# Supplementary material for: Microbial and metabolomic insights into the bovine lipometabolic responses of rumen and mammary gland to zymolytic small peptide supplementation
Source: Front Vet Sci. 2022 Sep 14;9:875741. doi: 10.3389/fvets.2022.875741 (PMC9515958; doi:10.3389/fvets.2022.875741)
Supplement: Supplementary Table 1 — Milk production record of each cow. [file Table_1.XLSX]

## Sheet: Sheet0
牛号	注册号码	牛只类别	繁殖状态	牛舍名称	胎次	产后天数	泌乳天数	日龄	月龄	出生日期	产犊日期	入群日期	父亲牛号	母亲牛号	外祖父号	性别	品种	来源牧场	代次	电子登记号	发情识别器号	奶厅识别器号	转群日期	转群备注	转群天数	之前牛舍	出生重量	断奶日期	断奶重量	体测日期	体况评分日期	体况评分分数	牛只备注	离群日期	死淘类型	淘汰类型	死淘原因	死淘具体原因	配后天数	空怀天数	发情未配日期	发情日期	发情备注	配种日期	配种员	配种次数	配种公牛号	上次配种日期	首配泌乳天数
G00001	19G00001	公牛	未配	2601	0			655	21.48	2019-04-03		2020-11-20				公	荷斯坦																							655						0
G00002	19G00002	公牛	未配	2601	0			655	21.48	2019-04-03		2020-11-20				公	荷斯坦																							655						0
G00003	19G00003	公牛	未配	2601	0			654	21.45	2019-04-04		2020-11-20				公	荷斯坦																							654						0
G00004	19G00004	公牛	未配	2601	0			654	21.45	2019-04-04		2020-11-20				公	荷斯坦																							654						0
G00005	19G00005	公牛	未配	2601	0			547	17.93	2019-07-20		2020-11-20				公	荷斯坦																							547						0
G00006	19G00006	公牛	未配	2601	0			603	19.77	2019-05-25		2020-11-20				公	荷斯坦																							603						0
G00007	19G00007	公牛	未配	2601	0			534	17.52	2019-08-02		2020-11-20				公	艾尔夏																							534						0
G00009	19G00009	公牛	未配	2601	0			586	19.23	2019-06-11		2020-11-20				公	荷斯坦																							586						0
G00010	19G00010	公牛	未配	2601	0			333	10.97	2020-02-19		2020-11-20				公	艾尔夏																							333						0
G00011	19G00011	公牛	未配	2601	0			586	19.23	2019-06-11		2020-11-20				公	荷斯坦																							586						0
G00012	19G00012	公牛	未配	2601	0			336	11.06	2020-02-16		2020-11-20				公	艾尔夏																							336						0
G00013	19G00013	公牛	未配	2601	0			326	10.74	2020-02-26		2020-11-20				公	艾尔夏																							326						0
G00014	19G00014	公牛	未配	2601	0			402	13.19	2019-12-12		2020-11-20				公	荷斯坦																							402						0
G00015	19G00015	公牛	未配	2601	0			324	10.68	2020-02-28		2020-11-20				公	艾尔夏																							324						0
G00016	19G00016	公牛	未配	2601	0			402	13.19	2019-12-12		2020-11-20				公	艾尔夏																							402						0
G00017	19G00017	公牛	未配	2601	0			398	13.06	2019-12-16		2020-11-20				公	艾尔夏																							398						0
G00018	19G00018	公牛	未配	2601	0			497	16.32	2019-09-08		2020-11-20				公	荷斯坦																							497						0
G00019	19G00019	公牛	未配	2601	0			486	15.97	2019-09-19		2020-11-20				公	荷斯坦																							486						0
G00020	19G00020	公牛	未配	2601	0			487	16	2019-09-18		2020-11-20				公	荷斯坦																							487						0
G00021	19G00021	公牛	未配	2601	0			407	13.35	2019-12-07		2020-11-20				公	安格斯																							407						0
G00022	19G00022	公牛	未配	2601	0			392	12.87	2019-12-22		2020-11-20				公	安格斯																							392						0
G00023	19G00023	公牛	未配	2601	0			365	12	2020-01-18		2020-11-20				公	安格斯																							365						0
G00024	19G00024	公牛	未配	2601	0			364	11.97	2020-01-19		2020-11-20				公	安格斯																							364						0
G00025	19G00025	公牛	未配	2601	0			258	8.45	2020-05-04		2020-11-20				公	安格斯																							258						0
G00026	19G00026	公牛	未配	2601	0			255	8.35	2020-05-07		2020-11-20				公	安格斯																							255						0
G00027	19G00027	公牛	未配	2601	0			254	8.32	2020-05-08		2020-11-20				公	安格斯																							254						0
G00028	19G00028	公牛	未配	2601	0			252	8.26	2020-05-10		2020-11-20				公	安格斯																							252						0
G00029	19G00029	公牛	未配	2601	0			250	8.19	2020-05-12		2020-11-20				公	安格斯																							250						0
000030	19000030	泌乳牛	产犊	0301	8	61	61	3519	115.58	2011-05-31	2020-11-17	2012-01-30				母	荷斯坦	澳大利亚	0	982126060915024		982126060915024	2020-12-29	新发蹄病转群	19	0102	0				2020-10-18	3.5								61						0
G00030	19G00030	公牛	未配	2601	0			224	7.35	2020-06-07		2020-11-20				公	安格斯																							224						0
G00031	19G00031	公牛	未配	2601	0			635	20.84	2019-04-23		2020-11-20				公	荷斯坦																							635						0
G00033	19G00033	公牛	未配	2601	0			226	7.42	2020-06-05		2020-11-20				公	安格斯																							226						0
G00034	19G00034	公牛	未配	2601	0			225	7.39	2020-06-06		2020-11-20				公	安格斯																							225						0
G00036	19G00036	公牛	未配	2601	0			249	8.16	2020-05-13		2020-11-20				公	安格斯																							249						0
G00039	19G00039	公牛	未配	2701	0			50	1.68	2020-11-28		2020-11-28	511HO12240	190384	200HO10589	公	荷斯坦	乌拉圭	1								37.1													50						0
000077	19000077	泌乳牛	空怀	0106	8	168	168	3552	116.68	2011-04-28	2020-08-02	2012-05-05				母	荷斯坦	澳大利亚	0	982126060864695		982126060864695	2021-01-12	转流产牛	5	0204	0				2020-08-02	3.5							102	168		2020-10-07		2020-10-07	刘标	1	011HO12228		66
000081	19000081	泌乳牛	空怀	0301	6	345	345	3520	115.61	2011-05-30	2020-02-07	2012-01-30				母	荷斯坦	澳大利亚	0	982126060908769		982126060908769	2020-11-21	新发蹄病转群	57	2102	0				2019-10-25	3.5							37	345		2020-12-11		2020-12-11	马春阳	6	011HO15225	2020-10-28	71
000093	19000093	泌乳牛	怀孕	0402	8	120	120	3583	117.68	2011-03-28	2020-09-19	2012-05-05				母	荷斯坦	澳大利亚	0	982126060912010		982126060912010	2020-12-29	转有胎牛	19	0301	0				2020-09-19	3.5							50	70		2020-11-28		2020-11-28	马春阳	1	011HO13571		70
000489	19000489	泌乳牛	怀孕	0404	8	142	142	3461	113.68	2011-07-28	2020-08-28	2012-05-05				母	荷斯坦	澳大利亚	0	982126060907886		982126060907886	2020-12-08	转有胎牛	40	0304	0				2020-08-28	3.5							71	71		2020-11-07		2020-11-07	刘学	1	011HO15001		71
000493	19000493	泌乳牛	禁配	0703	6	332	332	3461	113.68	2011-07-28	2020-02-20	2012-05-05				母	荷斯坦	澳大利亚	0	982126060899760		982126060899760	2020-02-21	产后牛转群	331	105N	0				2019-11-27	3.5							43	332		2020-12-05		2020-12-05	张晓庚	9	011HO15061	2020-11-11	69
000564	19000564	泌乳牛	怀孕	0204	8	169	169	3595	118.06	2011-03-16	2020-08-01	2012-01-30				母	荷斯坦	澳大利亚	0	982126060864472		982126060864472	2020-11-30	转有胎牛	48	0101	0				2020-08-01	3.5							106	63		2020-10-03		2020-10-03	王海东	1	011HO12228		63
000706	19000706	泌乳牛	禁配	0401	7	357	357	3530	115.93	2011-05-20	2020-01-26	2012-01-30				母	荷斯坦	澳大利亚	0	982126060909248		982126060909248	2020-12-28	转禁配牛	20	0406	0				2019-12-04	3.5							76	357		2020-11-02		2020-11-02	马春阳	9	011HO15001	2020-10-05	73
000736	19000736	泌乳牛	已配	0202	8	464	464	3583	117.68	2011-03-28	2019-10-11	2012-05-05				母	荷斯坦	澳大利亚	0	982126060911014		982126060911014	2020-12-01	转高产 2	47	0203	0				2019-08-11	3.25							26	464		2020-12-22		2020-12-22	刘标	7	011HO13571	2020-11-13	71
000800	19000800	泌乳牛	禁配	0401	7	410	410	3461	113.68	2011-07-28	2019-12-04	2012-05-05				母	荷斯坦	澳大利亚	0	982126060913442		982126060913442	2020-07-06	转禁配牛	195	0301	0				2019-10-02	3.75							262	410		2020-04-30		2020-04-30	刘学	4	011HO12158	2020-03-29	73
000882	19000882	干奶牛	怀孕	2501	7	427	395	3461	113.68	2011-07-28	2019-11-17	2012-05-05				母	荷斯坦	澳大利亚	0	982126060918997		982126060918997	2020-12-16	干奶事件自动转群	32	105S	0				2020-12-16	3.75							254	173		2020-05-08		2020-05-08	刘学	4	011HO12393	2020-04-03	73
000884	19000884	泌乳牛	怀孕	0203	7	339	339	3431	112.71	2011-08-27	2020-02-13	2012-05-05				母	荷斯坦	澳大利亚	0	982126060898133		982126060898133	2020-11-10	整舍调整	68	0102	0				2019-12-13	3.75							83	256		2020-10-26		2020-10-26	陈晓黎	5	011HO12240	2020-10-02	72
000915	19000915	泌乳牛	已配	0406	7	274	274	3431	112.71	2011-08-27	2020-04-18	2012-05-05				母	荷斯坦	澳大利亚	0	982126060913612		982126060913612	2020-11-20	合栏饲养	58	0405	0				2020-04-18	3.5							2	274		2021-01-15		2021-01-15	马春阳	6	011HO15001	2020-12-04	70
001023	19001023	干奶牛	怀孕	1106	8	203	197	3504	115.1	2011-06-15	2020-06-28	2012-01-30				母	荷斯坦	澳大利亚	0	982126060894018		982126060894018	2021-01-11	干奶事件自动转群	6	105S	0				2021-01-11	3.75							137	66		2020-09-02		2020-09-02	陈晓黎	1	011HO12230		66
001241	19001241	泌乳牛	已配	0301	7	376	376	3488	114.55	2011-07-01	2020-01-07	2012-01-30				母	荷斯坦	澳大利亚	0	982126060914489		982126060914489	2021-01-05	新发蹄病转群	12	0203	0				2019-11-08	3.75							30	376		2020-12-18		2020-12-18	刘标	9	011HO13571	2020-11-07	94
001269	19001269	干奶牛	怀孕	1104	7	511	490	3534	116.06	2011-05-16	2019-08-25	2012-01-30				母	荷斯坦	澳大利亚	0	982126060882258		982126060882258	2020-12-27	干奶转群	21	1101	0				2020-12-27	3.75							192	319		2020-07-09		2020-07-09	陈晓黎	7	011HO12393	2020-06-05	80
001270	19001270	泌乳牛	产犊	0301	8	66	66	3520	115.61	2011-05-30	2020-11-12	2012-01-30				母	荷斯坦	澳大利亚	0	982126060897200		982126060897200	2020-12-29	新发蹄病转群	19	0102	0				2020-11-12	3.5								66						0
001314	19001314	泌乳牛	禁配	0401	7	430	430	3534	116.06	2011-05-16	2019-11-14	2012-01-30				母	荷斯坦	澳大利亚	0	982126060914479		982126060914479	2020-02-26	病牛出院	326	211S	0				2019-09-14	3.5								430						0
001389	19001389	泌乳牛	怀孕	0103	8	122	122	3431	112.71	2011-08-27	2020-09-17	2012-05-05				母	荷斯坦	澳大利亚	0	982126060886903		982126060886903	2020-09-17	产后牛转群	122	095S	0				2020-09-17	3.75							50	72		2020-11-28		2020-11-28	马春阳	1	011HO13571		72
001398	19001398	泌乳牛	产犊	0202	8	47	47	3491	114.68	2011-06-28	2020-12-01	2012-05-05				母	荷斯坦	澳大利亚	0	982126060900910		982126060900910	2021-01-09	转高产 2	8	0201	0				2020-12-01	3.75								47						0
001512	19001512	泌乳牛	产犊	0304	9	37	37	3549	116.55	2011-05-01	2020-12-11	2012-01-30				母	荷斯坦	澳大利亚	0	982126060911859		982126060911859	2020-12-11	产后牛转群	37	095S	0				2020-12-11	3.5								37						0
001783	19001783	泌乳牛	已配	0106	8	107	107	3522	115.68	2011-05-28	2020-10-02	2012-05-05				母	荷斯坦	澳大利亚	0	982126060896033		982126060896033	2020-10-03	产后牛转群	106	095S	0				2020-10-02	3.5							13	107		2021-01-04		2021-01-04	陈晓黎	2	011HO15001	2020-12-12	71
001877	19001877	泌乳牛	产犊	0102	7	66	66	3520	115.61	2011-05-30	2020-11-12	2012-01-30				母	荷斯坦	澳大利亚	0	982126060911761		982126060911761	2020-11-24	病牛出院	54	211S	0				2020-11-12	3.5								66						0
001900	19001900	泌乳牛	已配	0301	6	508	508	3491	114.68	2011-06-28	2019-08-28	2012-05-05				母	荷斯坦	澳大利亚	0	982126060886928		982126060886928	2020-07-05	转参配牛	196	0306	0				2019-06-29	3.75							26	508		2020-12-22		2020-12-22	马春阳	9	011HO13571	2020-11-30	77
002133	19002133	泌乳牛	怀孕	0204	8	145	145	3520	115.61	2011-05-30	2020-08-25	2012-01-30				母	荷斯坦	澳大利亚	0	982126060887558		982126060887558	2020-12-16	转有胎牛	32	0104	0				2020-08-25	3.5							74	71		2020-11-04		2020-11-04	陈晓黎	1	011HO12240		71
002162	19002162	泌乳牛	怀孕	0404	8	166	166	3474	114.1	2011-07-15	2020-08-04	2012-01-30				母	荷斯坦	澳大利亚	0	982126060864686		982126060864686	2020-12-09	转有胎牛	39	0301	0				2020-08-04	3.5							102	64		2020-10-07		2020-10-07	马春阳	1	011HO12228		64
002276	19002276	泌乳牛	已配	0101	7	148	148	3461	113.68	2011-07-28	2020-08-22	2012-05-05				母	荷斯坦	澳大利亚	0	982126060898141		982126060898141	2020-12-21	合栏饲养	27	0104	0				2020-08-16	3.5							16	148		2021-01-01		2021-01-01	陈晓黎	3	011HO15001	2020-12-11	70
002393	19002393	泌乳牛	怀孕	0804	7	346	346	3491	114.68	2011-06-28	2020-02-06	2012-05-05				母	荷斯坦	澳大利亚	0	982126060893529		982126060893529	2021-01-02	整舍调整	15	0805	0				2019-12-16	3.25							177	169		2020-07-24		2020-07-24	朱永盛	3	011HO12148	2020-05-29	69
002512	19002512	泌乳牛	空怀	0202	8	161	161	3534	116.06	2011-05-16	2020-08-09	2012-01-30				母	荷斯坦	澳大利亚	0	982126060896022		982126060896022	2021-01-13	转流产牛	4	0206	0				2019-04-25	3.75							95	161		2020-10-14		2020-10-14	马春阳	1	011HO12240		66
002779	19002779	泌乳牛	已配	0202	7	403	403	3461	113.68	2011-07-28	2019-12-11	2012-05-05				母	荷斯坦	澳大利亚	0	982126060910444		982126060910444	2021-01-03	转高产 2	14	0203	0				2019-10-13	3.5							1	403		2021-01-16		2021-01-16	陈晓黎	8	011HO13571	2020-09-15	73
002843	19002843	泌乳牛	怀孕	0403	8	223	223	3662	120.32	2011-01-08	2020-06-08	2012-01-30				母	荷斯坦	澳大利亚	0	982126060914867		982126060914867	2020-11-09	合栏饲养	69	0203	0				2020-06-08	3.5							136	87		2020-09-03		2020-09-03	刘标	2	011HO12230	2020-08-12	65
003062	19003062	泌乳牛	怀孕	0206	7	469	469	3530	115.93	2011-05-20	2019-10-06	2012-01-30				母	荷斯坦	澳大利亚	0	982126060896540		982126060896540	2020-12-28	转有胎牛	20	0402	0				2019-08-03	3.75							104	365		2020-10-05		2020-10-05	刘学	5	011HO12228	2020-09-18	73
003129	19003129	泌乳牛	怀孕	0301	6	110	110	3595	118.06	2011-03-16	2020-09-29	2012-01-30				母	荷斯坦	澳大利亚	0	982126060897015		982126060897015	2020-11-03	新发蹄病转群	75	2102	0				2020-09-29	3.5							39	71		2020-12-09		2020-12-09	马春阳	1	011HO13571		71
003176	19003176	泌乳牛	已配	0405	8	94	94	3504	115.1	2011-06-15	2020-10-15	2012-01-30				母	荷斯坦	澳大利亚	0	982126060914672		982126060914672	2020-12-20	病牛出院	28	211S	0				2020-10-15	3.5							22	94		2020-12-26		2020-12-26	张艳金	1	011HO15225		72
003213	19003213	泌乳牛	产犊	0104	8	19	19	3549	116.55	2011-05-01	2020-12-29	2012-01-30				母	荷斯坦	澳大利亚	0	982126060885837		982126060885837	2020-12-29	产后牛转群	19	095S	0				2020-12-29	3.5								19						0
003327	19003327	泌乳牛	已配	0101	8	143	143	3692	121.29	2010-12-09	2020-08-27	2012-01-30				母	荷斯坦	澳大利亚	0	982126060882205		982126060882205	2020-12-21	合栏饲养	27	0104	0				2020-08-27	3.5							1	143		2021-01-16		2021-01-16	陈晓黎	3	011HO15001	2020-12-18	72
003533	19003533	泌乳牛	禁配	0406	6	437	437	3598	118.16	2011-03-13	2019-11-07	2012-05-05				母	荷斯坦	澳大利亚	0	982126060893099		982126060893099	2020-12-04	转参配牛	44	0404	0				2019-09-11	3.25							40	437		2020-12-08		2020-12-08	马春阳	9	011HO15225	2020-11-13	72
003750	19003750	泌乳牛	产犊	2102	8	20	20	3491	114.68	2011-06-28	2020-12-28	2012-05-05				母	荷斯坦	澳大利亚	0	982126060913407		982126060913407	2021-01-09	新发其它疾病转群	8	0104	0				2020-12-28	3.5								20						0
003756	19003756	泌乳牛	已配	0202	7	190	190	3491	114.68	2011-06-28	2020-07-11	2012-05-05				母	荷斯坦	澳大利亚	0	982126060894133		982126060894133	2020-12-22	转流产牛	26	0206	0				2020-07-11	3.5							9	190		2021-01-08		2021-01-08	刘标	2	011HO13571	2020-09-12	63
003855	19003855	干奶牛	怀孕	1103	7	382	381	3625	119.13	2011-02-14	2020-01-01	2012-05-05				母	荷斯坦	澳大利亚	0	982126060915197		982126060915197	2021-01-16	干奶事件自动转群	1	105S	0				2021-01-16	3.5							219	163		2020-06-12		2020-06-12	刘学	4	011HO12393	2020-05-08	73
003868	19003868	泌乳牛	怀孕	0301	8	128	128	3634	119.42	2011-02-05	2020-09-11	2012-05-05				母	荷斯坦	澳大利亚	0	982126060886979		982126060886979	2020-09-13	合栏饲养	126	2102	0				2020-09-11	3.5							34	94		2020-12-14		2020-12-14	刘学	2	011HO13571	2020-11-21	71
003881	19003881	泌乳牛	禁配	0401	6	893	893	3638	119.55	2011-02-01	2018-08-08	2012-05-05				母	荷斯坦	澳大利亚	0	982126060911760		982126060911760	2020-05-20	转禁配牛	242	0204	0												333	893		2020-02-19		2020-02-19	陈晓黎	9	011HO12197	2020-01-24	70
003923	19003923	泌乳牛	空怀	0202	8	253	253	3461	113.68	2011-07-28	2020-05-09	2012-05-05				母	荷斯坦	澳大利亚	0	982126060865707		982126060865707	2021-01-13	转流产牛	4	0206	0				2020-05-09	3.75							138	253		2020-09-01		2020-09-01	刘学	3	011HO12393	2020-08-09	70
004040	19004040	泌乳牛	产犊	0102	8	67	67	3461	113.68	2011-07-28	2020-11-11	2012-05-05				母	荷斯坦	澳大利亚	0	982126060885441		982126060885441	2020-11-23	病牛出院	55	211S	0				2020-11-11	3.5								67						0
004108	19004108	泌乳牛	禁配	0401	7	444	444	3461	113.68	2011-07-28	2019-10-31	2012-05-05				母	荷斯坦	澳大利亚	0	982126060909984		982126060909984	2020-10-18	转禁配牛	91	0202	0				2019-09-06	3.75							135	444		2020-09-04		2020-09-04	刘标	9	011HO12230	2020-07-31	72
004146	19004146	干奶牛	怀孕	0902	7	378	324	3491	114.68	2011-06-28	2020-01-05	2012-05-05				母	荷斯坦	澳大利亚	0	982126060898589		982126060898589	2021-01-01	合栏饲养	16	1103	0				2020-11-24	3.5							276	102		2020-04-16		2020-04-16	刘学	2	011HO12349	2020-03-18	73
004185	19004185	泌乳牛	产犊	0102	8	66	66	3461	113.68	2011-07-28	2020-11-12	2012-05-05				母	荷斯坦	澳大利亚	0	982126060900967		982126060900967	2020-11-15	病牛出院	63	211S	0				2020-11-12	3.5								66						0
004199	19004199	泌乳牛	空怀	0101	7	117	117	3431	112.71	2011-08-27	2020-09-22	2012-05-05				母	荷斯坦	澳大利亚	0	982126060909041		982126060909041	2021-01-14	转参配牛	3	0103	0				2020-09-22	3.5							46	117		2020-12-02		2020-12-02	刘标	1	011HO13571		71
004342	19004342	泌乳牛	已配	0202	6	345	345	3491	114.68	2011-06-28	2020-02-07	2012-05-05				母	荷斯坦	澳大利亚	0	982126060909851		982126060909851	2021-01-15	转参配牛	2	0203	0				2019-10-25	3.5							28	345		2020-12-20		2020-12-20	刘标	9	011HO13571	2020-11-11	71
004350	19004350	泌乳牛	已配	0405	8	92	92	3461	113.68	2011-07-28	2020-10-17	2012-05-05				母	荷斯坦	澳大利亚	0	982126060914999		982126060914999	2020-11-21	整舍调整	57	0302	0				2020-10-17	3.5							22	92		2020-12-26		2020-12-26	张艳金	1	011HO15225		70
004377	19004377	泌乳牛	怀孕	0404	7	320	320	3431	112.71	2011-08-27	2020-03-03	2012-05-05				母	荷斯坦	澳大利亚	0	982126060898524		982126060898524	2020-12-09	转有胎牛	39	0301	0				2020-01-02	3.5							72	248		2020-11-06		2020-11-06	刘学	6	011HO12240	2020-09-28	71
004408	19004408	干奶牛	怀孕	1104	7	423	402	3491	114.68	2011-06-28	2019-11-21	2012-05-05				母	荷斯坦	澳大利亚	0	982126060882460		982126060882460	2020-12-27	干奶转群	21	1101	0				2020-12-27	4							68	355		2020-11-10		2020-11-10	陈晓黎	7	011HO12240	2020-10-17	72
004454	19004454	泌乳牛	已配	0406	6	204	204	3491	114.68	2011-06-28	2020-06-27	2012-05-05				母	荷斯坦	澳大利亚	0	982126060893786		982126060893786	2020-11-02	合栏饲养	76	0303	0				2020-06-27	3.5							16	204		2021-01-01		2021-01-01	张艳金	4	011HO15001	2020-11-20	63
004455	19004455	泌乳牛	产犊	0201	7	42	42	3491	114.68	2011-06-28	2020-12-06	2012-05-05				母	荷斯坦	澳大利亚	0	982126060911721		982126060911721	2020-12-06	产后牛转群	42	095S	0				2020-12-06	3.5								42						0
004479	19004479	泌乳牛	产犊	0305	8	16	16	3461	113.68	2011-07-28	2021-01-01	2012-05-05				母	荷斯坦	澳大利亚	0	982126060912015		982126060912015	2021-01-01	产后牛转群	16	095S	0				2021-01-01	3.75								16						0
004487	19004487	泌乳牛	禁配	0401	5	895	895	3461	113.68	2011-07-28	2018-08-06	2012-05-05				母	荷斯坦	澳大利亚	0	982126060886772		982126060886772	2019-10-29	转禁配牛	446	0102	0												512	895		2019-08-24		2019-08-24	陈晓黎	9	200AN10718	2019-06-29	73
004490	19004490	泌乳牛	怀孕	0206	7	292	292	3461	113.68	2011-07-28	2020-03-31	2012-05-05				母	荷斯坦	澳大利亚	0	982126060900001		982126060900001	2020-12-28	转有胎牛	20	0402	0				2020-03-31	3.25							95	197		2020-10-14		2020-10-14	刘学	4	011HO12240	2020-09-14	71
004543	19004543	泌乳牛	已配	0405	8	85	85	3461	113.68	2011-07-28	2020-10-24	2012-05-05				母	荷斯坦	澳大利亚	0	982126060911766		982126060911766	2020-11-21	整舍调整	57	0302	0				2020-10-24	3.5							15	85		2021-01-02		2021-01-02	刘学	1	011HO15001		70
004715	19004715	泌乳牛	产犊	0102	8	64	64	3461	113.68	2011-07-28	2020-11-14	2012-05-05				母	荷斯坦	澳大利亚	0	982126060897173		982126060897173	2020-11-14	产后牛转群	64	095S	0				2020-11-14	3.25								64						0
004751	19004751	干奶牛	怀孕	2501	6	422	390	3491	114.68	2011-06-28	2019-11-22	2012-05-05				母	荷斯坦	澳大利亚	0	982126060895968		982126060895968	2020-12-16	干奶事件自动转群	32	105S	0				2020-12-16	3.75							254	168		2020-05-08		2020-05-08	刘标	4	011HO12393	2020-04-01	71
004758	19004758	干奶牛	怀孕	0903	7	343	291	3491	114.68	2011-06-28	2020-02-09	2012-05-05				母	荷斯坦	澳大利亚	0	982126060899753		982126060899753	2021-01-07	合栏饲养	10	1102	0				2020-11-26	3.5							270	73		2020-04-22		2020-04-22	穆明理	1	011HO12393		73
004842	19004842	干奶牛	怀孕	1105	7	419	404	3369	110.68	2011-10-28	2019-11-25	2012-07-10				母	荷斯坦	澳大利亚	0	982126060910490		982126060910490	2021-01-02	干奶转群	15	1101	0				2021-01-02	3.5							236	183		2020-05-26		2020-05-26	陈晓黎	4	011HO12393	2020-05-01	72
004909	19004909	泌乳牛	产犊	0405	8	52	52	3343	109.84	2011-11-23	2020-11-26	2012-07-10				母	荷斯坦	澳大利亚	0	982126060909777		982126060909777	2021-01-10	合栏饲养	7	0302	0				2020-11-26	3.5								52						0
004996	19004996	干奶牛	怀孕	1202	6	492	456	3445	113.16	2011-08-13	2019-09-13	2012-07-10				母	荷斯坦	澳大利亚	0				2020-12-12	干奶事件自动转群	36	105S	0				2020-12-12	3.5							257	235		2020-05-05		2020-05-05	刘学	3	011HO12158	2020-04-12	71
005015	19005015	干奶牛	怀孕	1106	7	395	389	3343	109.84	2011-11-23	2019-12-19	2012-07-10				母	荷斯坦	澳大利亚	0	982126060908255		982126060908255	2021-01-11	干奶事件自动转群	6	105S	0				2021-01-11	3.75							193	202		2020-07-08		2020-07-08	刘永超	6	011HO12393	2020-06-16	72
005035	19005035	干奶牛	怀孕	1104	7	535	514	3343	109.84	2011-11-23	2019-08-01	2012-07-10				母	荷斯坦	澳大利亚	0	982126060911032		982126060911032	2020-12-27	干奶转群	21	1101	0				2020-12-27	4							108	427		2020-10-01		2020-10-01	陈晓黎	6	011HO12240	2020-06-06	62
005066	19005066	泌乳牛	产犊	0302	8	4	4	3369	110.68	2011-10-28	2021-01-13	2012-07-10				母	荷斯坦	澳大利亚	0	982126060908645		982126060908645	2021-01-13	产后牛转群	4	095S	0				2021-01-13	3.75								4						0
005068	19005068	泌乳牛	怀孕	0205	7	229	229	3313	108.84	2011-12-23	2020-06-02	2012-07-10				母	荷斯坦	澳大利亚	0	982126060914895		982126060914895	2021-01-14	转低产牛	3	0203	0				2020-06-02	3.75							49	180		2020-11-29		2020-11-29	刘标	6	011HO13571	2020-11-05	64
005081	19005081	干奶牛	怀孕	2502	7	338	316	3364	110.52	2011-11-02	2020-02-14	2012-07-10				母	荷斯坦	澳大利亚	0	982126060911038		982126060911038	2020-12-26	干奶事件自动转群	22	105S	0				2020-12-26	4							243	95		2020-05-19		2020-05-19	陈晓黎	2	011HO12393	2020-04-25	71
005148	19005148	泌乳牛	怀孕	0306	8	116	116	3369	110.68	2011-10-28	2020-09-23	2012-07-10				母	荷斯坦	澳大利亚	0	982126060897036		982126060897036	2020-09-24	产后牛转群	115	095S	0				2020-09-23	3.5							43	73		2020-12-05		2020-12-05	张艳金	1	011HO15225		73
005171	19005171	泌乳牛	已配	0406	6	135	135	3369	110.68	2011-10-28	2020-09-04	2012-07-10				母	荷斯坦	澳大利亚	0	982126060886310		982126060886310	2020-12-31	合栏饲养	17	0305	0				2020-09-04	3.5							9	135		2021-01-08		2021-01-08	刘学	2	011HO15001	2020-11-14	71
005174	19005174	泌乳牛	已配	0701	7	290	290	3364	110.52	2011-11-02	2020-04-02	2012-07-10				母	荷斯坦	澳大利亚	0	982126060894231		982126060894231	2021-01-05	新发蹄病转群	12	0703	0				2020-04-02	3.25							16	290		2021-01-01		2021-01-01	张晓庚	6	011HO13571	2020-11-20	69
005241	19005241	泌乳牛	怀孕	0103	8	213	213	3364	110.52	2011-11-02	2020-06-18	2012-07-10				母	荷斯坦	澳大利亚	0	982126060909010		982126060909010	2021-01-14	转有胎牛	3	0101	0				2020-06-18	3.5							44	169		2020-12-04		2020-12-04	马春阳	4	011HO15225	2020-10-23	65
005254	19005254	泌乳牛	怀孕	0206	7	143	143	3445	113.16	2011-08-13	2020-08-27	2012-07-10				母	荷斯坦	澳大利亚	0	982126060912515		982126060912515	2020-12-09	新发蹄病转群	39	0104	0				2020-08-27	3.5							71	72		2020-11-07		2020-11-07	刘标	1	011HO12240		72
005261	19005261	泌乳牛	已配	0703	7	302	302	3369	110.68	2011-10-28	2020-03-21	2012-07-10				母	荷斯坦	澳大利亚	0	982126060865398		982126060865398	2020-08-31	整舍调整	139	0705	0				2019-11-27	3.75							11	302		2021-01-06		2021-01-06	穆明理	8	011HO15061	2020-12-12	67
005504	19005504	泌乳牛	空怀	0404	7	369	369	3343	109.84	2011-11-23	2020-01-14	2012-07-10				母	荷斯坦	澳大利亚	0	982126060908187		982126060908187	2021-01-09	病牛出院	8	0301	0				2019-11-16	3.5							62	369		2020-11-16		2020-11-16	刘学	9	011HO12240	2020-10-27	71
005516	19005516	干奶牛	怀孕	1201	6	382	311	3343	109.84	2011-11-23	2020-01-01	2012-07-10				母	荷斯坦	澳大利亚	0	982126060909767		982126060909767	2021-01-13	合栏饲养	4	2602	0				2020-11-07	4							247	135		2020-05-15		2020-05-15	刘标	3	011HO12158	2020-04-10	73
005558	19005558	泌乳牛	产犊	2102	8	24	24	3343	109.84	2011-11-23	2020-12-24	2012-07-10				母	荷斯坦	澳大利亚	0	982126060887441		982126060887441	2021-01-08	新发其它疾病转群	9	0104	0				2020-12-24	3.5								24						0
005585	19005585	泌乳牛	产犊	0102	8	59	59	3364	110.52	2011-11-02	2020-11-19	2012-07-10				母	荷斯坦	澳大利亚	0	982126060911030		982126060911030	2020-11-19	产后牛转群	59	095S	0				2020-11-19	3.5								59						0
005630	19005630	泌乳牛	怀孕	0206	6	294	294	3369	110.68	2011-10-28	2020-03-29	2012-07-10				母	荷斯坦	澳大利亚	0	982126060910465		982126060910465	2020-12-28	转有胎牛	20	0402	0				2020-03-29	3.25							177	117		2020-07-24		2020-07-24	王海东	2	011HO12393	2020-06-10	73
005756	19005756	干奶牛	怀孕	0901	7	334	292	3369	110.68	2011-10-28	2020-02-18	2012-07-10				母	荷斯坦	澳大利亚	0	982126060900332		982126060900332	2021-01-11	合栏饲养	6	1101	0				2020-12-06	3.5							263	71		2020-04-29		2020-04-29	陈晓黎	1	011HO12393		71
005791	19005791	干奶牛	怀孕	0901	7	334	292	3364	110.52	2011-11-02	2020-02-18	2012-07-10				母	荷斯坦	澳大利亚	0	982126060893727		982126060893727	2021-01-11	合栏饲养	6	1101	0				2020-12-06	3.25							263	71		2020-04-29		2020-04-29	刘学	1	011HO12158		71
005937	19005937	泌乳牛	已配	211S	8	155	155	3432	112.74	2011-08-26	2020-08-15	2012-07-13				母	荷斯坦	乌拉圭	0	982126060886620		982126060886620	2020-11-25	过抗转舍	53	096N	0				2020-08-15	3.5							9	155		2021-01-08		2021-01-08	马春阳	3	011HO13571	2020-11-27	63
005956	19005956	干奶牛	怀孕	2103	7	365	144	3432	112.74	2011-08-26	2020-01-18	2012-07-13				母	荷斯坦	乌拉圭	0	982126060894185		982126060894185	2021-01-12	待淘牛集中	5	0901	0				2019-11-13	3.75							264	101		2020-04-28		2020-04-28	刘标	2	011HO12393	2020-03-28	70
005970	19005970	泌乳牛	禁配	0401	7	447	447	3432	112.74	2011-08-26	2019-10-28	2012-07-13				母	荷斯坦	乌拉圭	0	982126060909422		982126060909422	2020-12-03	转禁配牛	45	0205	0				2019-09-04	3.75							100	447		2020-10-09		2020-10-09	马春阳	8	011HO15001	2020-09-06	72
006060	19006060	泌乳牛	怀孕	0404	8	147	147	3371	110.74	2011-10-26	2020-08-23	2012-07-13				母	荷斯坦	乌拉圭	0	982126060887535		982126060887535	2020-12-09	转有胎牛	39	0301	0				2020-08-23	3.5							74	73		2020-11-04		2020-11-04	马春阳	1	011HO15001		73
006064	19006064	干奶牛	怀孕	1103	6	564	563	3371	110.74	2011-10-26	2019-07-03	2012-07-13				母	荷斯坦	乌拉圭	0	982126060887874		982126060887874	2021-01-16	干奶事件自动转群	1	105S	0				2021-01-16	4							220	344		2020-06-11		2020-06-11	陈晓黎	4	011HO12393	2019-11-10	63
006129	19006129	干奶牛	怀孕	1103	7	296	295	3371	110.74	2011-10-26	2020-03-27	2012-07-13				母	荷斯坦	乌拉圭	0	982126060910662		982126060910662	2021-01-16	干奶事件自动转群	1	105S	0				2021-01-16	3.5							225	71		2020-06-06		2020-06-06	刘学	1	011HO12393		71
006137	19006137	泌乳牛	禁配	0401	4	822	822	3371	110.74	2011-10-26	2018-10-18	2012-07-13				母	荷斯坦	乌拉圭	0	982126060886798		982126060886798	2020-03-04	转禁配牛	319	0204	0												371	822		2020-01-12		2020-01-12	刘标	9	011HO12361	2019-12-01	51
006378	19006378	泌乳牛	怀孕	0406	6	526	526	3371	110.74	2011-10-26	2019-08-10	2012-07-13				母	荷斯坦	乌拉圭	0	942000040129500		942000040129500	2020-11-20	合栏饲养	58	0405	0				2019-06-09	3.75							42	484		2020-12-06		2020-12-06	陈晓黎	6	011HO15225	2020-11-13	60
006391	19006391	干奶牛	怀孕	1105	7	388	373	3416	112.23	2011-09-11	2019-12-26	2012-07-13				母	荷斯坦	乌拉圭	0	982126060914785		982126060914785	2021-01-02	干奶转群	15	1101	0				2021-01-02	3.5							233	155		2020-05-29		2020-05-29	王海东	3	011HO12393	2020-04-21	72
006526	19006526	泌乳牛	已配	0306	7	105	105	3371	110.74	2011-10-26	2020-10-04	2012-07-13				母	荷斯坦	乌拉圭	0	982126060915138		982126060915138	2020-10-05	产后牛转群	104	095S	0				2020-10-04	3.5							32	105		2020-12-16		2020-12-16	张荣哲	1	011HO15225		73
006593	19006593	泌乳牛	怀孕	0206	7	289	289	3340	109.74	2011-11-26	2020-04-03	2012-07-13				母	荷斯坦	乌拉圭	0	982126060900203		982126060900203	2020-12-28	转有胎牛	20	0402	0				2020-04-03	3.5							218	71		2020-06-13		2020-06-13	刘永超	1	011HO12393		71
006603	19006603	泌乳牛	怀孕	2102	7	148	148	3356	110.26	2011-11-10	2020-08-22	2012-07-13				母	荷斯坦	乌拉圭	0	982126060887533		982126060887533	2021-01-13	新发其它疾病转群	4	0101	0				2020-08-22	3.5							37	111		2020-12-11		2020-12-11	陈晓黎	2	011HO13571	2020-10-31	70
006638	19006638	泌乳牛	怀孕	2103	7	136	136	3356	110.26	2011-11-10	2020-09-03	2012-07-13				母	荷斯坦	乌拉圭	0	982126060894929		982126060894929	2021-01-03	新发其它疾病转群	14	0301	0				2020-09-03	3.25							64	72		2020-11-14		2020-11-14	马春阳	1	011HO12240		72
006673	19006673	泌乳牛	禁配	0401	7	511	511	3340	109.74	2011-11-26	2019-08-25	2012-07-13				母	荷斯坦	乌拉圭	0	982126060894955		982126060894955	2020-12-03	转禁配牛	45	0205	0				2019-06-27	3.5							115	511		2020-09-24		2020-09-24	陈晓黎	6	011HO12240	2020-09-03	80
006679	19006679	干奶牛	怀孕	0903	7	381	334	3356	110.26	2011-11-10	2020-01-02	2012-07-13				母	荷斯坦	乌拉圭	0	982126060887433		982126060887433	2021-01-07	合栏饲养	10	1102	0				2020-12-01	4							270	111		2020-04-22		2020-04-22	陈晓黎	2	011HO12349	2020-03-14	72
006695	19006695	泌乳牛	禁配	0401	7	248	248	3295	108.26	2012-01-10	2020-05-14	2012-07-13				母	荷斯坦	乌拉圭	0	982126060865765		982126060865765	2020-06-14	病牛出院	217	211S	0				2020-05-13	3.5							57	248		2020-11-20		2020-11-21	刘学	4	011HO12240	2020-11-20	70
006696	19006696	泌乳牛	空怀	0101	7	162	162	3356	110.26	2011-11-10	2020-08-08	2012-07-13				母	荷斯坦	乌拉圭	0	982126060863291		982126060863291	2020-08-28	产后调整	142	0304	0				2020-08-08	3.5							52	162		2020-11-26		2020-11-26	陈晓黎	2	011HO13571	2020-10-10	63
006802	19006802	泌乳牛	产犊	0304	8	34	34	3356	110.26	2011-11-10	2020-12-14	2012-07-13				母	荷斯坦	乌拉圭	0	982126060912067		982126060912067	2020-12-14	产后牛转群	34	095S	0				2020-12-14	3.5								34						0
006817	19006817	泌乳牛	已配	0101	7	171	171	3496	114.84	2011-06-23	2020-07-30	2012-07-10				母	荷斯坦	澳大利亚	0	982126060900535		982126060900535	2020-07-30	产后牛转群	171	095S	0				2020-07-30	3.5							9	171		2021-01-08		2021-01-08	刘标	4	011HO13571	2020-11-27	65
006876	19006876	泌乳牛	禁配	0401	7	490	490	3415	112.19	2011-09-12	2019-09-15	2012-07-10				母	荷斯坦	澳大利亚	0	982126060896129		982126060896129	2020-10-17	转禁配牛	92	0205	0				2019-07-27	3.5							128	490		2020-09-11		2020-09-11	刘标	9	011HO12240	2020-08-07	73
006911	19006911	泌乳牛	怀孕	0301	8	141	141	3343	109.84	2011-11-23	2020-08-29	2012-07-10				母	荷斯坦	澳大利亚	0	982126060886394		982126060886394	2020-12-10	合栏饲养	38	0304	0				2020-08-29	3.5							71	70		2020-11-07		2020-11-07	马春阳	1	011HO15001		70
007032	19007032	泌乳牛	怀孕	0403	8	175	175	3343	109.84	2011-11-23	2020-07-26	2012-07-10				母	荷斯坦	澳大利亚	0	982126060915327		982126060915327	2020-11-18	转有胎牛	60	0406	0				2020-07-26	3.5							109	66		2020-09-30		2020-09-30	马春阳	1	011HO12228		66
007072	19007072	泌乳牛	怀孕	0206	7	166	166	3496	114.84	2011-06-23	2020-08-04	2012-07-10				母	荷斯坦	澳大利亚	0	982126060864608		982126060864608	2021-01-15	新发蹄病转群	2	2102	0				2020-08-04	3.5							60	106		2020-11-18		2020-11-18	陈晓黎	2	011HO12240	2020-10-07	64
007124	19007124	泌乳牛	产犊	2103	7	18	18	3364	110.52	2011-11-02	2020-12-30	2012-07-10				母	荷斯坦	澳大利亚	0	982126060887893		982126060887893	2021-01-12	待淘牛集中	5	2102	0				2020-12-30	3.5								18						0
007129	19007129	干奶牛	怀孕	1201	7	361	290	3364	110.52	2011-11-02	2020-01-22	2012-07-10				母	荷斯坦	澳大利亚	0				2020-11-07	干奶事件自动转群	71	105S	0				2020-11-07	4							191	170		2020-07-10		2020-07-10	刘永超	2	011HO12393	2020-05-29	128
007150	19007150	泌乳牛	怀孕	0404	8	190	190	3364	110.52	2011-11-02	2020-07-11	2012-07-10				母	荷斯坦	澳大利亚	0	982126060918942		982126060918942	2020-12-08	转有胎牛	40	0406	0				2020-07-11	3.75							86	104		2020-10-23		2020-10-23	刘学	2	011HO15001	2020-09-12	63
007206	19007206	泌乳牛	已配	0406	7	192	192	3364	110.52	2011-11-02	2020-07-09	2012-07-10				母	荷斯坦	澳大利亚	0	982126060894170		982126060894170	2020-09-02	整舍调整	137	0305	0				2020-07-09	3.25							19	192		2020-12-29		2020-12-29	马春阳	4	011HO15225	2020-12-10	65
007231	19007231	泌乳牛	怀孕	0206	6	452	452	3364	110.52	2011-11-02	2019-10-23	2012-07-10				母	荷斯坦	澳大利亚	0	982126060896593		982126060896593	2020-12-28	转有胎牛	20	0402	0				2019-09-02	3.5							159	293		2020-08-11		2020-08-11	刘永超	6	011HO12393	2020-07-20	73
007292	19007292	泌乳牛	禁配	0401	6	486	486	3364	110.52	2011-11-02	2019-09-19	2012-07-10				母	荷斯坦	澳大利亚	0	982126060882348		982126060882348	2020-12-23	转禁配牛	25	0202	0				2019-07-31	3.25							107	486		2020-10-02		2020-10-02	陈晓黎	9	011HO12240	2020-08-25	69
007334	19007334	泌乳牛	产犊	0304	7	34	34	3364	110.52	2011-11-02	2020-12-14	2012-07-10				母	荷斯坦	澳大利亚	0	982126060901307		982126060901307	2020-12-14	产后牛转群	34	095S	0				2020-12-14	3.5								34						0
007394	19007394	干奶牛	怀孕	1201	6	704	591	3399	111.68	2011-09-28	2019-02-13	2012-07-10				母	荷斯坦	澳大利亚	0	982126060886715		982126060886715	2020-10-10	整舍调整	99	2501	0				2020-09-26	4							254	450		2020-05-08		2020-05-08	王海东	9	011HO12393	2020-04-06	53
007438	19007438	泌乳牛	已配	0301	8	94	94	3343	109.84	2011-11-23	2020-10-15	2012-07-10				母	荷斯坦	澳大利亚	0	982126060914463		982126060914463	2020-10-19	新发蹄病转群	90	2102	0				2020-10-15	3.5							22	94		2020-12-26		2020-12-26	刘学	1	011HO13571		72
007448	19007448	泌乳牛	怀孕	2103	8	284	284	3364	110.52	2011-11-02	2020-04-08	2012-07-10				母	荷斯坦	澳大利亚	0	982126060911951		982126060911951	2021-01-03	新发蹄病转群	14	0206	0				2020-04-08	3.5							211	73		2020-06-20		2020-06-20	刘学	1	011HO12393		73
007651	19007651	泌乳牛	产犊	0405	8	52	52	3364	110.52	2011-11-02	2020-11-26	2012-07-10				母	荷斯坦	澳大利亚	0	982126060909243		982126060909243	2021-01-10	合栏饲养	7	0302	0				2020-11-26	3.5								52						0
007694	19007694	泌乳牛	禁配	0401	6	440	440	3364	110.52	2011-11-02	2019-11-04	2012-07-10				母	荷斯坦	澳大利亚	0	982126060887900		982126060887900	2020-09-07	转禁配牛	132	0103	0				2019-09-11	3.5							169	440		2020-08-01		2020-08-01	刘标	9	011HO12230	2020-07-11	71
007722	19007722	干奶牛	怀孕	1106	6	471	449	3364	110.52	2011-11-02	2019-10-04	2012-07-10				母	荷斯坦	澳大利亚	0				2020-12-26	干奶事件自动转群	22	105S	0				2020-12-26	3.5							245	226		2020-05-17		2020-05-17	刘标	5	011HO12393	2020-04-17	71
007758	19007758	泌乳牛	已配	0406	7	156	156	3343	109.84	2011-11-23	2020-08-14	2012-07-10				母	荷斯坦	澳大利亚	0	982126060911998		982126060911998	2021-01-15	病牛出院	2	211S	0				2020-08-14	3.5							20	156		2020-12-28		2020-12-28	陈晓黎	3	011HO13571	2020-11-27	64
007804	19007804	泌乳牛	已配	0106	7	98	98	3343	109.84	2011-11-23	2020-10-11	2012-07-10				母	荷斯坦	澳大利亚	0	982126060894076		982126060894076	2020-11-23	病牛出院	55	211S	0				2020-10-11	3.25							25	98		2020-12-23		2020-12-23	陈晓黎	1	011HO15225		73
007861	19007861	泌乳牛	产犊	0304	8	28	28	3364	110.52	2011-11-02	2020-12-20	2012-07-10				母	荷斯坦	澳大利亚	0	982126060901318		982126060901318	2020-12-20	产后牛转群	28	095S	0				2020-12-20	3.5								28						0
007943	19007943	泌乳牛	已配	0202	7	409	409	3364	110.52	2011-11-02	2019-12-05	2012-07-10				母	荷斯坦	澳大利亚	0	982126060865938		982126060865938	2020-12-26	病牛出院	22	211S	0				2019-10-06	3.5							16	409		2021-01-01		2021-01-01	陈晓黎	8	011HO13571	2020-12-04	72
007953	19007953	泌乳牛	怀孕	0403	7	220	220	3343	109.84	2011-11-23	2020-06-11	2012-07-10				母	荷斯坦	澳大利亚	0	982126060914823		982126060914823	2021-01-10	病牛出院	7	211S	0				2020-06-11	3.5							134	86		2020-09-05		2020-09-05	刘学	2	011HO12393	2020-08-15	65
008003	19008003	干奶牛	怀孕	0904	7	340	288	3343	109.84	2011-11-23	2020-02-12	2012-07-10				母	荷斯坦	澳大利亚	0	982126060916538		982126060916538	2021-01-11	合栏饲养	6	0901	0				2020-11-26	3.5							270	70		2020-04-22		2020-04-22	柴卫争	1	011HO12393		70
008051	19008051	泌乳牛	产犊	0201	8	32	32	3399	111.68	2011-09-28	2020-12-16	2012-07-10				母	荷斯坦	澳大利亚	0	982126060866112		982126060866112	2020-12-16	产后牛转群	32	095S	0				2020-12-16	3.5								32						0
008124	19008124	干奶牛	怀孕	1103	7	293	292	3343	109.84	2011-11-23	2020-03-30	2012-07-10				母	荷斯坦	澳大利亚	0	982126060887563		982126060887563	2021-01-16	干奶事件自动转群	1	105S	0				2021-01-16	3.25							221	72		2020-06-10		2020-06-10	刘永超	1	011HO12393		72
008193	19008193	泌乳牛	怀孕	0203	7	325	325	3364	110.52	2011-11-02	2020-02-27	2012-07-10				母	荷斯坦	澳大利亚	0	982126060887011		982126060887011	2020-11-10	整舍调整	68	0102	0				2019-12-25	3.75							86	239		2020-10-23		2020-10-23	刘标	6	011HO12240	2020-09-13	72
008286	19008286	泌乳牛	产犊	0102	7	67	67	3343	109.84	2011-11-23	2020-11-11	2012-07-10				母	荷斯坦	澳大利亚	0	982126060865505		982126060865505	2020-11-11	产后牛转群	67	095S	0				2020-11-11	3.5								67						0
008318	19008318	泌乳牛	禁配	0401	7	274	274	3343	109.84	2011-11-23	2020-04-18	2012-07-10				母	荷斯坦	澳大利亚	0	982126060882448		982126060882448	2020-07-06	转禁配牛	195	0301	0				2020-04-18	3.25								274						0
008332	19008332	泌乳牛	怀孕	0202	8	188	188	3364	110.52	2011-11-02	2020-07-13	2012-07-10				母	荷斯坦	澳大利亚	0	982126060907919		982126060907919	2020-10-15	转高产 2	94	0405	0				2020-07-03	3.5							48	140		2020-11-30		2020-11-30	刘标	3	011HO13571	2020-11-06	65
008373	19008373	干奶牛	怀孕	1104	7	375	355	3356	110.26	2011-11-10	2020-01-08	2012-07-13				母	荷斯坦	乌拉圭	0	982126060894102		982126060894102	2020-12-28	干奶事件自动转群	20	105S	0				2020-12-28	3.75							240	135		2020-05-22		2020-05-22	刘标	2	011HO12393	2020-03-21	73
008390	19008390	干奶牛	怀孕	1104	7	311	291	3356	110.26	2011-11-10	2020-03-12	2012-07-13				母	荷斯坦	乌拉圭	0	982126060886708		982126060886708	2020-12-28	干奶事件自动转群	20	105S	0				2020-12-28	3.75							239	72		2020-05-23		2020-05-23	刘学	1	011HO12393		72
008392	19008392	泌乳牛	产犊	0302	8	2	2	3356	110.26	2011-11-10	2021-01-15	2012-07-13				母	荷斯坦	乌拉圭	0	982126060912939		982126060912939	2021-01-16	产后牛转群	1	095S	0				2021-01-15	3.5								2						0
008732	19008732	泌乳牛	怀孕	0103	8	118	118	3371	110.74	2011-10-26	2020-09-21	2012-07-13				母	荷斯坦	乌拉圭	0	982126060908777		982126060908777	2020-10-08	病牛出院	101	211S	0				2020-09-21	3.5							46	72		2020-12-02		2020-12-02	马春阳	1	011HO13571		72
008760	19008760	干奶牛	怀孕	1201	7	474	403	3371	110.74	2011-10-26	2019-10-01	2012-07-13				母	荷斯坦	乌拉圭	0	982126060896062		982126060896062	2020-11-27	整舍调整	51	1202	0				2020-11-07	4							178	296		2020-07-23		2020-07-23	刘标	7	011HO12393	2020-06-21	71
008816	19008816	泌乳牛	已配	0101	8	119	119	3356	110.26	2011-11-10	2020-09-20	2012-07-13				母	荷斯坦	乌拉圭	0	982126060897045		982126060897045	2021-01-14	转参配牛	3	0103	0				2020-09-20	3.5							22	119		2020-12-26		2020-12-26	陈晓黎	2	011HO13571	2020-12-02	73
008826	19008826	泌乳牛	怀孕	0202	8	147	147	3325	109.23	2011-12-11	2020-08-23	2012-07-13				母	荷斯坦	乌拉圭	0	982126060887170		982126060887170	2020-12-01	转高产 2	47	0203	0				2020-08-23	3.5							74	73		2020-11-04		2020-11-04	刘标	1	011HO15001		73
008989	19008989	泌乳牛	怀孕	0206	7	401	401	3371	110.74	2011-10-26	2019-12-13	2012-07-13				母	荷斯坦	乌拉圭	0	982126060909271		982126060909271	2020-12-08	转有胎牛	40	0404	0				2019-10-23	3.5							191	210		2020-07-10		2020-07-10	刘永超	5	011HO12393	2020-06-04	71
009067	19009067	干奶牛	怀孕	1105	7	436	421	3371	110.74	2011-10-26	2019-11-08	2012-07-13				母	荷斯坦	乌拉圭	0	982126060887744		982126060887744	2021-01-02	干奶转群	15	1101	0				2021-01-02	4							233	203		2020-05-29		2020-05-29	陈晓黎	5	011HO12393	2020-04-23	71
009116	19009116	泌乳牛	怀孕	0203	7	320	320	3386	111.23	2011-10-11	2020-03-03	2012-07-13				母	荷斯坦	乌拉圭	0	982126060911779		982126060911779	2020-11-10	整舍调整	68	0102	0				2019-12-30	3.5							86	234		2020-10-23		2020-10-23	陈晓黎	4	011HO12240	2020-09-09	71
009120	19009120	泌乳牛	产犊	0201	8	44	44	3386	111.23	2011-10-11	2020-12-04	2012-07-13				母	荷斯坦	乌拉圭	0	982126060896521		982126060896521	2020-12-04	产后牛转群	44	095S	0				2020-12-04	3.5								44						0
009146	19009146	干奶牛	怀孕	1104	7	545	524	3340	109.74	2011-11-26	2019-07-22	2012-07-13				母	荷斯坦	乌拉圭	0	982126060908890		982126060908890	2020-12-27	干奶转群	21	1101	0				2020-12-27	3.75							102	443		2020-10-07		2020-10-07	马春阳	7	011HO12228	2020-09-14	65
009183	19009183	泌乳牛	怀孕	0205	7	395	395	3386	111.23	2011-10-11	2019-12-19	2012-07-13				母	荷斯坦	乌拉圭	0	982126060909926		982126060909926	2021-01-12	转低产牛	5	0202	0				2019-10-22	3.5							92	303		2020-10-17		2020-10-17	马春阳	8	011HO12240	2020-09-20	72
009185	19009185	干奶牛	怀孕	1206	7	450	412	3340	109.74	2011-11-26	2019-10-25	2012-07-13				母	荷斯坦	乌拉圭	0	982126060918988		982126060918988	2020-12-10	干奶事件自动转群	38	105S	0				2020-12-10	4							227	223		2020-06-04		2020-06-04	刘学	6	011HO12393	2020-05-14	71
009198	19009198	泌乳牛	怀孕	0202	8	157	157	3340	109.74	2011-11-26	2020-08-13	2012-07-13				母	荷斯坦	乌拉圭	0	982126060864409		982126060864409	2020-10-11	转高产 2	98	0201	0				2020-08-13	3.75							69	88		2020-11-09		2020-11-09	刘标	2	011HO12158	2020-10-17	65
009270	19009270	泌乳牛	怀孕	0204	8	172	172	3386	111.23	2011-10-11	2020-07-29	2012-07-13				母	荷斯坦	乌拉圭	0	982126060911973		982126060911973	2021-01-09	转有胎牛	8	0101	0				2020-07-29	3.75							61	111		2020-11-17		2020-11-17	陈晓黎	3	011HO12240	2020-10-25	66
009291	19009291	泌乳牛	怀孕	0205	8	173	173	3340	109.74	2011-11-26	2020-07-28	2012-07-13				母	荷斯坦	乌拉圭	0	982126060915394		982126060915394	2021-01-02	转低产牛	15	0202	0				2020-07-28	3.5							49	124		2020-11-29		2020-11-29	刘标	3	011HO13571	2020-10-22	64
009292	19009292	泌乳牛	产犊	0101	8	56	56	3340	109.74	2011-11-26	2020-11-22	2012-07-13				母	荷斯坦	乌拉圭	0	982126060864618		982126060864618	2021-01-10	合栏饲养	7	0302	0				2020-11-22	3.5								56						0
009347	19009347	泌乳牛	禁配	0401	7	514	514	3295	108.26	2012-01-10	2019-08-22	2012-07-13				母	荷斯坦	乌拉圭	0	982126060914490		982126060914490	2020-07-06	转禁配牛	195	0205	0				2019-06-27	3.75							403	514		2019-12-11		2019-12-11	刘标	2	011HO12237	2019-11-06	76
009431	19009431	泌乳牛	产犊	2103	8	71	71	3295	108.26	2012-01-10	2020-11-07	2012-07-13				母	荷斯坦	乌拉圭	0	982126060912048		982126060912048	2021-01-07	待淘牛集中	10	096S	0				2020-11-07	3.5								71						0
009532	19009532	泌乳牛	怀孕	0205	7	359	359	3295	108.26	2012-01-10	2020-01-24	2012-07-13				母	荷斯坦	乌拉圭	0	982126060909253		982126060909253	2021-01-08	病牛出院	9	0206	0				2019-11-25	3.25							177	182		2020-07-24		2020-07-24	王海东	4	011HO12393	2020-06-19	71
009533	19009533	泌乳牛	禁配	0401	5	899	899	3386	111.23	2011-10-11	2018-08-02	2012-07-13				母	荷斯坦	乌拉圭	0	982126060886796		982126060886796	2019-12-17	待淘牛集中	397	0204	0												527	899		2019-08-09		2019-08-09	陈晓黎	9	200HO10873	2019-06-21	53
009566	19009566	泌乳牛	怀孕	0103	8	123	123	3386	111.23	2011-10-11	2020-09-16	2012-07-13				母	荷斯坦	乌拉圭	0	982126060896584		982126060896584	2020-09-16	产后牛转群	123	095S	0				2020-09-16	3.5							50	73		2020-11-28		2020-11-28	陈晓黎	1	011HO13571		73
009570	19009570	泌乳牛	已配	0202	8	147	147	3416	112.23	2011-09-11	2020-08-23	2012-07-13				母	荷斯坦	乌拉圭	0	982126060886380		982126060886380	2020-10-11	转高产 2	98	0201	0				2020-08-23	3.5							30	147		2020-12-18		2020-12-18	刘标	2	011HO13571	2020-11-04	73
009617	19009617	干奶牛	怀孕	1206	7	348	339	3416	112.23	2011-09-11	2020-02-04	2012-07-13				母	荷斯坦	乌拉圭	0	982126060864995		982126060864995	2021-01-08	干奶转群	9	1205	0				2021-01-08	4							231	117		2020-05-31		2020-05-31	苏雅拉图1	3	011HO12393	2020-05-09	71
009623	19009623	干奶牛	怀孕	0903	7	451	404	3386	111.23	2011-10-11	2019-10-24	2012-07-13				母	荷斯坦	乌拉圭	0	982126060900367		982126060900367	2021-01-07	合栏饲养	10	1102	0				2020-12-01	4							269	182		2020-04-23		2020-04-23	刘学	3	011HO12349	2020-02-14	72
009714	19009714	干奶牛	怀孕	0904	7	506	453	3416	112.23	2011-09-11	2019-08-30	2012-07-13				母	荷斯坦	乌拉圭	0	982126060898258		982126060898258	2021-01-11	合栏饲养	6	0901	0				2020-11-25	4							272	234		2020-04-20		2020-04-20	刘标	6	011HO12349	2020-03-27	75
009791	19009791	干奶牛	怀孕	0901	7	357	315	3432	112.74	2011-08-26	2020-01-26	2012-07-13				母	荷斯坦	乌拉圭	0	982126060909285		982126060909285	2021-01-11	合栏饲养	6	1101	0				2020-12-06	3.5							263	94		2020-04-29		2020-04-29	刘永超	2	011HO12393	2020-04-08	73
009851	19009851	泌乳牛	禁配	0801	5	496	496	3340	109.74	2011-11-26	2019-09-09	2012-07-13				母	荷斯坦	乌拉圭	0	982126060912255		982126060912255	2019-11-19	病牛出院	425	2201	0													496						0
009867	19009867	泌乳牛	怀孕	0403	7	188	188	3432	112.74	2011-08-26	2020-07-13	2012-07-13				母	荷斯坦	乌拉圭	0	982126060893095		982126060893095	2020-11-18	转有胎牛	60	0406	0				2020-07-13	3.5							96	92		2020-10-13		2020-10-13	刘学	2	011HO15001	2020-09-16	65
009923	19009923	泌乳牛	怀孕	0206	7	308	308	3432	112.74	2011-08-26	2020-03-15	2012-07-13				母	荷斯坦	乌拉圭	0	982126060910420		982126060910420	2020-12-28	转有胎牛	20	0402	0				2020-01-11	3.25							216	92		2020-06-15		2020-06-15	刘永超	2	011HO12393	2020-05-27	73
010047	19010047	泌乳牛	怀孕	0803	7	334	334	3432	112.74	2011-08-26	2020-02-18	2012-07-13				母	荷斯坦	乌拉圭	0	982126060916028		982126060916028	2020-11-11	转高产 2	67	0804	0				2019-11-27	3.5							184	150		2020-07-17		2020-07-17	张晓庚	3	011HO12148	2020-06-09	71
010063	19010063	干奶牛	怀孕	1104	6	356	336	3295	108.26	2012-01-10	2020-01-27	2012-07-13				母	荷斯坦	乌拉圭	0	982126060885476		982126060885476	2020-12-28	干奶事件自动转群	20	105S	0				2020-12-28	3.25							240	116		2020-05-22		2020-05-22	刘学	2	011HO12158	2020-04-08	72
010072	19010072	泌乳牛	已配	0406	7	112	112	3295	108.26	2012-01-10	2020-09-27	2012-07-13				母	荷斯坦	乌拉圭	0	982126060918795		982126060918795	2020-12-31	合栏饲养	17	0305	0				2020-09-27	3.75							18	112		2020-12-30		2020-12-30	马春阳	2	011HO15225	2020-12-09	73
010197	19010197	泌乳牛	产犊	096S	8	5	5	3432	112.74	2011-08-26	2021-01-12	2012-07-13				母	荷斯坦	乌拉圭	0	982126060882327		982126060882327	2021-01-13	新发其它疾病转群	4	0302	0				2021-01-12	3.25								5						0
010218	19010218	泌乳牛	禁配	0401	6	534	534	3432	112.74	2011-08-26	2019-08-02	2012-07-13				母	荷斯坦	乌拉圭	0	982126060865922		982126060865922	2020-10-18	转禁配牛	91	0202	0				2019-06-03	3.5							133	534		2020-09-06		2020-09-06	刘标	9	011HO12393	2020-08-10	61
010314	19010314	泌乳牛	怀孕	211S	8	118	118	3432	112.74	2011-08-26	2020-09-21	2012-07-13				母	荷斯坦	乌拉圭	0	982126060911962		982126060911962	2021-01-15	过抗转舍	2	096N	0				2020-09-21	3.75							46	72		2020-12-02		2020-12-02	马春阳	1	011HO13571		72
010319	19010319	干奶牛	怀孕	1205	7	311	292	3523	115.71	2011-05-27	2020-03-12	2012-07-13				母	荷斯坦	乌拉圭	0	982126060918194		982126060918194	2020-12-29	干奶事件自动转群	19	105S	0				2020-12-29	3.5							242	69		2020-05-20		2020-05-20	张晓庚	1	011HO12239		69
010368	19010368	泌乳牛	已配	0202	6	352	352	3295	108.26	2012-01-10	2020-01-31	2012-07-13				母	荷斯坦	乌拉圭	0	982126060882417		982126060882417	2020-12-20	转高产 2	28	0203	0				2019-12-13	3.5							16	352		2021-01-01		2021-01-01	陈晓黎	8	011HO13571	2020-11-20	71
010371	19010371	泌乳牛	已配	0301	7	104	104	3295	108.26	2012-01-10	2020-10-05	2012-07-13				母	荷斯坦	乌拉圭	0	982126060913972		982126060913972	2020-12-11	新发蹄病转群	37	0306	0				2020-10-05	3.5							32	104		2020-12-16		2020-12-16	刘学	1	011HO15225		72
010424	19010424	泌乳牛	怀孕	0703	7	326	326	3295	108.26	2012-01-10	2020-02-26	2012-07-13				母	荷斯坦	乌拉圭	0	982126060894332		982126060894332	2020-09-21	转流产牛	118	0804	0				2019-11-27	3.5							123	203		2020-09-16		2020-09-16	苏雅拉图1	3	011HO12158	2020-06-19	70
010470	19010470	干奶牛	怀孕	2501	7	442	410	3295	108.26	2012-01-10	2019-11-02	2012-07-13				母	荷斯坦	乌拉圭	0	982126060865282		982126060865282	2020-12-16	干奶事件自动转群	32	105S	0				2020-12-16	3.5							252	190		2020-05-10		2020-05-10	刘永超	2	011HO12158	2020-01-11	70
010480	19010480	泌乳牛	禁配	0401	6	560	560	3295	108.26	2012-01-10	2019-07-07	2012-07-13				母	荷斯坦	乌拉圭	0	982126060863251		982126060863251	2020-10-18	转禁配牛	91	0202	0				2019-05-10	3.75							135	560		2020-09-04		2020-09-04	刘标	9	011HO12393	2020-07-31	66
010493	19010493	泌乳牛	产犊	0306	8	55	55	3295	108.26	2012-01-10	2020-11-23	2012-07-13				母	荷斯坦	乌拉圭	0	982126060900935		982126060900935	2021-01-11	整舍调整	6	0302	0				2020-11-23	3.5								55						0
010531	19010531	泌乳牛	怀孕	0404	7	350	350	3295	108.26	2012-01-10	2020-02-02	2012-07-13				母	荷斯坦	乌拉圭	0	982126060882752		982126060882752	2020-12-08	转有胎牛	40	0406	0				2019-10-25	3.5							88	262		2020-10-21		2020-10-21	马春阳	9	011HO15001	2020-09-30	73
010766	19010766	干奶牛	怀孕	2501	6	463	431	3523	115.71	2011-05-27	2019-10-12	2012-07-13				母	荷斯坦	乌拉圭	0	982126060910140		982126060910140	2020-12-16	干奶事件自动转群	32	105S	0				2020-12-16	3.75							250	213		2020-05-12		2020-05-12	陈晓黎	5	011HO12393	2020-04-20	70
010852	19010852	泌乳牛	已配	0406	8	161	161	3523	115.71	2011-05-27	2020-08-09	2012-07-13				母	荷斯坦	乌拉圭	0	982126060900483		982126060900483	2020-12-09	合栏饲养	39	0304	0				2020-08-09	3.5							20	161		2020-12-28		2020-12-28	刘学	3	011HO15225	2020-11-27	66
010933	19010933	干奶牛	怀孕	1206	7	561	523	3432	112.74	2011-08-26	2019-07-06	2012-07-13				母	荷斯坦	乌拉圭	0	982126060908259		982126060908259	2020-12-10	干奶事件自动转群	38	105S	0				2020-12-10	4							209	352		2020-06-22		2020-06-22	刘标	7	011HO12393	2020-06-02	60
010953	19010953	泌乳牛	怀孕	0703	7	346	346	3563	117	2011-04-17	2020-02-06	2012-07-13				母	荷斯坦	乌拉圭	0	982126060916425		982126060916425	2020-08-31	整舍调整	139	0705	0				2019-10-18	3.5							86	260		2020-10-23		2020-10-23	穆明理	7	011HO15235	2020-09-13	69
010954	19010954	干奶牛	怀孕	1106	8	264	258	3523	115.71	2011-05-27	2020-04-28	2012-07-13				母	荷斯坦	乌拉圭	0	982126060913258		982126060913258	2021-01-11	干奶事件自动转群	6	105S	0				2021-01-11	4							193	71		2020-07-08		2020-07-08	王海东	1	011HO12393		71
010956	19010956	干奶牛	怀孕	1201	8	320	249	3563	117	2011-04-17	2020-03-03	2012-07-13				母	荷斯坦	乌拉圭	0	982126060898591		982126060898591	2021-01-13	合栏饲养	4	2602	0				2020-11-07	3.75							249	71		2020-05-13		2020-05-13	陈晓黎	1	011HO12393		71
011036	19011036	泌乳牛	产犊	2102	7	19	19	3563	117	2011-04-17	2020-12-29	2012-07-13				母	荷斯坦	乌拉圭	0	982126060908250		982126060908250	2020-12-29	新发其它疾病转群	19	095S	0				2020-12-29	3.5								19						0
011161	19011161	干奶牛	怀孕	0903	8	340	294	3523	115.71	2011-05-27	2020-02-12	2012-07-13				母	荷斯坦	乌拉圭	0	982126060909876		982126060909876	2021-01-07	合栏饲养	10	1102	0				2020-12-02	3.75							267	73		2020-04-25		2020-04-25	刘永超	1	011HO12393		73
011175	19011175	泌乳牛	怀孕	0406	8	131	131	3432	112.74	2011-08-26	2020-09-08	2012-07-13				母	荷斯坦	乌拉圭	0	982126060908261		982126060908261	2020-12-31	合栏饲养	17	0305	0				2020-09-08	3.75							38	93		2020-12-10		2020-12-10	马春阳	2	011HO15225	2020-11-18	71
011230	19011230	泌乳牛	禁配	0401	7	434	434	3523	115.71	2011-05-27	2019-11-10	2012-07-13				母	荷斯坦	乌拉圭	0	982126060896155		982126060896155	2020-10-17	转禁配牛	92	0205	0				2019-09-14	3.5							121	434		2020-09-18		2020-09-18	陈晓黎	9	011HO12240	2020-08-26	73
011342	19011342	泌乳牛	产犊	0405	8	59	59	3523	115.71	2011-05-27	2020-11-19	2012-07-13				母	荷斯坦	乌拉圭	0	982126060909120		982126060909120	2021-01-10	合栏饲养	7	0302	0				2020-11-19	3.5								59						0
011405	19011405	泌乳牛	怀孕	0204	8	165	165	3462	113.71	2011-07-27	2020-08-05	2012-07-13				母	荷斯坦	乌拉圭	0	982126060908859		982126060908859	2020-11-29	转有胎牛	49	0101	0				2020-08-05	3.5							99	66		2020-10-10		2020-10-10	刘标	1	011HO12240		66
011485	19011485	泌乳牛	产犊	0405	7	58	58	3295	108.26	2012-01-10	2020-11-20	2012-07-13				母	荷斯坦	乌拉圭	0	982126060865577		982126060865577	2021-01-10	合栏饲养	7	0302	0				2020-11-20	3.5								58						0
011693	19011693	泌乳牛	产犊	0201	8	48	48	3295	108.26	2012-01-10	2020-11-30	2012-07-13				母	荷斯坦	乌拉圭	0	982126060896589		982126060896589	2020-12-01	产后牛转群	47	095S	0				2020-11-30	3.5								48						0
011715	19011715	干奶牛	怀孕	1203	7	351	334	3295	108.26	2012-01-10	2020-02-01	2012-07-13				母	荷斯坦	乌拉圭	0	982126060918410		982126060918410	2020-12-31	干奶事件自动转群	17	105S	0				2020-12-31	4							240	111		2020-05-22		2020-05-22	贺喜格图	3	011HO12393	2020-04-29	67
011723	19011723	泌乳牛	已配	0303	8	68	68	3295	108.26	2012-01-10	2020-11-10	2012-07-13				母	荷斯坦	乌拉圭	0	982126060909046		982126060909046	2020-11-21	病牛出院	57	211S	0				2020-11-10	3.5							1	68		2021-01-16		2021-01-16	马春阳	1	011HO15001		67
011731	19011731	干奶牛	怀孕	0904	7	338	286	3271	107.48	2012-02-03	2020-02-14	2012-09-19				母	荷斯坦	新西兰	0	982126060909697		982126060909697	2021-01-11	合栏饲养	6	0901	0				2020-11-26	3.5							270	68		2020-04-22		2020-04-22	柴卫争	1	011HO12239		68
011751	19011751	泌乳牛	产犊	2203	8	16	16	3305	108.58	2011-12-31	2021-01-01	2012-09-19				母	荷斯坦	新西兰	0	982126060887083		982126060887083	2021-01-08	待淘牛集中	9	2103	0				2021-01-01	3.5								16						0
011757	19011757	泌乳牛	怀孕	0404	7	210	210	3305	108.58	2011-12-31	2020-06-21	2012-09-19				母	荷斯坦	新西兰	0	982126060865934		982126060865934	2020-12-09	转有胎牛	39	0406	0				2020-04-28	3.5							74	136		2020-11-04		2020-11-04	马春阳	3	011HO15001	2020-10-09	66
011776	19011776	泌乳牛	禁配	0401	7	415	415	3347	109.97	2011-11-19	2019-11-29	2012-09-19				母	荷斯坦	新西兰	0	982126060909096		982126060909096	2020-10-24	转禁配牛	85	0102	0				2019-10-04	3.5							127	415		2020-09-12		2020-09-12	陈晓黎	9	011HO12240	2020-08-23	71
011778	19011778	泌乳牛	怀孕	0402	8	129	129	3347	109.97	2011-11-19	2020-09-10	2012-09-19				母	荷斯坦	新西兰	0	982126060908197		982126060908197	2020-12-28	转有胎牛	20	0305	0				2020-09-10	3.5							57	72		2020-11-21		2020-11-21	刘学	1	011HO15225		72
011789	19011789	泌乳牛	怀孕	0803	7	307	307	3347	109.97	2011-11-19	2020-03-16	2012-09-19				母	荷斯坦	新西兰	0	982126060865899		982126060865899	2021-01-06	转有胎牛	11	0701	0				2019-10-18	3.75							72	235		2020-11-06		2020-11-06	张晓庚	2	011HO15235	2020-05-27	72
011791	19011791	泌乳牛	已配	0101	7	193	193	3305	108.58	2011-12-31	2020-07-08	2012-09-19				母	荷斯坦	新西兰	0	982126060894070		982126060894070	2020-12-01	合栏饲养	47	0104	0				2020-07-08	3.5							33	193		2020-12-15		2020-12-15	李宏伟	4	011HO13571	2020-11-01	66
011820	19011820	泌乳牛	已配	0202	8	151	151	3347	109.97	2011-11-19	2020-08-19	2012-09-19				母	荷斯坦	新西兰	0	982126060887052		982126060887052	2021-01-09	转高产 2	8	0301	0				2020-08-19	3.75							13	151		2021-01-04		2021-01-04	刘学	3	011HO15001	2020-12-11	73
011835	19011835	泌乳牛	怀孕	0403	7	181	181	3305	108.58	2011-12-31	2020-07-20	2012-09-19				母	荷斯坦	新西兰	0	982126060915089		982126060915089	2020-11-18	转有胎牛	60	0406	0				2020-07-20	3.5							93	88		2020-10-16		2020-10-16	刘学	2	011HO15001	2020-09-23	65
011875	19011875	泌乳牛	禁配	0401	6	535	535	3305	108.58	2011-12-31	2019-08-01	2012-09-19				母	荷斯坦	新西兰	0	982126060864516		982126060864516	2020-12-03	转禁配牛	45	0205	0				2018-11-04	3							203	535		2020-06-28		2020-06-28	李宏伟	6	011HO12393	2020-05-26	62
011884	19011884	干奶牛	怀孕	1206	7	377	339	3305	108.58	2011-12-31	2020-01-06	2012-09-19				母	荷斯坦	新西兰	0	982126060919185		982126060919185	2020-12-10	干奶事件自动转群	38	105S	0				2020-12-10	4							86	291		2020-10-23		2020-10-23	马春阳	6	011HO12240	2020-08-17	72
011886	19011886	泌乳牛	禁配	0205	7	498	498	3347	109.97	2011-11-19	2019-09-07	2012-09-19				母	荷斯坦	新西兰	0	982126060908290		982126060908290	2020-11-08	转低产牛	70	0202	0				2019-07-10	3.75							135	498		2020-09-04		2020-09-04	刘学	7	011HO12393	2020-08-02	74
011896	19011896	泌乳牛	怀孕	0402	8	135	135	3347	109.97	2011-11-19	2020-09-04	2012-09-19				母	荷斯坦	新西兰	0				2020-12-29	转有胎牛	19	0301	0				2020-09-04	3.5							63	72		2020-11-14		2020-11-15	马春阳	1	011HO12240	2020-11-14	71
011907	19011907	泌乳牛	怀孕	0404	7	154	154	3379	111	2011-10-18	2020-08-16	2012-09-19				母	荷斯坦	新西兰	0	982126060886642		982126060886642	2021-01-09	病牛出院	8	0301	0				2020-08-16	3.5							43	111		2020-12-05		2020-12-05	刘标	2	011HO13571	2020-10-26	71
011933	19011933	泌乳牛	怀孕	0205	7	343	343	3347	109.97	2011-11-19	2020-02-09	2012-09-19				母	荷斯坦	新西兰	0	982126060909898		982126060909898	2020-12-27	转低产牛	21	0206	0				2019-12-25	3.5							114	229		2020-09-25		2020-09-25	马春阳	5	011HO12228	2020-09-04	73
011954	19011954	泌乳牛	产犊	0306	8	56	56	3305	108.58	2011-12-31	2020-11-22	2012-09-19				母	荷斯坦	新西兰	0	982126060911712		982126060911712	2021-01-11	整舍调整	6	0302	0				2020-11-22	3.5								56						0
012010	19012010	干奶牛	怀孕	1103	6	375	367	3379	111	2011-10-18	2020-01-08	2012-09-19				母	荷斯坦	新西兰	0	982126060883256		982126060883256	2021-01-09	干奶转群	8	1106	0				2021-01-09	3.5							226	149		2020-06-05		2020-06-05	刘学	3	011HO12393	2020-04-29	73
012027	19012027	泌乳牛	怀孕	0103	7	169	169	3305	108.58	2011-12-31	2020-08-01	2012-09-19				母	荷斯坦	新西兰	0	982126060919386		982126060919386	2021-01-09	转有胎牛	8	0101	0				2020-08-01	3.5							45	124		2020-12-03		2020-12-03	陈晓黎	3	011HO13571	2020-11-13	63
012034	19012034	泌乳牛	怀孕	0402	8	134	134	3347	109.97	2011-11-19	2020-09-05	2012-09-19				母	荷斯坦	新西兰	0	982126060883264		982126060883264	2020-12-28	转有胎牛	20	0305	0				2020-09-05	3.75							64	70		2020-11-14		2020-11-14	张艳金	1	011HO12240		70
012044	19012044	干奶牛	怀孕	1206	7	304	266	3305	108.58	2011-12-31	2020-03-19	2012-09-19				母	荷斯坦	新西兰	0	982126060900284		982126060900284	2020-12-10	干奶事件自动转群	38	105S	0				2020-12-10	3.75							121	183		2020-09-18		2020-09-18	张荣哲	5	011HO12228	2020-08-15	72
012142	19012142	干奶牛	怀孕	1103	7	389	388	3305	108.58	2011-12-31	2019-12-25	2012-09-19				母	荷斯坦	新西兰	0	982126060900494		982126060900494	2021-01-16	干奶事件自动转群	1	105S	0				2021-01-16	3.5							222	167		2020-06-09		2020-06-09	刘永超	4	011HO12393	2020-05-22	73
012181	19012181	泌乳牛	已配	0106	8	106	106	3347	109.97	2011-11-19	2020-10-03	2012-09-19				母	荷斯坦	新西兰	0	982126060913992		982126060913992	2020-10-03	产后牛转群	106	095S	0				2020-10-03	3.75							14	106		2021-01-03		2021-01-03	刘标	2	011HO15001	2020-12-12	70
012190	19012190	泌乳牛	已配	0303	7	73	73	3379	111	2011-10-18	2020-11-05	2012-09-19				母	荷斯坦	新西兰	0	982126060897462		982126060897462	2020-11-05	产后牛转群	73	095S	0				2020-11-05	3.5							4	73		2021-01-13		2021-01-13	张艳金	1	011HO15001		69
012265	19012265	干奶牛	怀孕	096S	7	435	393	3347	109.97	2011-11-19	2019-11-09	2012-09-19				母	荷斯坦	新西兰	0	982126060882382		982126060882382	2021-01-12	新发其它疾病转群	5	0904	0				2020-12-06	3.5							268	167		2020-04-24		2020-04-24	陈晓黎	4	011HO12349	2020-03-23	70
012349	19012349	泌乳牛	怀孕	0403	8	165	165	3347	109.97	2011-11-19	2020-08-05	2012-09-19				母	荷斯坦	新西兰	0	982126060900420		982126060900420	2020-12-20	病牛出院	28	211S	0				2020-08-05	3.5							64	101		2020-11-14		2020-11-14	陈晓黎	2	011HO12240	2020-10-10	66
012354	19012354	泌乳牛	已配	0301	8	69	69	3305	108.58	2011-12-31	2020-11-09	2012-09-19				母	荷斯坦	新西兰	0	982126060916225		982126060916225	2021-01-07	新发蹄病转群	10	211S	0				2020-11-09	3.5							1	69		2021-01-16		2021-01-16	刘学	1	011HO15001		68
012381	19012381	泌乳牛	产犊	0304	8	34	34	3271	107.48	2012-02-03	2020-12-14	2012-09-19				母	荷斯坦	新西兰	0	982126060901373		982126060901373	2020-12-14	产后牛转群	34	095S	0				2020-12-14	3.5								34						0
012385	19012385	泌乳牛	怀孕	0206	7	287	287	3347	109.97	2011-11-19	2020-04-05	2012-09-19				母	荷斯坦	新西兰	0	982126060914688		982126060914688	2021-01-05	新发蹄病转群	12	0205	0				2020-01-30	3.5							214	73		2020-06-17		2020-06-17	刘永超	1	011HO12393		73
012440	19012440	泌乳牛	怀孕	0403	8	157	157	3305	108.58	2011-12-31	2020-08-13	2012-09-19				母	荷斯坦	新西兰	0	982126060886655		982126060886655	2020-12-19	转有胎牛	29	0101	0				2020-08-13	3.75							92	65		2020-10-17		2020-10-17	陈晓黎	1	011HO12240		65
012456	19012456	泌乳牛	已配	106N	6	334	334	3347	109.97	2011-11-19	2020-02-18	2012-09-19				母	荷斯坦	新西兰	0	982126060918511		982126060918511	2021-01-17	新发蹄病转群	0	0703	0				2019-11-27	3.5							16	334		2021-01-01		2021-01-01	穆明理	8	011HO15061	2020-11-20	71
012477	19012477	泌乳牛	已配	0105	8	90	90	3347	109.97	2011-11-19	2020-10-19	2012-09-19				母	荷斯坦	新西兰	0	982126060900127		982126060900127	2020-12-09	病牛出院	39	211S	0				2020-10-19	3.5							18	90		2020-12-30		2020-12-30	陈晓黎	1	011HO13571		72
012593	19012593	泌乳牛	怀孕	0106	8	108	108	3362	110.45	2011-11-04	2020-10-01	2012-09-19				母	荷斯坦	新西兰	0	982126060915256		982126060915256	2020-10-06	病牛出院	103	211S	0				2020-10-01	3.75							36	72		2020-12-12		2020-12-12	马春阳	1	011HO13571		72
012625	19012625	泌乳牛	产犊	0101	7	51	51	3305	108.58	2011-12-31	2020-11-27	2012-09-19				母	荷斯坦	新西兰	0	982126060911741		982126060911741	2021-01-10	合栏饲养	7	0302	0				2020-11-27	3.5								51						0
012781	19012781	泌乳牛	怀孕	0204	8	149	149	3424	112.48	2011-09-03	2020-08-21	2012-09-19				母	荷斯坦	新西兰	0	982126060887504		982126060887504	2020-12-16	转有胎牛	32	0104	0				2020-08-21	3.5							78	71		2020-10-31		2020-10-31	陈晓黎	1	011HO15001		71
012796	19012796	泌乳牛	怀孕	0301	7	108	108	3470	113.97	2011-07-19	2020-10-01	2012-09-19				母	荷斯坦	新西兰	0	982126060908160		982126060908160	2020-10-19	新发蹄病转群	90	2102	0				2020-10-01	3.5							36	72		2020-12-12		2020-12-12	马春阳	1	011HO13571		72
012851	19012851	泌乳牛	怀孕	0402	8	139	139	3317	108.97	2011-12-19	2020-08-31	2012-09-19				母	荷斯坦	新西兰	0	982126060886324		982126060886324	2020-12-29	转有胎牛	19	0406	0				2020-08-31	3.5							67	72		2020-11-11		2020-11-11	刘标	1	011HO15001		72
012944	19012944	干奶牛	怀孕	1206	7	340	302	3362	110.45	2011-11-04	2020-02-12	2012-09-19				母	荷斯坦	新西兰	0	982126060918510		982126060918510	2020-12-10	干奶事件自动转群	38	105S	0				2020-12-10	3.5							83	257		2020-10-26		2020-10-26	穆明理	4	011HO15235	2020-08-14	70
012992	19012992	泌乳牛	已配	0106	8	106	106	3362	110.45	2011-11-04	2020-10-03	2012-09-19				母	荷斯坦	新西兰	0	982126060911834		982126060911834	2020-11-12	病牛出院	66	211S	0				2020-10-03	3.75							13	106		2021-01-04		2021-01-04	陈晓黎	2	011HO15001	2020-12-12	70
013002	19013002	泌乳牛	禁配	0401	6	428	428	3317	108.97	2011-12-19	2019-11-16	2012-09-19				母	荷斯坦	新西兰	0	982126060918398		982126060918398	2020-12-03	转禁配牛	45	0205	0				2019-09-27	3.75							275	428		2020-04-17		2020-04-17	王海东	3	011HO12393	2020-03-06	70
013029	19013029	泌乳牛	已配	0303	8	72	72	3317	108.97	2011-12-19	2020-11-06	2012-09-19				母	荷斯坦	新西兰	0	982126060886918		982126060886918	2020-11-21	病牛出院	57	211S	0				2020-11-06	3.5							4	72		2021-01-13		2021-01-13	韩乐祥	1	011HO15001		68
013048	19013048	泌乳牛	产犊	0104	8	25	25	3362	110.45	2011-11-04	2020-12-23	2012-09-19				母	荷斯坦	新西兰	0	982126060909435		982126060909435	2020-12-24	产后牛转群	24	095S	0				2020-12-23	3.75								25						0
013051	19013051	泌乳牛	已配	0303	8	73	73	3317	108.97	2011-12-19	2020-11-05	2012-09-19				母	荷斯坦	新西兰	0	982126060886631		982126060886631	2020-12-01	病牛出院	47	211S	0				2020-11-05	3.5							4	73		2021-01-13		2021-01-13	马春阳	1	011HO15001		69
013097	19013097	泌乳牛	产犊	0104	8	24	24	3317	108.97	2011-12-19	2020-12-24	2012-09-19				母	荷斯坦	新西兰	0	982126060912028		982126060912028	2020-12-24	产后牛转群	24	095S	0				2020-12-24	3.5								24						0
013099	19013099	泌乳牛	空怀	0406	8	208	208	3362	110.45	2011-11-04	2020-06-23	2012-09-19				母	荷斯坦	新西兰	0	982126060882332		982126060882332	2020-12-28	转流产牛	20	0403	0				2020-06-23	3.75							144	208		2020-08-26		2020-08-26	刘永超	1	011HO12393		64
013115	19013115	泌乳牛	怀孕	0402	8	213	213	3362	110.45	2011-11-04	2020-06-18	2012-09-19				母	荷斯坦	新西兰	0	982126060909951		982126060909951	2020-12-29	转有胎牛	19	0406	0				2020-06-18	3.5							67	146		2020-11-11		2020-11-11	马春阳	4	011HO15001	2020-10-16	65
013145	19013145	泌乳牛	产犊	0303	8	62	62	3317	108.97	2011-12-19	2020-11-16	2012-09-19				母	荷斯坦	新西兰	0	982126060900987		982126060900987	2020-11-18	病牛出院	60	211S	0				2020-11-16	3.5								62						0
013198	19013198	干奶牛	怀孕	1206	7	410	372	3317	108.97	2011-12-19	2019-12-04	2012-09-19				母	荷斯坦	新西兰	0	982126060865989		982126060865989	2020-12-10	干奶事件自动转群	38	105S	0				2020-12-10	4							93	317		2020-10-16		2020-10-16	马春阳	8	011HO12240	2020-09-25	73
013203	19013203	干奶牛	怀孕	1106	7	467	461	3362	110.45	2011-11-04	2019-10-08	2012-09-19				母	荷斯坦	新西兰	0	982126060909029		982126060909029	2021-01-11	干奶事件自动转群	6	105S	0				2021-01-11	4							149	318		2020-08-21		2020-08-21	陈晓黎	5	011HO12393	2020-07-18	71
013272	19013272	泌乳牛	已配	0405	8	97	97	3362	110.45	2011-11-04	2020-10-12	2012-09-19				母	荷斯坦	新西兰	0	982126060897679		982126060897679	2020-11-21	整舍调整	57	0302	0				2020-10-12	3.5							0	97		2021-01-17		2021-01-17	马春阳	2	011HO15001	2020-12-23	72
013291	19013291	泌乳牛	产犊	0304	7	33	33	3362	110.45	2011-11-04	2020-12-15	2012-09-19				母	荷斯坦	新西兰	0	982126060864576		982126060864576	2020-12-15	产后牛转群	33	095S	0				2020-12-15	3.5								33						0
013312	19013312	泌乳牛	已配	0202	7	139	139	3362	110.45	2011-11-04	2020-08-31	2012-09-19				母	荷斯坦	新西兰	0	982126060886312		982126060886312	2021-01-03	转高产 2	14	0203	0				2020-08-31	3.5							2	139		2021-01-15		2021-01-15	陈晓黎	3	011HO13571	2020-12-05	72
013316	19013316	干奶牛	怀孕	2502	7	318	296	3317	108.97	2011-12-19	2020-03-05	2012-09-19				母	荷斯坦	新西兰	0				2020-12-26	干奶事件自动转群	22	105S	0				2020-12-26	4							246	72		2020-05-16		2020-05-16	陈晓黎	1	011HO12393		72
013324	19013324	泌乳牛	产犊	0104	7	19	19	3317	108.97	2011-12-19	2020-12-29	2012-09-19				母	荷斯坦	新西兰	0	982126060900213		982126060900213	2020-12-30	产后牛转群	18	095S	0				2020-12-29	3.5								19						0
013335	19013335	泌乳牛	怀孕	0402	8	164	164	3362	110.45	2011-11-04	2020-08-06	2012-09-19				母	荷斯坦	新西兰	0	982126060883281		982126060883281	2020-12-29	转有胎牛	19	0301	0				2020-08-06	3.5							58	106		2020-11-20		2020-11-20	马春阳	2	011HO12240	2020-10-10	65
013339	19013339	干奶牛	怀孕	1106	7	347	341	3362	110.45	2011-11-04	2020-02-05	2012-09-19				母	荷斯坦	新西兰	0	982126060909204		982126060909204	2021-01-11	干奶事件自动转群	6	105S	0				2021-01-11	3.5							43	304		2020-12-05		2020-12-05	陈晓黎	8	011HO13571	2020-10-20	73
013342	19013342	泌乳牛	怀孕	0205	8	199	199	3362	110.45	2011-11-04	2020-07-02	2012-09-19				母	荷斯坦	新西兰	0	982126060882306		982126060882306	2021-01-12	转低产牛	5	0202	0				2020-07-02	3.5							108	91		2020-10-01		2020-10-01	陈晓黎	2	011HO12228	2020-09-05	65
013343	19013343	泌乳牛	禁配	0202	6	509	509	3317	108.97	2011-12-19	2019-08-27	2012-09-19				母	荷斯坦	新西兰	0	982126060911051		982126060911051	2021-01-06	转高产 2	11	0203	0				2019-07-01	3.75							91	509		2020-10-18		2020-10-18	刘标	9	011HO12240	2020-09-11	78
013347	19013347	干奶牛	怀孕	1201	7	505	434	3362	110.45	2011-11-04	2019-08-31	2012-09-19				母	荷斯坦	新西兰	0	982126060911794		982126060911794	2021-01-13	合栏饲养	4	2602	0				2020-11-07	4							188	317		2020-07-13		2020-07-13	李宏伟	9	011HO12393	2020-06-21	74
013349	19013349	泌乳牛	怀孕	0106	8	107	107	3362	110.45	2011-11-04	2020-10-02	2012-09-19				母	荷斯坦	新西兰	0	982126060913983		982126060913983	2020-10-03	产后牛转群	106	095S	0				2020-10-02	3.75							36	71		2020-12-12		2020-12-12	马春阳	1	011HO13571		71
013365	19013365	泌乳牛	怀孕	0404	8	208	208	3317	108.97	2011-12-19	2020-06-23	2012-09-19				母	荷斯坦	新西兰	0	982126060909377		982126060909377	2020-12-09	转有胎牛	39	0406	0				2020-06-23	3.5							80	128		2020-10-29		2020-10-29	刘学	3	011HO15001	2020-09-21	64
013427	19013427	泌乳牛	已配	0703	7	317	317	3362	110.45	2011-11-04	2020-03-06	2012-09-19				母	荷斯坦	新西兰	0	982126060909694		982126060909694	2020-03-07	产后牛转群	316	105N	0				2020-03-06	3.5							1	317		2021-01-16		2021-01-16	穆明理	8	011HO13571	2020-12-23	68
013471	19013471	泌乳牛	已配	0301	8	94	94	3317	108.97	2011-12-19	2020-10-15	2012-09-19				母	荷斯坦	新西兰	0	982126060909786		982126060909786	2020-12-17	新发蹄病转群	31	0405	0				2020-10-15	3.5							22	94		2020-12-26		2020-12-26	刘学	1	011HO15225		72
013504	19013504	泌乳牛	怀孕	0803	7	332	332	3317	108.97	2011-12-19	2020-02-20	2012-09-19				母	荷斯坦	新西兰	0	982126060918538		982126060918538	2020-10-20	转高产 2	89	0703	0				2019-10-18	3.5							215	117		2020-06-16		2020-06-16	贺喜格图	3	011HO12148	2020-05-26	69
013511	19013511	泌乳牛	怀孕	0205	7	369	369	3362	110.45	2011-11-04	2020-01-14	2012-09-19				母	荷斯坦	新西兰	0	982126060897090		982126060897090	2021-01-12	转低产牛	5	0202	0				2019-11-25	3.5							106	263		2020-10-03		2020-10-03	陈晓黎	7	011HO12240	2020-09-11	70
013535	19013535	干奶牛	怀孕	1104	6	516	495	3362	110.45	2011-11-04	2019-08-20	2012-09-19				母	荷斯坦	新西兰	0	982126060910136		982126060910136	2020-12-27	干奶转群	21	1101	0				2020-12-27	3.75							206	310		2020-06-25		2020-06-25	陈晓黎	6	011HO12393	2020-05-22	78
013564	19013564	泌乳牛	已配	0202	7	323	323	3317	108.97	2011-12-19	2020-02-29	2012-09-19				母	荷斯坦	新西兰	0	982126060887005		982126060887005	2020-12-01	转高产 2	47	0203	0				2020-01-02	3.75							7	323		2021-01-10		2021-01-10	陈晓黎	6	011HO13571	2020-12-15	70
013572	19013572	泌乳牛	怀孕	0404	8	141	141	3305	108.58	2011-12-31	2020-08-29	2012-09-19				母	荷斯坦	新西兰	0	982126060886375		982126060886375	2020-12-08	转有胎牛	40	0406	0				2020-08-29	3.75							71	70		2020-11-07		2020-11-07	马春阳	1	011HO15001		70
013575	19013575	泌乳牛	产犊	0303	8	62	62	3362	110.45	2011-11-04	2020-11-16	2012-09-19				母	荷斯坦	新西兰	0	982126060892972		982126060892972	2020-11-22	病牛出院	56	211S	0				2020-11-16	3.5								62						0
013588	19013588	泌乳牛	已配	0101	7	196	196	3379	111	2011-10-18	2020-07-05	2012-09-19				母	荷斯坦	新西兰	0	982126060894020		982126060894020	2020-12-01	合栏饲养	47	0104	0				2020-07-05	3.75							30	196		2020-12-18		2020-12-18	刘标	5	011HO13571	2020-11-05	66
013633	19013633	泌乳牛	已配	0106	8	104	104	3362	110.45	2011-11-04	2020-10-05	2012-09-19				母	荷斯坦	新西兰	0	982126060913936		982126060913936	2020-10-08	病牛出院	101	211S	0				2020-10-05	3.75							32	104		2020-12-16		2020-12-16	刘标	1	011HO13571		72
013652	19013652	泌乳牛	怀孕	0402	8	200	200	3362	110.45	2011-11-04	2020-07-01	2012-09-19				母	荷斯坦	新西兰	0	982126060894041		982126060894041	2020-12-29	转有胎牛	19	0301	0				2020-07-01	3.5							65	135		2020-11-13		2020-11-13	刘学	3	011HO15001	2020-10-01	66
013657	19013657	干奶牛	怀孕	1205	7	346	329	3362	110.45	2011-11-04	2020-02-06	2012-09-19				母	荷斯坦	新西兰	0	982126060909607		982126060909607	2020-12-31	干奶事件自动转群	17	105S	0				2020-12-31	4							238	108		2020-05-24		2020-05-24	贺喜格图	3	011HO12393	2020-05-03	69
013674	19013674	泌乳牛	产犊	0304	8	29	29	3362	110.45	2011-11-04	2020-12-19	2012-09-19				母	荷斯坦	新西兰	0	982126060918368		982126060918368	2020-12-20	产后牛转群	28	095S	0				2020-12-19	3.5								29						0
013696	19013696	泌乳牛	怀孕	0402	7	250	250	3305	108.58	2011-12-31	2020-05-12	2012-09-19				母	荷斯坦	新西兰	0	982126060865728		982126060865728	2020-12-29	转有胎牛	19	0301	0				2020-05-12	3.5							87	163		2020-10-22		2020-10-22	刘标	3	011HO12240	2020-09-02	87
013710	19013710	干奶牛	怀孕	2501	7	398	366	3317	108.97	2011-12-19	2019-12-16	2012-09-19				母	荷斯坦	新西兰	0	982126060899803		982126060899803	2020-12-16	干奶事件自动转群	32	105S	0				2020-12-16	3.5							252	146		2020-05-10		2020-05-10	刘永超	2	011HO12393	2020-02-26	72
013724	19013724	泌乳牛	怀孕	096N	8	190	190	3362	110.45	2011-11-04	2020-07-11	2012-09-19				母	荷斯坦	新西兰	0	982126060894196		982126060894196	2021-01-15	新发乳房炎转群	2	0402	0				2020-07-11	3.5							48	142		2020-11-30		2020-11-30	马春阳	3	011HO15225	2020-10-23	63
013821	19013821	干奶牛	怀孕	1201	6	467	396	3362	110.45	2011-11-04	2019-10-08	2012-09-19				母	荷斯坦	新西兰	0	982126060882217		982126060882217	2021-01-13	合栏饲养	4	2602	0				2020-11-07	3.5							149	318		2020-08-21		2020-08-21	李宏伟	6	011HO12393	2020-04-23	71
013844	19013844	泌乳牛	产犊	0104	8	27	27	3362	110.45	2011-11-04	2020-12-21	2012-09-19				母	荷斯坦	新西兰	0	982126060918733		982126060918733	2021-01-05	病牛出院	12	211S	0				2020-12-21	3.5								27						0
013864	19013864	干奶牛	怀孕	0903	7	367	320	3362	110.45	2011-11-04	2020-01-16	2012-09-19				母	荷斯坦	新西兰	0	982126060893768		982126060893768	2021-01-07	合栏饲养	10	1102	0				2020-12-01	3.75							268	99		2020-04-24		2020-04-24	陈晓黎	2	011HO12349	2020-03-27	71
013881	19013881	泌乳牛	已配	0406	7	349	349	3379	111	2011-10-18	2020-02-03	2012-09-19				母	荷斯坦	新西兰	0	982126060912955		982126060912955	2020-11-20	合栏饲养	58	0405	0				2019-12-07	3.5							23	349		2020-12-25		2020-12-25	马春阳	9	011HO15225	2020-12-04	72
013917	19013917	泌乳牛	怀孕	0402	7	263	263	3362	110.45	2011-11-04	2020-04-29	2012-09-19				母	荷斯坦	新西兰	0	982126060914675		982126060914675	2020-12-29	转有胎牛	19	0406	0				2020-04-29	3.5							53	210		2020-11-25		2020-11-25	马春阳	4	011HO15225	2020-11-06	73
013920	19013920	泌乳牛	怀孕	0406	7	185	185	3362	110.45	2011-11-04	2020-07-16	2012-09-19				母	荷斯坦	新西兰	0	982126060919376		982126060919376	2020-09-02	整舍调整	137	0305	0				2020-07-16	3.5							37	148		2020-12-11		2020-12-11	张荣哲	3	011HO15225	2020-10-30	65
013937	19013937	泌乳牛	产犊	0104	8	20	20	3362	110.45	2011-11-04	2020-12-28	2012-09-19				母	荷斯坦	新西兰	0	982126060910820		982126060910820	2020-12-29	产后牛转群	19	095S	0				2020-12-28	3.5								20						0
013963	19013963	泌乳牛	产犊	0104	7	24	24	3362	110.45	2011-11-04	2020-12-24	2012-09-19				母	荷斯坦	新西兰	0	942000040129624		942000040129624	2020-12-25	产后牛转群	23	095S	0				2020-12-24	3.5								24						0
013968	19013968	干奶牛	怀孕	1106	6	537	531	3305	108.58	2011-12-31	2019-07-30	2012-09-19				母	荷斯坦	新西兰	0	982126060910686		982126060910686	2021-01-11	干奶事件自动转群	6	105S	0				2021-01-11	4							72	465		2020-11-06		2020-11-06	陈晓黎	9	011HO15001	2020-09-27	64
013971	19013971	干奶牛	怀孕	0902	7	349	291	3305	108.58	2011-12-31	2020-02-03	2012-09-19				母	荷斯坦	新西兰	0	982126060918740		982126060918740	2021-01-01	合栏饲养	16	1103	0				2020-11-20	3.5							277	72		2020-04-15		2020-04-15	刘学	1	011HO12239		72
013974	19013974	泌乳牛	产犊	0405	8	54	54	3305	108.58	2011-12-31	2020-11-24	2012-09-19				母	荷斯坦	新西兰	0	982126060900036		982126060900036	2021-01-10	合栏饲养	7	0302	0				2020-10-04	3.5								54						0
013985	19013985	泌乳牛	怀孕	0205	7	366	366	3305	108.58	2011-12-31	2020-01-17	2012-09-19				母	荷斯坦	新西兰	0	942000040129101		942000040129101	2021-01-12	转低产牛	5	0202	0				2019-11-28	3.5							93	273		2020-10-16		2020-10-16	陈晓黎	4	011HO12240	2020-09-09	70
013993	19013993	泌乳牛	已配	0406	7	187	187	3362	110.45	2011-11-04	2020-07-14	2012-09-19				母	荷斯坦	新西兰	0	982126060894135		982126060894135	2020-09-02	整舍调整	137	0305	0				2020-07-14	3.5							30	187		2020-12-18		2020-12-18	马春阳	3	011HO15225	2020-10-30	64
013996	19013996	干奶牛	怀孕	1201	7	389	318	3305	108.58	2011-12-31	2019-12-25	2012-09-19				母	荷斯坦	新西兰	0	982126060919582		982126060919582	2021-01-13	合栏饲养	4	2602	0				2020-11-07	3.5							240	149		2020-05-22		2020-05-22	陈晓黎	3	011HO12393	2020-04-16	73
014035	19014035	泌乳牛	怀孕	096N	7	202	202	3305	108.58	2011-12-31	2020-06-29	2012-09-19				母	荷斯坦	新西兰	0	982126060915335		982126060915335	2021-01-04	新发乳房炎转群	13	0402	0				2020-05-28	3.5							86	116		2020-10-23		2020-10-23	马春阳	3	011HO12240	2020-09-28	65
014056	19014056	干奶牛	怀孕	1103	6	303	295	3305	108.58	2011-12-31	2020-03-20	2012-09-19				母	荷斯坦	新西兰	0	982126060900270		982126060900270	2021-01-09	干奶转群	8	1106	0				2021-01-09	3.75							232	71		2020-05-30		2020-05-30	王海东	1	011HO12393		71
014078	19014078	干奶牛	怀孕	1106	7	351	345	3347	109.97	2011-11-19	2020-02-01	2012-09-19				母	荷斯坦	新西兰	0	982126060893703		982126060893703	2021-01-11	干奶事件自动转群	6	105S	0				2021-01-11	3.75							191	160		2020-07-10		2020-07-10	刘永超	4	011HO12393	2020-06-06	70
014108	19014108	泌乳牛	产犊	095S	8	0	0	3305	108.58	2011-12-31	2021-01-17	2012-09-19				母	荷斯坦	新西兰	0				2021-01-17	产后调整	0	0902	0				2021-01-17	3.5								0						0
014171	19014171	泌乳牛	怀孕	0402	8	142	142	3362	110.45	2011-11-04	2020-08-28	2012-09-19				母	荷斯坦	新西兰	0	982126060912536		982126060912536	2020-12-28	转有胎牛	20	0305	0				2020-08-28	3.5							71	71		2020-11-07		2020-11-07	刘学	1	011HO15001		71
014206	19014206	泌乳牛	怀孕	0205	6	315	315	3347	109.97	2011-11-19	2020-03-08	2012-09-19				母	荷斯坦	新西兰	0	942000040129946		942000040129946	2021-01-12	转低产牛	5	0202	0				2020-01-11	3.5							35	280		2020-12-13		2020-12-13	陈晓黎	8	011HO13571	2020-11-19	73
014220	19014220	泌乳牛	怀孕	0402	8	138	138	3305	108.58	2011-12-31	2020-09-01	2012-09-19				母	荷斯坦	新西兰	0	982126060887586		982126060887586	2020-12-28	转有胎牛	20	0305	0				2020-09-01	3.5							67	71		2020-11-11		2020-11-11	马春阳	1	011HO15001		71
014327	19014327	干奶牛	怀孕	1105	7	345	330	3347	109.97	2011-11-19	2020-02-07	2012-09-19				母	荷斯坦	新西兰	0	982126060912911		982126060912911	2021-01-02	干奶转群	15	1101	0				2021-01-02	3.5							236	109		2020-05-26		2020-05-26	刘永超	2	011HO12393	2020-04-18	71
014356	19014356	干奶牛	怀孕	1201	7	413	342	3347	109.97	2011-11-19	2019-12-01	2012-09-19				母	荷斯坦	新西兰	0	982126060898240		982126060898240	2021-01-13	合栏饲养	4	2602	0				2020-11-07	3.5							244	169		2020-05-18		2020-05-18	刘学	4	011HO12158	2020-04-03	73
014396	19014396	泌乳牛	产犊	0104	7	27	27	3347	109.97	2011-11-19	2020-12-21	2012-09-19				母	荷斯坦	新西兰	0	942000040129261		942000040129261	2020-12-22	产后牛转群	26	095S	0				2020-12-21	3.5								27						0
014408	19014408	泌乳牛	已配	0105	8	81	81	3347	109.97	2011-11-19	2020-10-28	2012-09-19				母	荷斯坦	新西兰	0	982126060914668		982126060914668	2020-10-28	产后牛转群	81	095S	0				2020-10-28	3.5							11	81		2021-01-06		2021-01-06	韩乐祥	1	011HO15001		70
014415	19014415	泌乳牛	已配	0202	8	119	119	3305	108.58	2011-12-31	2020-09-20	2012-09-19				母	荷斯坦	新西兰	0	982126060897083		982126060897083	2021-01-15	转参配牛	2	0203	0				2020-09-20	3.5							23	119		2020-12-24		2020-12-25	陈晓黎	2	011HO15225	2020-12-24	73
014439	19014439	泌乳牛	产犊	0104	8	23	23	3305	108.58	2011-12-31	2020-12-25	2012-09-19				母	荷斯坦	新西兰	0	982126060898265		982126060898265	2021-01-12	病牛出院	5	211S	0				2020-12-25	3.5								23						0
014442	19014442	泌乳牛	禁配	0401	7	465	465	3379	111	2011-10-18	2019-10-10	2012-09-19				母	荷斯坦	新西兰	0	982126060887751		982126060887751	2020-08-11	转参配牛	159	0103	0				2019-08-11	3.25							174	465		2020-07-27		2020-07-27	刘标	9	011HO12393	2020-06-30	72
014458	19014458	泌乳牛	怀孕	0206	7	346	346	3347	109.97	2011-11-19	2020-02-06	2012-09-19				母	荷斯坦	新西兰	0	982126060882734		982126060882734	2020-12-28	转有胎牛	20	0402	0				2019-12-13	3.5							133	213		2020-09-06		2020-09-06	刘学	5	011HO12393	2020-07-23	72
014466	19014466	泌乳牛	禁配	0401	6	587	587	3347	109.97	2011-11-19	2019-06-10	2012-09-19				母	荷斯坦	新西兰	0	982126060914492		982126060914492	2020-04-17	转禁配牛	275	0201	0				2019-04-09	3.75							361	587		2020-01-22		2020-01-22	韩乐祥	9	011HO12388	2020-01-01	62
014495	19014495	泌乳牛	产犊	0201	7	46	46	3347	109.97	2011-11-19	2020-12-02	2012-09-19				母	荷斯坦	新西兰	0	982126060909072		982126060909072	2020-12-25	病牛出院	23	211S	0				2020-12-02	3.5								46						0
014520	19014520	泌乳牛	怀孕	0404	7	384	384	3347	109.97	2011-11-19	2019-12-30	2012-09-19				母	荷斯坦	新西兰	0	982126060909744		982126060909744	2020-12-09	转有胎牛	39	0301	0				2019-11-06	3.5							86	298		2020-10-23		2020-10-23	马春阳	7	011HO15001	2020-09-11	72
014529	19014529	泌乳牛	怀孕	0206	7	329	329	3347	109.97	2011-11-19	2020-02-23	2012-09-19				母	荷斯坦	新西兰	0	982126060914736		982126060914736	2020-12-13	病牛出院	35	211S	0				2019-12-25	3.25							149	180		2020-08-21		2020-08-21	陈晓黎	3	011HO12230	2020-07-20	73
014572	19014572	泌乳牛	空怀	0103	8	122	122	3347	109.97	2011-11-19	2020-09-17	2012-09-19				母	荷斯坦	新西兰	0	982126060886940		982126060886940	2020-10-06	病牛出院	103	211S	0				2020-09-17	3.75							50	122		2020-11-28		2020-11-28	陈晓黎	1	011HO13571		72
014611	19014611	干奶牛	怀孕	1201	7	477	364	3347	109.97	2011-11-19	2019-09-28	2012-09-19				母	荷斯坦	新西兰	0	982126060918373		982126060918373	2020-10-10	整舍调整	99	2501	0				2020-09-26	3.5							205	272		2020-06-26		2020-06-26	刘标	3	011HO12393	2020-01-13	67
014627	19014627	泌乳牛	禁配	0401	7	362	362	3379	111	2011-10-18	2020-01-21	2012-09-19				母	荷斯坦	新西兰	0	982126060899841		982126060899841	2020-04-17	转禁配牛	275	0102	0				2019-11-16	3.5								362						0
014688	19014688	泌乳牛	已配	0106	8	99	99	3317	108.97	2011-12-19	2020-10-10	2012-09-19				母	荷斯坦	新西兰	0	982126060898511		982126060898511	2020-11-04	病牛出院	74	211S	0				2020-10-10	3.5							7	99		2021-01-10		2021-01-10	李宏伟	2	011HO15001	2020-12-19	70
014701	19014701	干奶牛	怀孕	1201	6	539	468	3317	108.97	2011-12-19	2019-07-28	2012-09-19				母	荷斯坦	新西兰	0	982126060908758		982126060908758	2021-01-13	合栏饲养	4	2602	0				2020-11-07	3.5							254	285		2020-05-08		2020-05-08	王海东	6	011HO12393	2020-04-03	66
014702	19014702	泌乳牛	怀孕	0205	8	204	204	3362	110.45	2011-11-04	2020-06-27	2012-09-19				母	荷斯坦	新西兰	0	982126060882763		982126060882763	2021-01-05	转低产牛	12	0202	0				2020-06-27	3.5							79	125		2020-10-30		2020-10-30	马春阳	3	011HO15001	2020-09-20	63
014807	19014807	泌乳牛	怀孕	0403	7	213	213	3305	108.58	2011-12-31	2020-06-18	2012-11-08				母	荷斯坦	乌拉圭	0	982126060909945		982126060909945	2020-11-18	转有胎牛	60	0406	0				2020-06-18	3.5							108	105		2020-10-01		2020-10-01	米文飞	2	011HO12228	2020-08-22	65
014813	19014813	泌乳牛	已配	0306	6	105	105	3260	107.13	2012-02-14	2020-10-04	2012-11-08				母	荷斯坦	乌拉圭	0	982126060896067		982126060896067	2020-10-04	产后牛转群	105	095S	0				2020-10-04	3.5							32	105		2020-12-16		2020-12-16	张艳金	1	011HO15225		73
014864	19014864	泌乳牛	产犊	2102	7	8	8	3238	106.35	2012-03-07	2021-01-09	2012-11-08				母	荷斯坦	乌拉圭	0	982126060911727		982126060911727	2021-01-16	新发其它疾病转群	1	0305	0				2021-01-09	3.5								8						0
014880	19014880	干奶牛	怀孕	1104	7	269	248	3275	107.61	2012-01-30	2020-04-23	2012-11-08				母	荷斯坦	乌拉圭	0	982126060913247		982126060913247	2020-12-27	干奶转群	21	1101	0				2020-12-27	3.75							197	72		2020-07-04		2020-07-04	刘永超	1	011HO12230		72
014903	19014903	干奶牛	怀孕	1106	6	476	470	3238	106.35	2012-03-07	2019-09-29	2012-11-08				母	荷斯坦	乌拉圭	0	982126060911810		982126060911810	2021-01-11	干奶事件自动转群	6	105S	0				2021-01-11	3.75							60	416		2020-11-18		2020-11-18	陈晓黎	7	011HO12240	2020-10-31	73
014911	19014911	泌乳牛	怀孕	0206	7	187	187	3244	106.55	2012-03-01	2020-07-14	2012-11-08				母	荷斯坦	乌拉圭	0	982126060915015		982126060915015	2021-01-08	新发蹄病转群	9	0403	0				2020-07-14	3.75							123	64		2020-09-16		2020-09-16	王海东	1	011HO12228		64
014947	19014947	泌乳牛	已配	0406	7	136	136	3320	109.06	2011-12-16	2020-09-03	2012-11-08				母	荷斯坦	乌拉圭	0	982126060912594		982126060912594	2020-12-31	合栏饲养	17	0305	0				2020-09-03	3.5							7	136		2021-01-10		2021-01-10	刘学	3	011HO15001	2020-12-15	72
015017	19015017	泌乳牛	怀孕	0402	8	132	132	3290	108.1	2012-01-15	2020-09-07	2012-11-08				母	荷斯坦	乌拉圭	0	982126060912922		982126060912922	2020-12-28	转有胎牛	20	0305	0				2020-09-07	3.5							60	72		2020-11-18		2020-11-18	陈晓黎	1	011HO12240		72
015018	19015018	泌乳牛	产犊	2203	7	1	1	3260	107.13	2012-02-14	2021-01-16	2012-11-08				母	荷斯坦	乌拉圭	0	982126060915290		982126060915290	2021-01-16	待淘牛集中	1	1004	0				2020-09-26	4								1						0
015052	19015052	干奶牛	怀孕	1201	7	413	342	3238	106.35	2012-03-07	2019-12-01	2012-11-08				母	荷斯坦	乌拉圭	0	982126060898259		982126060898259	2020-11-07	干奶事件自动转群	71	105S	0				2020-11-07	3.5							254	159		2020-05-08		2020-05-08	王海东	4	011HO12158	2020-04-05	73
015081	19015081	泌乳牛	怀孕	0402	8	135	135	3290	108.1	2012-01-15	2020-09-04	2012-11-08				母	荷斯坦	乌拉圭	0	982126060912058		982126060912058	2020-12-30	转有胎牛	18	0305	0				2020-09-04	3.5							64	71		2020-11-14		2020-11-14	刘学	1	011HO15001		71
015084	19015084	泌乳牛	禁配	0202	7	347	347	3275	107.61	2012-01-30	2020-02-05	2012-11-08				母	荷斯坦	乌拉圭	0	982126060912978		982126060912978	2021-01-03	转高产 2	14	0203	0				2019-12-23	3.5							38	347		2020-12-10		2020-12-10	刘标	9	011HO15225	2020-11-13	73
015088	19015088	泌乳牛	产犊	0104	8	25	25	3275	107.61	2012-01-30	2020-12-23	2012-11-08				母	荷斯坦	乌拉圭	0	982126060900937		982126060900937	2020-12-23	产后牛转群	25	095S	0				2020-12-23	3.5								25						0
015127	19015127	泌乳牛	产犊	0102	8	59	59	3275	107.61	2012-01-30	2020-11-19	2012-11-08				母	荷斯坦	乌拉圭	0	982126060895901		982126060895901	2020-11-20	产后牛转群	58	095S	0				2020-11-19	3.5								59						0
015181	19015181	泌乳牛	禁配	0401	6	434	434	3275	107.61	2012-01-30	2019-11-10	2012-11-08				母	荷斯坦	乌拉圭	0	982126060893034		982126060893034	2020-12-24	转禁配牛	24	0205	0				2019-09-12	3.75							251	434		2020-05-11		2020-05-11	刘标	4	011HO12393	2020-04-17	73
015190	19015190	泌乳牛	怀孕	0404	7	185	185	3260	107.13	2012-02-14	2020-07-16	2012-11-08				母	荷斯坦	乌拉圭	0	982126060894119		982126060894119	2021-01-09	病牛出院	8	0301	0				2020-07-16	3.5							78	107		2020-10-31		2020-10-31	米文飞	2	011HO15001	2020-09-19	65
015254	19015254	干奶牛	怀孕	1104	7	447	426	3238	106.35	2012-03-07	2019-10-28	2012-11-08				母	荷斯坦	乌拉圭	0	982126060919481		982126060919481	2020-12-27	干奶转群	21	1101	0				2020-12-27	4							107	340		2020-10-02		2020-10-02	陈晓黎	4	011HO12240	2020-09-11	72
015270	19015270	泌乳牛	怀孕	0403	6	249	249	3305	108.58	2011-12-31	2020-05-13	2012-11-08				母	荷斯坦	乌拉圭	0	982126060865752		982126060865752	2020-11-09	合栏饲养	69	0203	0				2020-05-13	3.25							135	114		2020-09-04		2020-09-04	陈晓黎	2	011HO12393	2020-07-25	73
015289	19015289	泌乳牛	禁配	0401	7	351	351	3260	107.13	2012-02-14	2020-02-01	2012-11-08				母	荷斯坦	乌拉圭	0	982126060919348		982126060919348	2020-12-28	转禁配牛	20	0406	0				2019-12-07	3.5							91	351		2020-10-18		2020-10-18	马春阳	9	011HO15001	2020-09-28	70
015326	19015326	泌乳牛	怀孕	0103	7	238	238	3275	107.61	2012-01-30	2020-05-24	2012-11-08				母	荷斯坦	乌拉圭	0	982126060917889		982126060917889	2021-01-14	转有胎牛	3	0101	0				2020-05-24	3.5							65	173		2020-11-13		2020-11-13	陈晓黎	4	011HO15001	2020-09-27	66
015339	19015339	泌乳牛	怀孕	0203	7	439	439	3290	108.1	2012-01-15	2019-11-05	2012-11-08				母	荷斯坦	乌拉圭	0	982126060914945		982126060914945	2020-11-10	整舍调整	68	0102	0				2019-09-14	3.5							81	358		2020-10-28		2020-10-28	陈晓黎	4	011HO12240	2020-10-07	71
015355	19015355	干奶牛	怀孕	1201	7	448	377	3260	107.13	2012-02-14	2019-10-27	2012-11-08				母	荷斯坦	乌拉圭	0	982126060909897		982126060909897	2021-01-13	合栏饲养	4	2602	0				2020-11-07	4							186	262		2020-07-15		2020-07-15	陈晓黎	6	011HO12393	2020-06-22	89
015374	19015374	泌乳牛	已配	0101	8	151	151	3244	106.55	2012-03-01	2020-08-19	2012-11-08				母	荷斯坦	乌拉圭	0	982126060887110		982126060887110	2020-12-21	合栏饲养	27	0104	0				2020-08-19	3.5							19	151		2020-12-29		2020-12-29	陈晓黎	3	011HO13571	2020-11-28	73
015382	19015382	泌乳牛	已配	0303	7	75	75	3238	106.35	2012-03-07	2020-11-03	2012-11-08				母	荷斯坦	乌拉圭	0	982126060896157		982126060896157	2020-11-03	产后牛转群	75	095S	0				2020-11-03	3.5							8	75		2021-01-09		2021-01-09	张荣哲	1	011HO15001		67
015387	19015387	干奶牛	怀孕	1206	7	273	235	3260	107.13	2012-02-14	2020-04-19	2012-11-08				母	荷斯坦	乌拉圭	0	982126060912812		982126060912812	2020-12-10	干奶事件自动转群	38	105S	0				2020-12-10	3.75							200	73		2020-07-01		2020-07-01	朱永盛	1	011HO12148		73
015395	19015395	泌乳牛	怀孕	0206	7	447	447	3275	107.61	2012-01-30	2019-10-28	2012-11-08				母	荷斯坦	乌拉圭	0	982126060900322		982126060900322	2020-12-28	转有胎牛	20	0402	0				2019-09-04	3.25							101	346		2020-10-08		2020-10-08	马春阳	8	011HO12228	2020-06-26	72
015402	19015402	泌乳牛	怀孕	0403	7	231	231	3275	107.61	2012-01-30	2020-05-31	2012-11-08				母	荷斯坦	乌拉圭	0	982126060914817		982126060914817	2020-11-09	合栏饲养	69	0203	0				2020-05-31	3.5							119	112		2020-09-20		2020-09-20	陈晓黎	3	011HO12228	2020-08-30	66
015404	19015404	泌乳牛	产犊	2203	8	10	10	3244	106.55	2012-03-01	2021-01-07	2012-11-08				母	荷斯坦	乌拉圭	0	982126060913615		982126060913615	2021-01-16	待淘牛集中	1	2102	0				2021-01-07	3.5								10						0
015421	19015421	泌乳牛	怀孕	0404	8	175	175	3290	108.1	2012-01-15	2020-07-26	2012-11-08				母	荷斯坦	乌拉圭	0	982126060900634		982126060900634	2020-12-20	转有胎牛	28	0101	0				2020-07-26	3.5							76	99		2020-11-02		2020-11-02	陈晓黎	2	011HO15001	2020-09-30	66
015453	19015453	泌乳牛	怀孕	0205	7	265	265	3275	107.61	2012-01-30	2020-04-27	2012-11-08				母	荷斯坦	乌拉圭	0	982126060913205		982126060913205	2020-12-18	转低产牛	30	0402	0				2020-04-27	3.5							193	72		2020-07-08		2020-07-08	王海东	1	011HO12393		72
015470	19015470	泌乳牛	怀孕	0202	8	119	119	3260	107.13	2012-02-14	2020-09-20	2012-11-08				母	荷斯坦	乌拉圭	0	982126060900205		982126060900205	2020-12-22	转参配牛	26	0206	0				2019-10-02	3.5							46	73		2020-12-02		2020-12-02	陈晓黎	1	011HO15225		73
015475	19015475	泌乳牛	怀孕	0103	7	118	118	3260	107.13	2012-02-14	2020-09-21	2012-11-08				母	荷斯坦	乌拉圭	0	982126060865546		982126060865546	2020-09-22	产后牛转群	117	095S	0				2020-09-21	3.75							46	72		2020-12-02		2020-12-02	马春阳	1	011HO13571		72
015477	19015477	泌乳牛	已配	0405	8	97	97	3275	107.61	2012-01-30	2020-10-12	2012-11-08				母	荷斯坦	乌拉圭	0	982126060898114		982126060898114	2020-11-21	整舍调整	57	0302	0				2020-10-12	3.5							25	97		2020-12-23		2020-12-23	刘永超	1	011HO15225		72
015478	19015478	泌乳牛	产犊	0102	7	62	62	3260	107.13	2012-02-14	2020-11-16	2012-11-08				母	荷斯坦	乌拉圭	0	982126060911062		982126060911062	2020-11-17	产后牛转群	61	095S	0				2020-11-16	3.5								62						0
015520	19015520	泌乳牛	已配	0301	8	68	68	3281	107.81	2012-01-24	2020-11-10	2012-11-08				母	荷斯坦	乌拉圭	0	982126060914929		982126060914929	2021-01-15	新发蹄病转群	2	2102	0				2020-11-10	3.5							1	68		2021-01-16		2021-01-16	刘学	1	011HO15001		67
015526	19015526	干奶牛	怀孕	1106	5	550	437	3260	107.13	2012-02-14	2019-07-17	2012-11-08				母	荷斯坦	乌拉圭	0	982126060865951		982126060865951	2020-09-26	干奶事件自动转群	113	105S	0				2020-09-26	3.5							163	387		2020-08-07		2020-08-07	陈晓黎	5	011HO12393	2020-04-26	63
015572	19015572	泌乳牛	怀孕	0205	6	425	425	3275	107.61	2012-01-30	2019-11-19	2012-11-08				母	荷斯坦	乌拉圭	0	982126060914638		982126060914638	2020-12-04	转低产牛	44	0404	0				2019-09-23	3.75							100	325		2020-10-09		2020-10-09	刘学	6	011HO15001	2020-09-02	71
015588	19015588	泌乳牛	怀孕	2103	7	289	289	3260	107.13	2012-02-14	2020-04-03	2012-11-08				母	荷斯坦	乌拉圭	0	982126060882488		982126060882488	2021-01-03	新发其它疾病转群	14	0206	0				2020-04-03	3.5							109	180		2020-09-30		2020-09-30	马春阳	4	011HO12228	2020-09-04	71
015607	19015607	泌乳牛	怀孕	0401	6	346	346	3260	107.13	2012-02-14	2020-02-06	2012-11-08				母	荷斯坦	乌拉圭	0	982126060886706		982126060886706	2020-02-19	转早产牛	333	095S	0				2019-12-30	3.5							191	155		2020-07-10		2020-07-10	刘永超	2	011HO12393	2020-05-29	113
015627	19015627	泌乳牛	已配	0301	8	80	80	3305	108.58	2011-12-31	2020-10-29	2012-11-08				母	荷斯坦	乌拉圭	0	982126060897438		982126060897438	2021-01-12	病牛出院	5	211S	0				2020-08-31	3.75							11	80		2021-01-06		2021-01-06	刘学	1	011HO15001		69
015636	19015636	干奶牛	怀孕	1105	7	308	293	3275	107.61	2012-01-30	2020-03-15	2012-11-08				母	荷斯坦	乌拉圭	0	982126060908653		982126060908653	2021-01-02	干奶转群	15	1101	0				2021-01-02	3.75							235	73		2020-05-27		2020-05-27	陈晓黎	1	011HO12393		73
015647	19015647	干奶牛	怀孕	0902	6	389	335	3260	107.13	2012-02-14	2019-12-25	2012-11-08				母	荷斯坦	乌拉圭	0	982126060896088		982126060896088	2021-01-01	合栏饲养	16	1103	0				2020-11-24	3.25							275	114		2020-04-17		2020-04-17	王海东	2	011HO12239	2020-03-07	73
015676	19015676	泌乳牛	产犊	0201	7	32	32	3260	107.13	2012-02-14	2020-12-16	2012-11-08				母	荷斯坦	乌拉圭	0	982126060901398		982126060901398	2020-12-16	产后牛转群	32	095S	0				2020-12-16	3.5								32						0
015726	19015726	泌乳牛	产犊	2102	8	21	21	3244	106.55	2012-03-01	2020-12-27	2012-11-08				母	荷斯坦	乌拉圭	0	982126060901377		982126060901377	2021-01-09	新发其它疾病转群	8	0104	0				2020-12-27	3.5								21						0
015761	19015761	泌乳牛	怀孕	0506	7	322	322	3244	106.55	2012-03-01	2020-03-01	2012-11-08				母	荷斯坦	乌拉圭	0	982126060899710		982126060899710	2020-11-09	转低产牛	69	0803	0				2019-11-27	3.5							205	117		2020-06-26		2020-06-26	穆明理	2	011HO12148	2020-05-13	73
015985	19015985	泌乳牛	怀孕	0402	7	136	136	3275	107.61	2012-01-30	2020-09-03	2012-11-08				母	荷斯坦	乌拉圭	0	982126060886332		982126060886332	2020-12-28	转有胎牛	20	0305	0				2020-09-03	3.75							64	72		2020-11-14		2020-11-14	王海东	1	011HO15001		72
015987	19015987	泌乳牛	已配	0406	6	299	299	3290	108.1	2012-01-15	2020-03-24	2012-11-08				母	荷斯坦	乌拉圭	0	982126060865281		982126060865281	2020-11-20	合栏饲养	58	0405	0				2020-01-18	3.5							7	299		2021-01-10		2021-01-10	刘学	7	011HO15001	2020-12-18	115
016010	19016010	泌乳牛	已配	096N	7	74	74	3305	108.58	2011-12-31	2020-11-04	2012-11-08				母	荷斯坦	乌拉圭	0	982126060885465		982126060885465	2021-01-12	新发乳房炎转群	5	0303	0				2020-11-04	3.5							4	74		2021-01-13		2021-01-13	马春阳	1	011HO15001		70
016020	19016020	泌乳牛	怀孕	0404	8	159	159	3290	108.1	2012-01-15	2020-08-11	2012-11-08				母	荷斯坦	乌拉圭	0	982126060864628		982126060864628	2020-12-09	转有胎牛	39	0301	0				2020-08-11	3.5							72	87		2020-11-06		2020-11-06	王海东	2	011HO15001	2020-10-14	64
016034	19016034	泌乳牛	怀孕	0103	7	148	148	3260	107.13	2012-02-14	2020-08-22	2012-11-08				母	荷斯坦	乌拉圭	0	982126060886320		982126060886320	2020-12-21	合栏饲养	27	0104	0				2020-08-22	3.5							54	94		2020-11-24		2020-11-24	陈晓黎	2	011HO13571	2020-10-31	70
016079	19016079	干奶牛	怀孕	0904	5	532	461	3260	107.13	2012-02-14	2019-08-04	2012-11-08				母	荷斯坦	乌拉圭	0	982126060914974		982126060914974	2021-01-15	进围产事件自动转群	2	1201	0				2020-11-07	3.75							258	274		2020-05-04		2020-05-04	陈晓黎	9	011HO12393	2020-04-11	66
016080	19016080	泌乳牛	产犊	0104	8	25	25	3238	106.35	2012-03-07	2020-12-23	2012-11-08				母	荷斯坦	乌拉圭	0	982126060893634		982126060893634	2020-12-24	产后牛转群	24	095S	0				2020-12-23	3.5								25						0
016112	19016112	干奶牛	怀孕	1106	6	473	467	3238	106.35	2012-03-07	2019-10-02	2012-11-08				母	荷斯坦	乌拉圭	0	982126060886742		982126060886742	2021-01-11	干奶事件自动转群	6	105S	0				2021-01-11	3.5							191	282		2020-07-10		2020-07-10	陈晓黎	5	011HO12393	2020-02-29	73
016120	19016120	泌乳牛	禁配	0205	7	391	391	3275	107.61	2012-01-30	2019-12-23	2012-11-08				母	荷斯坦	乌拉圭	0	982126060908884		982126060908884	2021-01-12	转低产牛	5	0202	0				2019-10-26	3.5							35	391		2020-12-13		2020-12-13	陈晓黎	9	011HO13571	2020-11-20	72
016121	19016121	泌乳牛	产犊	0104	7	26	26	3199	105.1	2012-04-15	2020-12-22	2012-11-08				母	荷斯坦	乌拉圭	0	982126060909870		982126060909870	2020-12-23	产后牛转群	25	095S	0				2020-12-22	3.5								26						0
016154	19016154	泌乳牛	产犊	0302	7	2	2	3238	106.35	2012-03-07	2021-01-15	2012-11-08				母	荷斯坦	乌拉圭	0	982126060894985		982126060894985	2021-01-16	产后牛转群	1	095S	0				2021-01-15	3.75								2						0
016210	19016210	泌乳牛	产犊	0104	8	23	23	3244	106.55	2012-03-01	2020-12-25	2012-11-08				母	荷斯坦	乌拉圭	0	982126060919115		982126060919115	2020-12-25	产后牛转群	23	095S	0				2020-12-25	3.5								23						0
016246	19016246	泌乳牛	已配	0406	7	129	129	3244	106.55	2012-03-01	2020-09-10	2012-11-08				母	荷斯坦	乌拉圭	0	982126060912501		982126060912501	2020-12-31	合栏饲养	17	0305	0				2020-09-10	3.75							16	129		2021-01-01		2021-01-01	马春阳	2	011HO15001	2020-11-21	72
016268	19016268	泌乳牛	产犊	0305	8	11	11	3260	107.13	2012-02-14	2021-01-06	2012-11-08				母	荷斯坦	乌拉圭	0	982126060909461		982126060909461	2021-01-07	产后牛转群	10	095S	0				2021-01-06	3.75								11						0
016274	19016274	泌乳牛	产犊	0301	7	45	45	3305	108.58	2011-12-31	2020-12-03	2012-11-08				母	荷斯坦	乌拉圭	0	982126060899865		982126060899865	2021-01-05	新发蹄病转群	12	0201	0				2020-12-03	3.5								45						0
016286	19016286	泌乳牛	怀孕	0203	7	197	197	3199	105.1	2012-04-15	2020-07-04	2012-11-08				母	荷斯坦	乌拉圭	0	982126060894044		982126060894044	2020-11-10	整舍调整	68	0102	0				2020-07-04	3.5							93	104		2020-10-16		2020-10-16	陈晓黎	2	011HO15001	2020-09-05	63
016333	19016333	干奶牛	怀孕	1106	8	190	184	3305	108.58	2011-12-31	2020-07-11	2012-11-08				母	荷斯坦	乌拉圭	0	982126060918944		982126060918944	2021-01-11	干奶事件自动转群	6	105S	0				2021-01-11	3.5							127	63		2020-09-12		2020-09-12	刘学	1	011HO12228		63
016368	19016368	泌乳牛	禁配	0205	6	540	540	3244	106.55	2012-03-01	2019-07-27	2012-11-08				母	荷斯坦	乌拉圭	0	982126060908338		982126060908338	2020-12-27	转低产牛	21	0402	0				2019-05-23	3.5							80	540		2020-10-29		2020-10-29	刘学	5	011HO15001	2020-05-29	125
016405	19016405	泌乳牛	已配	0306	8	105	105	3260	107.13	2012-02-14	2020-10-04	2012-11-08				母	荷斯坦	乌拉圭	0	982126060919155		982126060919155	2020-10-05	产后牛转群	104	095S	0				2020-10-04	3.75							32	105		2020-12-16		2020-12-16	刘学	1	011HO15225		73
016450	19016450	泌乳牛	空怀	0306	8	108	108	3311	108.77	2011-12-25	2020-10-01	2012-11-08				母	荷斯坦	乌拉圭	0	982126060866142		982126060866142	2020-10-01	产后牛转群	108	095S	0				2020-10-01	3.5							36	108		2020-12-12		2020-12-12	张荣哲	1	011HO15225		72
016514	19016514	泌乳牛	禁配	0401	6	507	507	3290	108.1	2012-01-15	2019-08-29	2012-11-08				母	荷斯坦	乌拉圭	0	982126060908711		982126060908711	2020-08-10	转禁配牛	160	0103	0				2019-07-06	3.5							210	507		2020-06-21		2020-06-21	刘标	9	011HO12393	2020-05-29	76
016518	19016518	泌乳牛	产犊	211S	8	33	33	3290	108.1	2012-01-15	2020-12-15	2012-11-08				母	荷斯坦	乌拉圭	0	982126060911848		982126060911848	2021-01-15	过抗转舍	2	2102	0				2020-12-15	3.5								33						0
016560	19016560	干奶牛	怀孕	1103	7	303	295	3362	110.45	2011-11-04	2020-03-20	2012-11-08				母	荷斯坦	乌拉圭	0	982126060910430		982126060910430	2021-01-09	干奶转群	8	1106	0				2021-01-09	3.75							232	71		2020-05-30		2020-05-30	王海东	1	011HO12393		71
016597	19016597	干奶牛	怀孕	1105	6	386	371	3351	110.1	2011-11-15	2019-12-28	2012-11-08				母	荷斯坦	乌拉圭	0	982126060915135		982126060915135	2021-01-02	干奶转群	15	1101	0				2021-01-02	3.5							234	152		2020-05-28		2020-05-28	陈晓黎	2	011HO12393	2020-03-07	70
016640	19016640	干奶牛	怀孕	1203	7	424	388	3330	109.39	2011-12-06	2019-11-20	2012-11-08				母	荷斯坦	乌拉圭	0	982126060897030		982126060897030	2020-12-25	合栏饲养	23	1001	0				2020-12-12	3.75							255	169		2020-05-07		2020-05-07	刘标	4	011HO12158	2020-04-04	73
016701	19016701	干奶牛	怀孕	1206	7	362	324	3375	110.87	2011-10-22	2020-01-21	2012-11-08				母	荷斯坦	乌拉圭	0	982126060882279		982126060882279	2020-12-10	干奶事件自动转群	38	105S	0				2020-12-10	3.5							142	220		2020-08-28		2020-08-28	刘标	6	011HO12393	2020-07-21	71
016708	19016708	泌乳牛	已配	0405	8	87	87	3357	110.29	2011-11-09	2020-10-22	2012-11-08				母	荷斯坦	乌拉圭	0				2020-11-25	病牛出院	53	211S	0				2020-10-22	3.5							15	87		2021-01-02		2021-01-02	刘标	1	011HO15001		72
016736	19016736	泌乳牛	已配	0105	8	83	83	3317	108.97	2011-12-19	2020-10-26	2012-11-08				母	荷斯坦	乌拉圭	0	982126060908765		982126060908765	2021-01-10	病牛出院	7	211S	0				2020-10-26	3.5							15	83		2021-01-02		2021-01-02	张晓庚	1	011HO15001		68
016915	19016915	干奶牛	怀孕	1206	7	376	338	3275	107.61	2012-01-30	2020-01-07	2012-11-08				母	荷斯坦	乌拉圭	0	982126060882786		982126060882786	2020-12-10	干奶事件自动转群	38	105S	0				2020-12-10	3.75							198	178		2020-07-03		2020-07-03	刘永超	4	011HO12393	2020-05-29	71
017000	19017000	泌乳牛	产犊	0305	8	16	16	3290	108.1	2012-01-15	2021-01-01	2012-11-08				母	荷斯坦	乌拉圭	0	982126060893753		982126060893753	2021-01-06	病牛出院	11	211S	0				2021-01-01	3.5								16						0
017008	19017008	泌乳牛	产犊	0305	8	8	8	3284	107.9	2012-01-21	2021-01-09	2012-11-08				母	荷斯坦	乌拉圭	0	982126060896073		982126060896073	2021-01-09	产后牛转群	8	095S	0				2021-01-09	3.75								8						0
017024	19017024	干奶牛	怀孕	1104	7	370	349	3275	107.61	2012-01-30	2020-01-13	2012-11-08				母	荷斯坦	乌拉圭	0	982126060887459		982126060887459	2020-12-27	干奶转群	21	1101	0				2020-12-27	4							80	290		2020-10-29		2020-10-29	刘标	8	011HO12240	2020-10-07	72
017060	19017060	泌乳牛	怀孕	0205	7	373	373	3275	107.61	2012-01-30	2020-01-10	2012-11-08				母	荷斯坦	乌拉圭	0	982126060919355		982126060919355	2020-12-04	转低产牛	44	0404	0				2019-11-21	3.5							191	182		2020-07-10		2020-07-10	刘永超	4	011HO12393	2020-06-05	71
017076	19017076	泌乳牛	禁配	0401	7	389	389	3305	108.58	2011-12-31	2019-12-25	2012-11-08				母	荷斯坦	乌拉圭	0	982126060914412		982126060914412	2020-04-17	转禁配牛	275	0103	0				2019-12-25	3.5								389						0
017081	19017081	干奶牛	怀孕	1201	7	428	315	3305	108.58	2011-12-31	2019-11-16	2012-11-08				母	荷斯坦	乌拉圭	0	982126060897073		982126060897073	2020-10-10	整舍调整	99	2501	0				2020-09-26	3.75							226	202		2020-06-05		2020-06-05	陈晓黎	6	011HO12393	2020-05-17	70
017132	19017132	泌乳牛	已配	2201	7	215	215	3290	108.1	2012-01-15	2020-06-16	2012-11-08				母	荷斯坦	乌拉圭	0	982126060864234		982126060864234	2020-12-14	过抗转舍	34	2203	0				2020-06-16	3.5							23	215		2020-12-25		2020-12-25	穆明理	4	011HO13571	2020-11-13	64
017150	19017150	干奶牛	怀孕	1105	7	424	409	3305	108.58	2011-12-31	2019-11-20	2012-11-08				母	荷斯坦	乌拉圭	0	982126060865615		982126060865615	2021-01-02	干奶转群	15	1101	0				2021-01-02	3.75							233	191		2020-05-29		2020-05-29	王海东	5	011HO12393	2020-04-24	73
017160	19017160	干奶牛	怀孕	1206	7	276	238	3260	107.13	2012-02-14	2020-04-16	2012-11-08				母	荷斯坦	乌拉圭	0	982126060885408		982126060885408	2020-12-10	干奶事件自动转群	38	105S	0				2020-12-10	3.5							105	171		2020-10-04		2020-10-04	刘标	3	011HO12240	2020-09-12	72
017233	19017233	泌乳牛	怀孕	2102	7	249	249	3362	110.45	2011-11-04	2020-05-13	2012-11-08				母	荷斯坦	乌拉圭	0	982126060865784		982126060865784	2021-01-07	新发其它疾病转群	10	0403	0				2020-05-13	3.5							100	149		2020-10-09		2020-10-09	刘学	3	011HO15001	2020-09-04	73
017254	19017254	泌乳牛	已配	0301	8	130	130	3362	110.45	2011-11-04	2020-09-09	2012-11-08				母	荷斯坦	乌拉圭	0	982126060910691		982126060910691	2020-12-30	合栏饲养	18	0305	0				2020-09-09	3.5							16	130		2021-01-01		2021-01-01	刘学	2	011HO15001	2020-11-21	73
017302	19017302	泌乳牛	产犊	0104	8	23	23	3362	110.45	2011-11-04	2020-12-25	2012-11-08				母	荷斯坦	乌拉圭	0	982126060882345		982126060882345	2020-12-25	产后牛转群	23	095S	0				2020-12-25	3.5								23						0
017354	19017354	干奶牛	怀孕	2502	6	359	332	3362	110.45	2011-11-04	2020-01-24	2012-11-08				母	荷斯坦	乌拉圭	0	982126060919307		982126060919307	2020-12-21	干奶事件自动转群	27	105S	0				2020-12-21	3.75							247	112		2020-05-15		2020-05-15	刘学	2	011HO12393	2020-04-04	71
017380	19017380	干奶牛	怀孕	0901	6	365	323	3375	110.87	2011-10-22	2020-01-18	2012-11-08				母	荷斯坦	乌拉圭	0	982126060887488		982126060887488	2021-01-11	合栏饲养	6	1101	0				2020-12-06	4							261	104		2020-05-01		2020-05-01	陈晓黎	2	011HO12393	2020-03-28	70
017391	19017391	泌乳牛	禁配	0401	5	616	616	3290	108.1	2012-01-15	2019-05-12	2012-11-08				母	荷斯坦	乌拉圭	0	982126060908722		982126060908722	2020-07-06	转禁配牛	195	0103	0				2019-03-08	3.25							339	616		2020-02-13		2020-02-13	陈晓黎	4	011HO12197	2020-01-15	66
017437	19017437	泌乳牛	怀孕	0205	7	290	290	3290	108.1	2012-01-15	2020-04-02	2012-11-08				母	荷斯坦	乌拉圭	0	982126060908361		982126060908361	2020-12-04	转低产牛	44	0404	0				2020-04-02	3.5							177	113		2020-07-24		2020-07-24	王海东	2	011HO12393	2020-06-13	72
017452	19017452	泌乳牛	怀孕	0404	6	194	194	3290	108.1	2012-01-15	2020-07-07	2012-11-08				母	荷斯坦	乌拉圭	0	982126060885469		982126060885469	2020-12-09	转有胎牛	39	0301	0				2020-07-07	3.5							72	122		2020-11-06		2020-11-06	刘学	3	011HO12240	2020-09-25	64
017458	19017458	泌乳牛	已配	0405	7	86	86	3260	107.13	2012-02-14	2020-10-23	2012-11-08				母	荷斯坦	乌拉圭	0	982126060914971		982126060914971	2020-11-21	整舍调整	57	0302	0				2020-10-23	3.75							2	86		2021-01-15		2021-01-15	刘学	1	011HO15001		84
017466	19017466	干奶牛	怀孕	1201	7	444	373	3290	108.1	2012-01-15	2019-10-31	2012-11-08				母	荷斯坦	乌拉圭	0	982126060895936		982126060895936	2021-01-13	合栏饲养	4	2602	0				2020-11-07	4							254	190		2020-05-08		2020-05-08	刘学	4	011HO12158	2020-03-19	96
017474	19017474	泌乳牛	怀孕	0403	7	156	156	3290	108.1	2012-01-15	2020-08-14	2012-11-08				母	荷斯坦	乌拉圭	0	982126060863203		982126060863203	2020-11-21	病牛出院	57	211S	0				2020-08-14	3.5							92	64		2020-10-17		2020-10-17	王海东	1	011HO15001		64
017475	19017475	干奶牛	怀孕	1206	7	392	354	3275	107.61	2012-01-30	2019-12-22	2012-11-08				母	荷斯坦	乌拉圭	0	982126060908874		982126060908874	2020-12-10	干奶事件自动转群	38	105S	0				2020-12-10	3.5							113	279		2020-09-26		2020-09-26	陈晓黎	6	011HO12240	2020-09-04	73
017484	19017484	干奶牛	怀孕	1206	7	296	258	3275	107.61	2012-01-30	2020-03-27	2012-11-08				母	荷斯坦	乌拉圭	0	982126060918375		982126060918375	2020-12-10	干奶事件自动转群	38	105S	0				2020-12-10	3.5							225	71		2020-06-06		2020-06-06	刘学	1	011HO12393		71
017525	19017525	泌乳牛	产犊	0405	7	57	57	3362	110.45	2011-11-04	2020-11-21	2012-11-08				母	荷斯坦	乌拉圭	0	982126060909459		982126060909459	2021-01-10	合栏饲养	7	0302	0				2020-11-21	3.5								57						0
017529	19017529	泌乳牛	已配	0105	8	79	79	3362	110.45	2011-11-04	2020-10-30	2012-11-08				母	荷斯坦	乌拉圭	0	982126060895911		982126060895911	2020-11-15	病牛出院	63	211S	0				2020-10-30	3.5							11	79		2021-01-06		2021-01-06	刘标	1	011HO15001		68
017612	19017612	泌乳牛	已配	0405	6	84	84	3275	107.61	2012-01-30	2020-10-25	2012-11-08				母	荷斯坦	乌拉圭	0	982126060914636		982126060914636	2020-11-21	整舍调整	57	0302	0				2020-10-25	3.5							15	84		2021-01-02		2021-01-02	刘学	1	011HO15001		69
017692	19017692	泌乳牛	已配	0106	8	100	100	3362	110.45	2011-11-04	2020-10-09	2012-11-08				母	荷斯坦	乌拉圭	0	982126060898224		982126060898224	2020-10-21	病牛出院	88	211S	0				2020-10-09	3.5							29	100		2020-12-19		2020-12-19	刘学	1	011HO13571		71
017816	19017816	泌乳牛	产犊	0201	7	45	45	3275	107.61	2012-01-30	2020-12-03	2012-11-08				母	荷斯坦	乌拉圭	0	982126060915625		982126060915625	2020-12-04	产后牛转群	44	095S	0				2020-12-03	3.5								45						0
017835	19017835	泌乳牛	产犊	0201	7	53	53	3290	108.1	2012-01-15	2020-11-25	2012-11-08				母	荷斯坦	乌拉圭	0	982126060911078		982126060911078	2020-12-09	病牛出院	39	211S	0				2020-11-25	3.5								53						0
017852	19017852	干奶牛	怀孕	0903	7	471	358	3305	108.58	2011-12-31	2019-10-04	2012-11-08				母	荷斯坦	乌拉圭	0	982126060865207		982126060865207	2021-01-07	合栏饲养	10	1102	0				2020-09-26	3.5							268	203		2020-04-24		2020-04-24	刘永超	4	011HO12393	2020-03-23	71
017892	19017892	泌乳牛	怀孕	0406	7	138	138	3290	108.1	2012-01-15	2020-09-01	2012-11-08				母	荷斯坦	乌拉圭	0	982126060912525		982126060912525	2020-12-31	合栏饲养	17	0305	0				2020-09-01	3.5							41	97		2020-12-07		2020-12-07	马春阳	2	011HO15225	2020-11-11	71
017908	19017908	泌乳牛	怀孕	0205	5	591	591	3290	108.1	2012-01-15	2019-06-06	2012-11-08				母	荷斯坦	乌拉圭	0	982126060865947		982126060865947	2021-01-12	转低产牛	5	0202	0				2019-03-19	3.25							91	500		2020-10-18		2020-10-18	陈晓黎	6	011HO12240	2020-09-24	62
017940	19017940	泌乳牛	已配	0106	8	104	104	3260	107.13	2012-02-14	2020-10-05	2012-11-08				母	荷斯坦	乌拉圭	0	982126060908170		982126060908170	2020-10-07	产后牛转群	102	095S	0				2020-10-05	3.5							32	104		2020-12-16		2020-12-16	刘学	1	011HO13571		72
017952	19017952	泌乳牛	已配	0301	8	76	76	3290	108.1	2012-01-15	2020-11-02	2012-11-08				母	荷斯坦	乌拉圭	0	982126060863260		982126060863260	2020-12-26	新发蹄病转群	22	0303	0				2020-11-02	3.5							8	76		2021-01-09		2021-01-09	马春阳	1	011HO13571		68
017962	19017962	泌乳牛	禁配	0401	7	389	389	3275	107.61	2012-01-30	2019-12-25	2012-11-08				母	荷斯坦	乌拉圭	0	982126060911919		982126060911919	2020-08-10	转禁配牛	160	0102	0				2019-12-25	3.5							240	389		2020-05-22		2020-05-22	刘永超	3	011HO12158	2020-04-17	73
017990	19017990	泌乳牛	产犊	0201	7	50	50	3260	107.13	2012-02-14	2020-11-28	2012-11-08				母	荷斯坦	乌拉圭	0	982126060912049		982126060912049	2020-12-30	病牛出院	18	211S	0				2020-11-28	3.5								50						0
018060	19018060	干奶牛	怀孕	2502	7	381	359	3375	110.87	2011-10-22	2020-01-02	2012-11-08				母	荷斯坦	乌拉圭	0	982126060885821		982126060885821	2020-12-26	干奶事件自动转群	22	105S	0				2020-12-26	3.75							245	136		2020-05-17		2020-05-17	刘标	3	011HO12158	2020-04-24	72
018066	19018066	泌乳牛	怀孕	0206	7	137	137	3290	108.1	2012-01-15	2020-09-02	2012-11-08				母	荷斯坦	乌拉圭	0	982126060886333		982126060886333	2020-12-20	新发蹄病转群	28	0305	0				2020-09-02	3.5							64	73		2020-11-14		2020-11-14	张荣哲	1	011HO12240		73
018072	19018072	泌乳牛	产犊	0306	8	50	50	3336	109.61	2011-11-30	2020-11-28	2012-11-08				母	荷斯坦	乌拉圭	0	982126060900216		982126060900216	2021-01-11	整舍调整	6	0302	0				2020-11-28	3.5								50						0
018100	19018100	干奶牛	怀孕	1103	7	299	291	3330	109.39	2011-12-06	2020-03-24	2012-11-08				母	荷斯坦	乌拉圭	0	982126060885893		982126060885893	2021-01-09	干奶转群	8	1106	0				2021-01-09	4							228	71		2020-06-03		2020-06-03	王海东	1	011HO12393		71
018107	19018107	泌乳牛	空怀	0101	7	168	168	3375	110.87	2011-10-22	2020-08-02	2012-11-08				母	荷斯坦	乌拉圭	0	982126060900587		982126060900587	2020-08-03	产后牛转群	167	095S	0				2020-08-02	3.5							37	168		2020-12-11		2020-12-11	陈晓黎	3	011HO13571	2020-10-27	66
018124	19018124	泌乳牛	怀孕	0402	8	130	130	3351	110.1	2011-11-15	2020-09-09	2012-11-08				母	荷斯坦	乌拉圭	0	982126060907899		982126060907899	2020-12-28	转有胎牛	20	0305	0				2020-09-09	3.5							57	73		2020-11-21		2020-11-21	刘学	1	011HO15225		73
018132	19018132	泌乳牛	已配	0405	8	93	93	3275	107.61	2012-01-30	2020-10-16	2012-11-08				母	荷斯坦	乌拉圭	0				2020-11-21	整舍调整	57	0302	0				2020-10-16	3.5							22	93		2020-12-26		2020-12-26	韩乐祥	1	011HO15225		71
018144	19018144	泌乳牛	怀孕	0206	7	470	470	3375	110.87	2011-10-22	2019-10-05	2012-11-08				母	荷斯坦	乌拉圭	0	982126060910442		982126060910442	2020-12-28	转有胎牛	20	0402	0				2019-08-11	3.75							182	288		2020-07-19		2020-07-19	刘永超	5	011HO12393	2020-06-26	70
018145	19018145	泌乳牛	已配	0101	8	120	120	3305	108.58	2011-12-31	2020-09-19	2012-11-08				母	荷斯坦	乌拉圭	0	982126060895958		982126060895958	2021-01-14	转参配牛	3	0103	0				2020-09-19	3.5							0	120		2021-01-17		2021-01-17	刘标	3	011HO15001	2020-12-22	70
018147	19018147	泌乳牛	已配	0301	8	131	131	3375	110.87	2011-10-22	2020-09-08	2012-11-08				母	荷斯坦	乌拉圭	0	982126060908314		982126060908314	2020-09-09	新发蹄病转群	130	095S	0				2020-09-08	3.5							16	131		2021-01-01		2021-01-01	马春阳	2	011HO13571	2020-11-18	71
018257	19018257	干奶牛	怀孕	1206	7	374	336	3305	108.58	2011-12-31	2020-01-09	2012-11-08				母	荷斯坦	乌拉圭	0	982126060919561		982126060919561	2020-12-10	干奶事件自动转群	38	105S	0				2020-12-10	3.75							169	205		2020-08-01		2020-08-01	刘永超	6	011HO12393	2020-07-11	72
018265	19018265	泌乳牛	已配	0101	5	241	241	3305	108.58	2011-12-31	2020-05-21	2012-11-08				母	荷斯坦	乌拉圭	0	982126060917877		982126060917877	2020-10-20	转参配牛	89	0104	0				2020-05-21	3.5							25	241		2020-12-23		2020-12-23	陈晓黎	5	011HO13571	2020-11-12	72
018281	19018281	干奶牛	怀孕	1106	7	389	258	3260	107.13	2012-02-14	2019-12-25	2012-11-08				母	荷斯坦	乌拉圭	0				2020-09-17	干奶转群	122	211N	0				2019-12-25	3.5							240	149		2020-05-22		2020-05-22	陈晓黎	3	011HO12393	2020-04-17	73
018290	19018290	泌乳牛	已配	0306	8	99	99	3305	108.58	2011-12-31	2020-10-10	2012-11-08				母	荷斯坦	乌拉圭	0	982126060898541		982126060898541	2020-10-25	病牛出院	84	211S	0				2020-10-10	3.75							10	99		2021-01-07		2021-01-07	马春阳	2	011HO15001	2020-12-19	70
018298	19018298	泌乳牛	已配	0303	7	72	72	3305	108.58	2011-12-31	2020-11-06	2012-11-08				母	荷斯坦	乌拉圭	0	982126060908752		982126060908752	2020-11-06	产后牛转群	72	095S	0				2020-11-06	3.5							4	72		2021-01-13		2021-01-13	刘标	1	011HO15001		68
018305	19018305	泌乳牛	怀孕	0203	7	139	139	3244	106.55	2012-03-01	2020-08-31	2012-11-08				母	荷斯坦	乌拉圭	0	982126060887141		982126060887141	2020-12-02	转高产 2	46	0406	0				2020-08-31	3.75							68	71		2020-11-10		2020-11-10	马春阳	1	011HO12148		71
018313	19018313	泌乳牛	产犊	0303	7	62	62	3260	107.13	2012-02-14	2020-11-16	2012-11-08				母	荷斯坦	乌拉圭	0	982126060913401		982126060913401	2020-11-21	病牛出院	57	211S	0				2020-11-16	3.5								62						0
018315	19018315	泌乳牛	禁配	0401	7	332	332	3305	108.58	2011-12-31	2020-02-20	2012-11-08				母	荷斯坦	乌拉圭	0	982126060896179		982126060896179	2020-12-23	转禁配牛	25	0202	0				2020-01-02	3.75							107	332		2020-10-02		2020-10-02	刘标	4	011HO12228	2020-08-31	72
018337	19018337	泌乳牛	怀孕	0206	7	485	485	3314	108.87	2011-12-22	2019-09-20	2012-11-08				母	荷斯坦	乌拉圭	0	982126060882346		982126060882346	2020-10-19	合栏饲养	90	0203	0				2019-07-21	3.5							184	301		2020-07-17		2020-07-17	刘标	5	011HO12393	2020-03-27	68
018348	19018348	泌乳牛	怀孕	0206	7	357	357	3275	107.61	2012-01-30	2020-01-26	2012-11-08				母	荷斯坦	乌拉圭	0	982126060919358		982126060919358	2020-12-28	转有胎牛	20	0402	0				2019-12-02	3.5							114	243		2020-09-25		2020-09-25	马春阳	5	011HO12228	2020-08-21	73
018366	19018366	泌乳牛	怀孕	0403	7	168	168	3275	107.61	2012-01-30	2020-08-02	2012-11-08				母	荷斯坦	乌拉圭	0	982126060900558		982126060900558	2020-12-19	转有胎牛	29	0101	0				2020-08-02	3.5							79	89		2020-10-30		2020-10-30	刘标	2	011HO12240	2020-10-07	66
018385	19018385	泌乳牛	已配	0301	8	169	169	3275	107.61	2012-01-30	2020-08-01	2012-11-08				母	荷斯坦	乌拉圭	0	982126060864424		982126060864424	2020-10-12	新发蹄病转群	97	0101	0				2020-08-01	3.5							23	169		2020-12-25		2020-12-25	刘学	3	011HO15225	2020-11-13	63
018445	19018445	泌乳牛	怀孕	0404	6	395	395	3244	106.55	2012-03-01	2019-12-19	2012-11-08				母	荷斯坦	乌拉圭	0	982126060865913		982126060865913	2020-12-09	转有胎牛	39	0301	0				2019-12-19	3.5							79	316		2020-10-30		2020-10-30	马春阳	8	011HO12240	2020-09-18	72
018523	19018523	泌乳牛	已配	0101	8	165	165	3290	108.1	2012-01-15	2020-08-05	2012-11-08				母	荷斯坦	乌拉圭	0	982126060863214		982126060863214	2020-09-17	病牛出院	122	211S	0				2020-08-05	3.5							23	165		2020-12-25		2020-12-25	陈晓黎	3	011HO13571	2020-11-14	66
018527	19018527	泌乳牛	禁配	0205	7	410	410	3275	107.61	2012-01-30	2019-12-04	2012-11-08				母	荷斯坦	乌拉圭	0	982126060865211		982126060865211	2021-01-12	转低产牛	5	0202	0				2019-10-07	3.5							47	410		2020-12-01		2020-12-01	刘标	9	011HO13571	2020-11-08	73
018532	19018532	泌乳牛	产犊	0304	8	26	26	3290	108.1	2012-01-15	2020-12-22	2012-11-08				母	荷斯坦	乌拉圭	0	982126060919522		982126060919522	2020-12-31	病牛出院	17	211S	0				2020-12-22	3.5								26						0
018540	19018540	泌乳牛	怀孕	0402	8	132	132	3260	107.13	2012-02-14	2020-09-07	2012-11-08				母	荷斯坦	乌拉圭	0	982126060907871		982126060907871	2020-12-30	转有胎牛	18	0305	0				2020-09-07	3.5							60	72		2020-11-18		2020-11-18	马春阳	1	011HO12240		72
018563	19018563	干奶牛	怀孕	2501	6	405	373	3305	108.58	2011-12-31	2019-12-09	2012-11-08				母	荷斯坦	乌拉圭	0	982126060909229		982126060909229	2020-12-16	干奶事件自动转群	32	105S	0				2020-12-16	3.75							254	151		2020-05-08		2020-05-08	刘学	3	011HO12393	2020-04-03	72
018593	19018593	干奶牛	怀孕	1104	7	431	411	3260	107.13	2012-02-14	2019-11-13	2012-11-08				母	荷斯坦	乌拉圭	0	982126060882464		982126060882464	2020-12-28	干奶事件自动转群	20	105S	0				2020-12-28	3.5							240	191		2020-05-22		2020-05-22	陈晓黎	2	011HO12158	2020-01-25	73
018703	19018703	泌乳牛	怀孕	0205	7	472	472	3275	107.61	2012-01-30	2019-10-03	2012-11-08				母	荷斯坦	乌拉圭	0	942000040130672		942000040130672	2020-12-21	转低产牛	27	0202	0				2019-08-11	3.75							114	358		2020-09-25		2020-09-25	陈晓黎	5	011HO12240	2020-09-02	72
018708	19018708	泌乳牛	怀孕	0205	7	355	355	3305	108.58	2011-12-31	2020-01-28	2012-11-08				母	荷斯坦	乌拉圭	0	982126060882212		982126060882212	2020-12-18	转低产牛	30	0402	0				2019-10-18	3.5							211	144		2020-06-20		2020-06-20	刘永超	3	011HO12393	2020-05-29	71
018709	19018709	干奶牛	怀孕	2501	7	324	292	3275	107.61	2012-01-30	2020-02-28	2012-11-08				母	荷斯坦	乌拉圭	0	982126060900354		982126060900354	2020-12-16	干奶事件自动转群	32	105S	0				2020-12-16	3.75							253	71		2020-05-09		2020-05-09	刘标	1	011HO12393		71
018713	19018713	干奶牛	怀孕	1201	7	444	373	3260	107.13	2012-02-14	2019-10-31	2012-11-08				母	荷斯坦	乌拉圭	0				2020-11-07	干奶事件自动转群	71	105S	0				2020-11-07	4							226	218		2020-06-05		2020-06-05	刘永超	3	011HO12230	2020-05-01	143
018743	19018743	泌乳牛	怀孕	0206	7	274	274	3275	107.61	2012-01-30	2020-04-18	2012-11-08				母	荷斯坦	乌拉圭	0	982126060882445		982126060882445	2020-12-28	转有胎牛	20	0402	0				2020-04-18	3.5							204	70		2020-06-27		2020-06-27	刘永超	1	011HO12230		70
018747	19018747	泌乳牛	产犊	0702	8	2	2	3290	108.1	2012-01-15	2021-01-15	2012-11-08				母	荷斯坦	乌拉圭	0	982126060916582		982126060916582	2021-01-16	产后牛转群	1	105N	0				2021-01-15	3.5								2						0
018760	19018760	干奶牛	怀孕	1004	7	330	289	3290	108.1	2012-01-15	2020-02-22	2012-11-08				母	荷斯坦	乌拉圭	0	982126060893087		982126060893087	2021-01-15	合栏饲养	2	1204	0				2020-12-07	3.5							260	70		2020-05-02		2020-05-02	刘永超	1	011HO12158		70
018791	19018791	泌乳牛	禁配	0401	7	418	418	3290	108.1	2012-01-15	2019-11-26	2012-11-08				母	荷斯坦	乌拉圭	0	982126060865292		982126060865292	2020-05-06	病牛出院	256	211S	0				2019-10-23	3.5							107	418		2020-10-02		2020-10-02	马春阳	6	011HO12228	2020-08-21	116
018808	19018808	泌乳牛	怀孕	0204	7	166	166	3290	108.1	2012-01-15	2020-08-04	2012-11-08				母	荷斯坦	乌拉圭	0	982126060864433		982126060864433	2021-01-09	转有胎牛	8	0101	0				2020-08-04	3.5							58	108		2020-11-20		2020-11-20	陈晓黎	2	011HO13571	2020-10-07	64
018835	19018835	泌乳牛	已配	0101	7	149	149	3275	107.61	2012-01-30	2020-08-21	2012-11-08				母	荷斯坦	乌拉圭	0	982126060864473		982126060864473	2020-12-21	合栏饲养	27	0104	0				2020-08-21	3.75							7	149		2021-01-10		2021-01-10	李宏伟	3	011HO15001	2020-12-11	71
018852	19018852	干奶牛	怀孕	1105	7	361	346	3260	107.13	2012-02-14	2020-01-22	2012-11-08				母	荷斯坦	乌拉圭	0	982126060894162		982126060894162	2021-01-02	干奶转群	15	1101	0				2021-01-02	4							233	128		2020-05-29		2020-05-29	陈晓黎	3	011HO12393	2020-04-25	73
018861	19018861	泌乳牛	产犊	0305	8	8	8	3351	110.1	2011-11-15	2021-01-09	2012-11-08				母	荷斯坦	乌拉圭	0	982126060882351		982126060882351	2021-01-09	产后牛转群	8	095S	0				2021-01-09	3.5								8						0
018868	19018868	干奶牛	怀孕	1104	7	389	368	3314	108.87	2011-12-22	2019-12-25	2012-11-08				母	荷斯坦	乌拉圭	0	982126060866106		982126060866106	2020-12-27	干奶转群	21	1101	0				2020-12-27	3.75							104	285		2020-10-05		2020-10-05	马春阳	3	011HO12228	2020-04-30	73
018902	19018902	干奶牛	怀孕	1201	6	553	482	3238	106.35	2012-03-07	2019-07-14	2012-11-08				母	荷斯坦	乌拉圭	0	982126060883226		982126060883226	2020-11-27	整舍调整	51	1202	0				2020-11-07	4							209	344		2020-06-22		2020-06-22	刘标	4	011HO12393	2020-05-28	66
018934	19018934	泌乳牛	已配	0101	7	241	241	3260	107.13	2012-02-14	2020-05-21	2012-11-08				母	荷斯坦	乌拉圭	0	982126060917862		982126060917862	2021-01-15	转参配牛	2	0203	0				2020-05-21	3.25							26	241		2020-12-22		2020-12-22	刘标	5	011HO13571	2020-11-27	72
019025	19019025	泌乳牛	已配	0105	8	88	88	3394	111.48	2011-10-03	2020-10-21	2012-10-20				母	荷斯坦	乌拉圭	0	982126060914676		982126060914676	2020-10-22	产后牛转群	87	095S	0				2020-10-21	3.5							15	88		2021-01-02		2021-01-02	刘标	1	011HO15001		73
019029	19019029	泌乳牛	禁配	2103	7	474	474	3348	110	2011-11-18	2019-10-01	2012-10-20				母	荷斯坦	乌拉圭	0	982126060886792		982126060886792	2021-01-03	待淘牛集中	14	0401	0				2019-08-27	3.75								474						0
019033	19019033	干奶牛	怀孕	1206	6	505	467	3388	111.29	2011-10-09	2019-08-31	2012-10-20				母	荷斯坦	乌拉圭	0	982126060908850		982126060908850	2020-12-10	干奶事件自动转群	38	105S	0				2020-12-10	3.5							176	329		2020-07-25		2020-07-25	刘标	6	011HO12393	2020-06-26	74
019045	19019045	泌乳牛	产犊	0104	8	19	19	3530	115.93	2011-05-20	2020-12-29	2012-10-20				母	荷斯坦	乌拉圭	0	982126060893742		982126060893742	2021-01-02	病牛出院	15	211S	0				2020-12-29	3.5								19						0
019053	19019053	泌乳牛	产犊	0102	8	63	63	3388	111.29	2011-10-09	2020-11-15	2012-10-20				母	荷斯坦	乌拉圭	0				2020-11-16	产后牛转群	62	095S	0				2020-11-15	3.5								63						0
019172	19019172	泌乳牛	怀孕	0206	8	180	180	3321	109.1	2011-12-15	2020-07-21	2012-10-20				母	荷斯坦	乌拉圭	0	982126060914635		982126060914635	2021-01-08	新发蹄病转群	9	0404	0				2020-07-21	3.5							116	64		2020-09-23		2020-09-23	马春阳	1	011HO12240		64
019223	19019223	泌乳牛	产犊	0405	8	56	56	3266	107.32	2012-02-08	2020-11-22	2012-10-20				母	荷斯坦	乌拉圭	0	982126060883285		982126060883285	2021-01-10	合栏饲养	7	0302	0				2020-11-22	3.5								56						0
019244	19019244	干奶牛	怀孕	1202	7	347	311	3281	107.81	2012-01-24	2020-02-05	2012-10-20				母	荷斯坦	乌拉圭	0	982126060915219		982126060915219	2020-12-12	干奶事件自动转群	36	105S	0				2020-12-12	3.5							254	93		2020-05-08		2020-05-08	刘永超	2	011HO12393	2020-04-18	73
019256	19019256	泌乳牛	产犊	0305	8	7	7	3296	108.29	2012-01-09	2021-01-10	2012-10-20				母	荷斯坦	乌拉圭	0	982126060909220		982126060909220	2021-01-10	产后牛转群	7	095S	0				2021-01-10	3.5								7						0
019270	19019270	干奶牛	怀孕	2502	7	443	416	3266	107.32	2012-02-08	2019-11-01	2012-10-20				母	荷斯坦	乌拉圭	0				2020-12-21	干奶事件自动转群	27	105S	0				2020-12-21	4							247	196		2020-05-15		2020-05-15	陈晓黎	5	011HO12393	2020-04-10	71
019337	19019337	泌乳牛	已配	0105	8	79	79	3266	107.32	2012-02-08	2020-10-30	2012-10-20				母	荷斯坦	乌拉圭	0	982126060896194		982126060896194	2020-10-30	产后牛转群	79	095S	0				2020-10-30	3.5							11	79		2021-01-06		2021-01-06	韩乐祥	1	011HO15001		68
019396	19019396	泌乳牛	已配	0405	8	91	91	3348	110	2011-11-18	2020-10-18	2012-10-20				母	荷斯坦	乌拉圭	0	982126060866186		982126060866186	2020-11-21	整舍调整	57	0302	0				2020-10-18	3.75							18	91		2020-12-30		2020-12-30	马春阳	1	011HO15225		73
019508	19019508	泌乳牛	产犊	0304	7	28	28	3321	109.1	2011-12-15	2020-12-20	2012-10-20				母	荷斯坦	乌拉圭	0	982126060915207		982126060915207	2021-01-13	病牛出院	4	211S	0				2020-12-20	3.75								28						0
019523	19019523	干奶牛	怀孕	2502	7	469	447	3382	111.1	2011-10-15	2019-10-06	2012-10-20				母	荷斯坦	乌拉圭	0	982126060897144		982126060897144	2020-12-26	干奶事件自动转群	22	105S	0				2020-12-26	3.5							241	228		2020-05-21		2020-05-21	陈晓黎	4	011HO12393	2020-03-13	73
019575	19019575	干奶牛	怀孕	0903	7	507	461	3366	110.58	2011-10-31	2019-08-29	2012-10-20				母	荷斯坦	乌拉圭	0	982126060912004		982126060912004	2021-01-07	合栏饲养	10	1102	0				2020-12-02	3.5							268	239		2020-04-24		2020-04-24	陈晓黎	5	011HO12393	2020-03-20	76
019597	19019597	泌乳牛	已配	0703	7	345	345	3327	109.29	2011-12-09	2020-02-07	2012-10-20				母	荷斯坦	乌拉圭	0	982126060918562		982126060918562	2020-07-04	转流产牛	197	0802	0				2019-10-18	3.5							14	345		2021-01-03		2021-01-03	穆明理	9	011HO13571	2020-12-06	68
019664	19019664	泌乳牛	怀孕	0205	7	213	213	3342	109.81	2011-11-24	2020-06-18	2012-10-20				母	荷斯坦	乌拉圭	0	982126060914697		982126060914697	2020-12-27	转低产牛	21	0206	0				2020-06-18	3.5							93	120		2020-10-16		2020-10-16	刘学	3	011HO15001	2020-09-23	65
019667	19019667	干奶牛	怀孕	1106	6	538	532	3275	107.61	2012-01-30	2019-07-29	2012-10-20				母	荷斯坦	乌拉圭	0	982126060897622		982126060897622	2021-01-11	干奶事件自动转群	6	105S	0				2021-01-11	4							73	465		2020-11-05		2020-11-05	刘标	9	011HO12240	2020-09-27	158
019700	19019700	泌乳牛	已配	096N	8	98	98	3366	110.58	2011-10-31	2020-10-11	2012-10-20				母	荷斯坦	乌拉圭	0	982126060898202		982126060898202	2021-01-15	新发乳房炎转群	2	0106	0				2020-10-11	3.5							25	98		2020-12-23		2020-12-23	刘标	1	011HO13571		73
019710	19019710	泌乳牛	空怀	0202	7	491	491	3348	110	2011-11-18	2019-09-14	2012-10-20				母	荷斯坦	乌拉圭	0	942000040129346		942000040129346	2021-01-15	转参配牛	2	0203	0				2019-07-23	3.25							39	491		2020-12-09		2020-12-09	陈晓黎	4	011HO13571	2020-08-25	70
019757	19019757	泌乳牛	已配	0405	7	97	97	3351	110.1	2011-11-15	2020-10-12	2012-10-20				母	荷斯坦	乌拉圭	0	982126060914659		982126060914659	2020-11-21	整舍调整	57	0302	0				2020-10-12	3.5							25	97		2020-12-23		2020-12-23	张艳金	1	011HO15225		72
019773	19019773	泌乳牛	怀孕	0205	7	378	378	3366	110.58	2011-10-31	2020-01-05	2012-10-20				母	荷斯坦	乌拉圭	0	982126060919181		982126060919181	2021-01-05	转低产牛	12	0202	0				2019-11-08	3.75							73	305		2020-11-05		2020-11-05	刘标	6	011HO12240	2020-08-28	96
019810	19019810	干奶牛	怀孕	0904	7	376	313	3312	108.81	2011-12-24	2020-01-07	2012-10-20				母	荷斯坦	乌拉圭	0	982126060919188		982126060919188	2021-01-14	合栏饲养	3	0905	0				2020-11-15	3.5							282	94		2020-04-10		2020-04-10	刘学	1	011HO12349		94
019869	19019869	泌乳牛	产犊	0302	8	4	4	3348	110	2011-11-18	2021-01-13	2012-10-20				母	荷斯坦	乌拉圭	0	982126060908840		982126060908840	2021-01-17	病牛出院	0	211S	0				2021-01-13	3.5								4						0
019877	19019877	泌乳牛	已配	0202	7	101	101	3296	108.29	2012-01-09	2020-10-08	2012-10-20				母	荷斯坦	乌拉圭	0	982126060913904		982126060913904	2020-12-02	转高产 2	46	0106	0				2020-10-08	3.5							29	101		2020-12-19		2020-12-19	刘标	1	011HO13571		72
019926	19019926	泌乳牛	产犊	0104	8	21	21	3348	110	2011-11-18	2020-12-27	2012-10-20				母	荷斯坦	乌拉圭	0	982126060885789		982126060885789	2020-12-28	产后牛转群	20	095S	0				2020-12-27	3.5								21						0
020073	19020073	泌乳牛	产犊	0304	8	37	37	3382	111.1	2011-10-15	2020-12-11	2012-10-20				母	荷斯坦	乌拉圭	0	982126060897043		982126060897043	2020-12-12	产后牛转群	36	095S	0				2020-12-11	3.5								37						0
020090	19020090	泌乳牛	已配	0106	8	100	100	3394	111.48	2011-10-03	2020-10-09	2012-10-20				母	荷斯坦	乌拉圭	0	982126060914211		982126060914211	2020-12-13	病牛出院	35	211S	0				2020-10-09	3.5							9	100		2021-01-08		2021-01-08	陈晓黎	2	011HO15001	2020-12-19	71
020145	19020145	泌乳牛	已配	0106	8	100	100	3382	111.1	2011-10-15	2020-10-09	2012-10-20				母	荷斯坦	乌拉圭	0	982126060914451		982126060914451	2020-11-03	病牛出院	75	211S	0				2020-10-09	3.5							29	100		2020-12-19		2020-12-19	刘标	1	011HO13571		71
020179	19020179	泌乳牛	产犊	0201	7	49	49	3321	109.1	2011-12-15	2020-11-29	2012-10-20				母	荷斯坦	乌拉圭	0				2020-12-29	病牛出院	19	211S	0				2020-11-29	3.5								49						0
020248	19020248	泌乳牛	已配	0306	8	104	104	3321	109.1	2011-12-15	2020-10-05	2012-10-20				母	荷斯坦	乌拉圭	0	982126060913949		982126060913949	2020-10-28	病牛出院	81	211S	0				2020-10-05	3.75							32	104		2020-12-16		2020-12-16	刘学	1	011HO15225		72
020424	19020424	干奶牛	怀孕	1103	6	296	295	3327	109.29	2011-12-09	2020-03-27	2012-10-20				母	荷斯坦	乌拉圭	0	982126060865551		982126060865551	2021-01-16	干奶事件自动转群	1	105S	0				2021-01-16	3.5							225	71		2020-06-06		2020-06-06	刘学	1	011HO12393		71
020432	19020432	泌乳牛	已配	0406	8	189	189	3312	108.81	2011-12-24	2020-07-12	2012-10-20				母	荷斯坦	乌拉圭	0	982126060919378		982126060919378	2020-09-02	整舍调整	137	0305	0				2020-07-12	3.5							24	189		2020-12-24		2020-12-24	刘学	5	011HO15225	2020-12-02	66
020451	19020451	泌乳牛	怀孕	0205	5	657	657	3382	111.1	2011-10-15	2019-04-01	2012-10-20				母	荷斯坦	乌拉圭	0	982126060909200		982126060909200	2020-11-08	转低产牛	70	0202	0				2019-01-22	3.75							128	529		2020-09-11		2020-09-11	刘永超	5	011HO12240	2020-02-05	65
020469	19020469	泌乳牛	已配	0406	7	392	392	3296	108.29	2012-01-09	2019-12-22	2012-10-20				母	荷斯坦	乌拉圭	0	982126060899802		982126060899802	2020-11-20	合栏饲养	58	0405	0				2019-10-27	3.5							2	392		2021-01-15		2021-01-15	马春阳	6	011HO15001	2020-12-04	73
020533	19020533	干奶牛	怀孕	1106	7	348	326	3275	107.61	2012-01-30	2020-02-04	2012-10-20				母	荷斯坦	乌拉圭	0	982126060865285		982126060865285	2020-12-26	干奶事件自动转群	22	105S	0				2020-12-26	3.75							244	104		2020-05-18		2020-05-18	刘学	2	011HO12158	2020-04-15	71
020572	19020572	泌乳牛	怀孕	0202	7	465	465	3296	108.29	2012-01-09	2019-10-10	2012-10-20				母	荷斯坦	乌拉圭	0	982126060887136		982126060887136	2020-08-10	转高产 2	160	0103	0				2019-08-19	3.5							217	248		2020-06-14		2020-06-14	马春阳	6	011HO12393	2020-05-08	72
020579	19020579	干奶牛	怀孕	1206	6	488	450	3388	111.29	2011-10-09	2019-09-17	2012-10-20				母	荷斯坦	乌拉圭	0	982126060908168		982126060908168	2020-12-10	干奶事件自动转群	38	105S	0				2020-12-10	3.75							121	367		2020-09-18		2020-09-18	陈晓黎	6	011HO12240	2020-08-27	71
020583	19020583	泌乳牛	已配	0301	6	192	192	3275	107.61	2012-01-30	2020-07-09	2012-10-20				母	荷斯坦	乌拉圭	0	982126060887376		982126060887376	2020-12-15	新发蹄病转群	33	0101	0				2020-07-09	3.25							16	192		2021-01-01		2021-01-01	刘学	4	011HO15001	2020-12-05	65
020617	19020617	泌乳牛	已配	0105	8	72	72	3388	111.29	2011-10-09	2020-11-06	2012-10-20				母	荷斯坦	乌拉圭	0	982126060914757		982126060914757	2021-01-04	病牛出院	13	211S	0				2020-11-06	3.5							4	72		2021-01-13		2021-01-13	刘标	1	011HO13571		68
020634	19020634	泌乳牛	禁配	0401	7	425	425	3281	107.81	2012-01-24	2019-11-19	2012-10-20				母	荷斯坦	乌拉圭	0	982126060885445		982126060885445	2020-10-17	转禁配牛	92	0205	0				2019-09-23	3.75							148	425		2020-08-22		2020-08-22	陈晓黎	9	011HO12393	2020-07-26	71
020658	19020658	泌乳牛	产犊	0102	8	66	66	3348	110	2011-11-18	2020-11-12	2012-10-20				母	荷斯坦	乌拉圭	0	982126060897185		982126060897185	2020-11-12	产后牛转群	66	095S	0				2020-11-12	3.5								66						0
020672	19020672	干奶牛	怀孕	1005	7	409	296	3296	108.29	2012-01-09	2019-12-05	2012-10-20				母	荷斯坦	乌拉圭	0	982126060909108		982126060909108	2021-01-02	进围产事件自动转群	15	1201	0				2020-09-26	4							272	137		2020-04-20		2020-04-20	刘永超	4	011HO12349	2020-03-29	72
020736	19020736	泌乳牛	已配	0106	7	99	99	3266	107.32	2012-02-08	2020-10-10	2012-10-20				母	荷斯坦	乌拉圭	0	982126060912045		982126060912045	2020-10-10	产后牛转群	99	095S	0				2020-10-10	3.5							29	99		2020-12-19		2020-12-19	刘永超	1	011HO13571		70
020812	19020812	泌乳牛	产犊	2102	7	8	8	3327	109.29	2011-12-09	2021-01-09	2012-10-20				母	荷斯坦	乌拉圭	0	982126060909005		982126060909005	2021-01-16	新发其它疾病转群	1	0305	0				2021-01-09	3.5								8						0
020822	19020822	泌乳牛	怀孕	0804	7	209	209	3382	111.1	2011-10-15	2020-06-22	2012-10-20				母	荷斯坦	乌拉圭	0	982126060909031		982126060909031	2020-12-26	病牛出院	22	2201	0				2020-06-22	3.5							58	151		2020-11-20		2020-11-20	穆明理	3	011HO15210	2020-10-09	65
020824	19020824	泌乳牛	怀孕	0206	7	165	165	3312	108.81	2011-12-24	2020-08-05	2012-10-20				母	荷斯坦	乌拉圭	0	982126060915368		982126060915368	2021-01-08	新发蹄病转群	9	0404	0				2020-08-05	3.5							99	66		2020-10-10		2020-10-10	刘学	1	011HO15001		66
020877	19020877	泌乳牛	产犊	2102	8	68	68	3321	109.1	2011-12-15	2020-11-10	2012-10-20				母	荷斯坦	乌拉圭	0	982126060911846		982126060911846	2021-01-15	新发蹄病转群	2	0301	0				2020-10-20	3.5								68						0
020883	19020883	泌乳牛	怀孕	0404	8	141	141	3366	110.58	2011-10-31	2020-08-29	2012-10-20				母	荷斯坦	乌拉圭	0	982126060886306		982126060886306	2020-12-08	转有胎牛	40	0304	0				2020-08-29	3.5							71	70		2020-11-07		2020-11-07	刘学	1	011HO15001		70
020972	19020972	泌乳牛	禁配	0205	7	376	376	3382	111.1	2011-10-15	2020-01-07	2012-10-20				母	荷斯坦	乌拉圭	0	982126060915161		982126060915161	2020-11-14	转低产牛	64	0202	0				2019-10-28	3.75							100	376		2020-10-09		2020-10-09	刘标	7	011HO12240	2020-09-11	71
020974	19020974	泌乳牛	禁配	0401	7	516	516	3382	111.1	2011-10-15	2019-08-20	2012-10-20				母	荷斯坦	乌拉圭	0	982126060892980		982126060892980	2020-03-25	病牛出院	298	211S	0				2019-06-24	3.75								516						0
020992	19020992	泌乳牛	怀孕	0803	8	238	238	3348	110	2011-11-18	2020-05-24	2012-10-20				母	荷斯坦	乌拉圭	0	982126060915872		982126060915872	2020-11-17	混群调整	61	0506	0				2020-05-24	3.75							120	118		2020-09-19		2020-09-19	穆明理	3	011HO12148	2020-08-27	66
021121	19021121	干奶牛	怀孕	1201	6	517	446	3388	111.29	2011-10-09	2019-08-19	2012-10-20				母	荷斯坦	乌拉圭	0	982126060882411		982126060882411	2021-01-13	合栏饲养	4	2602	0				2020-11-07	3.5							183	334		2020-07-18		2020-07-18	李宏伟	7	011HO12393	2020-06-11	79
021171	19021171	泌乳牛	怀孕	0205	7	362	362	3388	111.29	2011-10-09	2020-01-21	2012-10-20				母	荷斯坦	乌拉圭	0	982126060893725		982126060893725	2020-12-06	转低产牛	42	0206	0				2019-11-25	3.5							185	177		2020-07-16		2020-07-16	陈晓黎	4	011HO12393	2020-05-18	71
021202	19021202	泌乳牛	怀孕	0403	8	219	219	3388	111.29	2011-10-09	2020-06-12	2012-10-20				母	荷斯坦	乌拉圭	0	982126060912988		982126060912988	2020-12-19	转有胎牛	29	0101	0				2020-06-12	3.5							72	147		2020-11-06		2020-11-06	刘标	3	011HO15001	2020-09-24	64
021289	19021289	泌乳牛	产犊	0201	8	39	39	3388	111.29	2011-10-09	2020-12-09	2012-10-20				母	荷斯坦	乌拉圭	0	982126060866178		982126060866178	2020-12-09	产后牛转群	39	095S	0				2020-12-09	3.5								39						0
021303	19021303	泌乳牛	产犊	0301	6	38	38	3382	111.1	2011-10-15	2020-12-10	2012-10-20				母	荷斯坦	乌拉圭	0	982126060863280		982126060863280	2021-01-15	新发蹄病转群	2	2102	0				2020-12-10	3.5								38						0
021346	19021346	泌乳牛	怀孕	0205	8	169	169	3321	109.1	2011-12-15	2020-08-01	2012-10-20				母	荷斯坦	乌拉圭	0	942000040129250		942000040129250	2021-01-12	转低产牛	5	0202	0				2020-08-01	3.75							106	63		2020-10-03		2020-10-03	陈晓黎	1	011HO12228		63
021406	19021406	泌乳牛	怀孕	0402	7	133	133	3348	110	2011-11-18	2020-09-06	2012-10-20				母	荷斯坦	乌拉圭	0	982126060908231		982126060908231	2020-12-28	转有胎牛	20	0305	0				2020-09-06	3.5							60	73		2020-11-18		2020-11-18	陈晓黎	1	011HO12240		73
021437	19021437	泌乳牛	怀孕	0404	7	212	212	3296	108.29	2012-01-09	2020-06-19	2012-10-20				母	荷斯坦	乌拉圭	0	982126060909902		982126060909902	2020-12-08	转有胎牛	40	0304	0				2020-06-19	3.75							107	105		2020-10-02		2020-10-02	马春阳	2	011HO12228	2020-08-22	64
021444	19021444	泌乳牛	怀孕	2102	7	329	329	3321	109.1	2011-12-15	2020-02-23	2012-10-20				母	荷斯坦	乌拉圭	0	982126060900363		982126060900363	2021-01-15	新发蹄病转群	2	0301	0				2020-01-02	3.25							91	238		2020-10-18		2020-10-18	陈晓黎	5	011HO12240	2020-09-26	73
021459	19021459	泌乳牛	怀孕	0205	7	366	366	3300	108.42	2012-01-05	2020-01-17	2012-10-20				母	荷斯坦	乌拉圭	0	982126060894149		982126060894149	2021-01-05	转低产牛	12	0202	0				2019-11-25	3.5							85	281		2020-10-24		2020-10-24	陈晓黎	8	011HO12240	2020-10-01	71
021493	19021493	泌乳牛	已配	0303	7	68	68	3281	107.81	2012-01-24	2020-11-10	2012-10-20				母	荷斯坦	乌拉圭	0	982126060897130		982126060897130	2020-11-16	病牛出院	62	211S	0				2020-11-10	3.25							1	68		2021-01-16		2021-01-16	张晓庚	1	011HO15001		67
021541	19021541	泌乳牛	怀孕	0206	7	148	148	3312	108.81	2011-12-24	2020-08-22	2012-10-20				母	荷斯坦	乌拉圭	0	982126060864422		982126060864422	2020-12-29	新发蹄病转群	19	0202	0				2020-08-22	3.5							78	70		2020-10-31		2020-10-31	马春阳	1	011HO15001		70
021595	19021595	泌乳牛	怀孕	0402	6	208	208	3272	107.52	2012-02-02	2020-06-23	2012-10-20				母	荷斯坦	乌拉圭	0	982126060900145		982126060900145	2020-12-29	转有胎牛	19	0406	0				2020-06-23	3.75							65	143		2020-11-13		2020-11-13	米文飞	3	011HO15001	2020-10-05	64
021634	19021634	干奶牛	怀孕	1206	6	444	406	3266	107.32	2012-02-08	2019-10-31	2012-10-20				母	荷斯坦	乌拉圭	0	982126060918922		982126060918922	2020-12-10	干奶事件自动转群	38	105S	0				2020-12-10	3.5							136	308		2020-09-03		2020-09-03	刘标	7	011HO12393	2020-07-31	72
021639	19021639	泌乳牛	禁配	0401	6	427	427	3266	107.32	2012-02-08	2019-11-17	2012-10-20				母	荷斯坦	乌拉圭	0	982126060898279		982126060898279	2020-12-03	转禁配牛	45	0205	0				2019-09-23	3.5							86	427		2020-10-23		2020-10-23	刘标	7	011HO15001	2020-08-13	73
021704	19021704	泌乳牛	已配	0303	8	71	71	3266	107.32	2012-02-08	2020-11-07	2012-10-20				母	荷斯坦	乌拉圭	0	982126060887742		982126060887742	2020-11-25	病牛出院	53	211S	0				2020-11-07	3.5							1	71		2021-01-16		2021-01-16	马春阳	1	011HO15001		70
021767	19021767	泌乳牛	已配	0406	8	77	77	3281	107.81	2012-01-24	2020-11-01	2012-10-20				母	荷斯坦	乌拉圭	0	982126060896186		982126060896186	2020-12-21	转高产 2	27	0303	0				2020-11-01	3.75							8	77		2021-01-09		2021-01-09	马春阳	1	011HO15001		69
021797	19021797	泌乳牛	怀孕	0406	7	214	214	3296	108.29	2012-01-09	2020-06-17	2012-10-20				母	荷斯坦	乌拉圭	0	982126060909395		982126060909395	2020-12-09	合栏饲养	39	0304	0				2020-06-17	3.5							37	177		2020-12-11		2020-12-11	张荣哲	4	011HO13571	2020-10-29	66
021803	19021803	干奶牛	怀孕	0902	6	456	402	3266	107.32	2012-02-08	2019-10-19	2012-10-20				母	荷斯坦	乌拉圭	0	982126060908625		982126060908625	2021-01-01	合栏饲养	16	1103	0				2020-11-24	4							276	180		2020-04-16		2020-04-16	刘学	4	011HO12393	2020-03-12	96
021843	19021843	泌乳牛	已配	0106	8	100	100	3321	109.1	2011-12-15	2020-10-09	2012-10-20				母	荷斯坦	乌拉圭	0	982126060900101		982126060900101	2020-10-10	产后牛转群	99	095S	0				2020-10-09	3.5							6	100		2021-01-11		2021-01-11	王雷磊	2	011HO15001	2020-12-19	71
021861	19021861	泌乳牛	产犊	2102	7	6	6	3275	107.61	2012-01-30	2021-01-11	2012-10-20				母	荷斯坦	乌拉圭	0	982126060911913		982126060911913	2021-01-16	新发其它疾病转群	1	0305	0				2021-01-11	3.5								6						0
021881	19021881	干奶牛	怀孕	1104	7	355	335	3275	107.61	2012-01-30	2020-01-28	2012-10-20				母	荷斯坦	乌拉圭	0	982126060892928		982126060892928	2020-12-28	干奶事件自动转群	20	105S	0				2020-12-28	3.75							240	115		2020-05-22		2020-05-22	刘学	2	011HO12393	2020-04-08	71
021921	19021921	泌乳牛	产犊	0305	8	8	8	3321	109.1	2011-12-15	2021-01-09	2012-10-20				母	荷斯坦	乌拉圭	0	982126060894980		982126060894980	2021-01-10	病牛出院	7	211S	0				2018-10-01	3.5								8						0
021933	19021933	泌乳牛	怀孕	0103	7	154	154	3266	107.32	2012-02-08	2020-08-16	2012-10-20				母	荷斯坦	乌拉圭	0	982126060887584		982126060887584	2021-01-14	转有胎牛	3	0101	0				2020-08-16	3.5							65	89		2020-11-13		2020-11-13	陈晓黎	2	011HO15001	2020-10-28	73
021947	19021947	泌乳牛	已配	0301	7	160	160	3275	107.61	2012-01-30	2020-08-10	2012-10-20				母	荷斯坦	乌拉圭	0	982126060864441		982126060864441	2020-10-20	新发蹄病转群	89	0304	0				2020-08-10	3.5							9	160		2021-01-08		2021-01-08	马春阳	3	011HO15001	2020-11-27	65
021962	19021962	干奶牛	怀孕	2501	7	368	336	3296	108.29	2012-01-09	2020-01-15	2012-10-20				母	荷斯坦	乌拉圭	0	982126060887434		982126060887434	2020-12-16	干奶事件自动转群	32	105S	0				2020-12-16	3.5							254	114		2020-05-08		2020-05-08	王海东	2	011HO12393	2020-03-27	72
022015	19022015	泌乳牛	怀孕	0404	7	216	216	3321	109.1	2011-12-15	2020-06-15	2012-10-20				母	荷斯坦	乌拉圭	0	982126060909985		982126060909985	2020-12-20	转有胎牛	28	0101	0				2020-06-15	3.5							81	135		2020-10-28		2020-10-28	陈晓黎	3	011HO15001	2020-10-02	65
022049	19022049	泌乳牛	怀孕	0205	7	280	280	3266	107.32	2012-02-08	2020-04-12	2012-10-20				母	荷斯坦	乌拉圭	0	982126060865238		982126060865238	2021-01-05	转低产牛	12	0202	0				2020-04-12	3.5							128	152		2020-09-11		2020-09-11	刘学	3	011HO12228	2020-08-07	73
022120	19022120	泌乳牛	产犊	0405	8	56	56	3342	109.81	2011-11-24	2020-11-22	2012-10-20				母	荷斯坦	乌拉圭	0	982126060911076		982126060911076	2021-01-10	合栏饲养	7	0302	0				2020-11-22	3.5								56						0
022216	19022216	泌乳牛	怀孕	0404	8	209	209	3366	110.58	2011-10-31	2020-06-22	2012-10-20				母	荷斯坦	乌拉圭	0	982126060909309		982126060909309	2020-12-08	转有胎牛	40	0304	0				2020-06-22	3.5							100	109		2020-10-09		2020-10-09	陈晓黎	2	011HO15001	2020-08-26	65
022221	19022221	泌乳牛	禁配	0401	7	460	460	3327	109.29	2011-12-09	2019-10-15	2012-10-20				母	荷斯坦	乌拉圭	0	982126060909002		982126060909002	2020-12-24	转禁配牛	24	0205	0				2019-08-15	3.5							112	460		2020-09-27		2020-09-27	陈晓黎	5	011HO12240	2020-09-04	71
022232	19022232	泌乳牛	产犊	211S	8	10	10	3306	108.61	2011-12-30	2021-01-07	2012-10-20				母	荷斯坦	乌拉圭	0	982126060908134		982126060908134	2021-01-17	过抗转舍	0	2102	0				2021-01-07	3.5								10						0
022282	19022282	泌乳牛	已配	0303	8	70	70	3296	108.29	2012-01-09	2020-11-08	2012-10-20				母	荷斯坦	乌拉圭	0	982126060885788		982126060885788	2020-11-08	产后牛转群	70	095S	0				2020-11-08	3.5							1	70		2021-01-16		2021-01-16	刘学	1	011HO15001		69
022300	19022300	泌乳牛	产犊	0406	8	65	65	3321	109.1	2011-12-15	2020-11-13	2012-10-20				母	荷斯坦	乌拉圭	0	982126060898215		982126060898215	2020-12-04	转参配牛	44	0404	0				2019-09-29	3.5								65						0
022301	19022301	泌乳牛	怀孕	0206	7	416	416	3348	110	2011-11-18	2019-11-28	2012-10-20				母	荷斯坦	乌拉圭	0	982126060883283		982126060883283	2020-12-28	转有胎牛	20	0402	0				2019-10-06	3.5							191	225		2020-07-10		2020-07-10	刘永超	5	011HO12393	2020-06-05	72
022312	19022312	泌乳牛	空怀	0301	8	151	151	3321	109.1	2011-12-15	2020-08-19	2012-10-20				母	荷斯坦	乌拉圭	0	982126060887108		982126060887108	2020-11-16	新发蹄病转群	62	2102	0				2020-08-19	3.5							37	151		2020-12-11		2020-12-11	马春阳	2	011HO15225	2020-10-31	73
022362	19022362	干奶牛	怀孕	0903	7	384	337	3296	108.29	2012-01-09	2019-12-30	2012-10-20				母	荷斯坦	乌拉圭	0	982126060897694		982126060897694	2021-01-07	合栏饲养	10	1102	0				2020-12-01	3.25							268	116		2020-04-24		2020-04-24	陈晓黎	2	011HO12349	2020-03-11	72
022428	19022428	泌乳牛	已配	096N	8	100	100	3382	111.1	2011-10-15	2020-10-09	2012-10-20				母	荷斯坦	乌拉圭	0	982126060898558		982126060898558	2021-01-14	新发乳房炎转群	3	0106	0				2020-10-09	3.5							4	100		2021-01-13		2021-01-13	刘标	2	011HO15001	2020-12-19	71
022449	19022449	泌乳牛	怀孕	0202	8	146	146	3327	109.29	2011-12-09	2020-08-24	2012-10-20				母	荷斯坦	乌拉圭	0	982126060886339		982126060886339	2020-10-11	转高产 2	98	0201	0				2020-08-24	3.5							74	72		2020-11-04		2020-11-04	刘标	1	011HO15001		72
022472	19022472	泌乳牛	产犊	0201	8	44	44	3312	108.81	2011-12-24	2020-12-04	2012-10-20				母	荷斯坦	乌拉圭	0	982126060909358		982126060909358	2020-12-04	产后牛转群	44	095S	0				2020-12-04	3.5								44						0
022585	19022585	泌乳牛	产犊	0104	8	27	27	3266	107.32	2012-02-08	2020-12-21	2012-10-20				母	荷斯坦	乌拉圭	0	982126060901400		982126060901400	2020-12-22	产后牛转群	26	095S	0				2020-12-21	3.5								27						0
022597	19022597	泌乳牛	已配	0303	8	74	74	3321	109.1	2011-12-15	2020-11-04	2012-10-20				母	荷斯坦	乌拉圭	0	982126060911708		982126060911708	2020-11-28	病牛出院	50	211S	0				2020-11-04	3.5							4	74		2021-01-13		2021-01-13	马春阳	1	011HO15001		70
022600	19022600	泌乳牛	已配	0406	7	141	141	3348	110	2011-11-18	2020-08-29	2012-10-20				母	荷斯坦	乌拉圭	0	982126060912521		982126060912521	2020-12-09	合栏饲养	39	0304	0				2020-08-29	3.5							21	141		2020-12-27		2020-12-27	米文飞	3	011HO13571	2020-12-02	70
022611	19022611	泌乳牛	产犊	0303	8	65	65	3382	111.1	2011-10-15	2020-11-13	2012-10-20				母	荷斯坦	乌拉圭	0	982126060909062		982126060909062	2020-12-21	病牛出院	27	211S	0				2020-11-13	3.5								65						0
022691	19022691	干奶牛	怀孕	0901	7	362	316	3312	108.81	2011-12-24	2020-01-21	2012-10-20				母	荷斯坦	乌拉圭	0	982126060912036		982126060912036	2021-01-11	合栏饲养	6	1101	0				2020-12-02	3.75							265	97		2020-04-27		2020-04-27	陈晓黎	2	011HO12393	2020-04-01	71
022702	19022702	干奶牛	怀孕	1106	6	257	251	3342	109.81	2011-11-24	2020-05-05	2012-10-20				母	荷斯坦	乌拉圭	0	982126060865717		982126060865717	2021-01-11	干奶事件自动转群	6	105S	0				2021-01-11	3.5							186	71		2020-07-15		2020-07-15	刘永超	1	011HO12393		71
022770	19022770	干奶牛	怀孕	1206	7	298	289	3306	108.61	2011-12-30	2020-03-25	2012-10-20				母	荷斯坦	乌拉圭	0	982126060885885		982126060885885	2021-01-08	干奶转群	9	1205	0				2021-01-08	3.5							228	70		2020-06-03		2020-06-03	贺喜格图	1	011HO12239		70
022774	19022774	干奶牛	怀孕	1103	7	456	455	3321	109.1	2011-12-15	2019-10-19	2012-10-20				母	荷斯坦	乌拉圭	0	982126060918747		982126060918747	2021-01-16	干奶事件自动转群	1	105S	0				2021-01-16	3.5							223	233		2020-06-08		2020-06-08	陈晓黎	5	011HO12393	2020-05-22	70
022803	19022803	泌乳牛	怀孕	0206	8	234	234	3312	108.81	2011-12-24	2020-05-28	2012-10-20				母	荷斯坦	乌拉圭	0	982126060918778		982126060918778	2021-01-15	新发蹄病转群	2	2103	0				2019-06-27	3.5							107	127		2020-10-02		2020-10-02	刘学	2	011HO12228	2020-08-21	85
022813	19022813	干奶牛	怀孕	1206	7	400	362	3366	110.58	2011-10-31	2019-12-14	2012-10-20				母	荷斯坦	乌拉圭	0	982126060866192		982126060866192	2020-12-10	干奶事件自动转群	38	105S	0				2020-12-10	3.75							198	202		2020-07-03		2020-07-03	刘永超	5	011HO12393	2020-05-31	70
022838	19022838	干奶牛	怀孕	1104	8	230	209	3321	109.1	2011-12-15	2020-06-01	2012-10-20				母	荷斯坦	乌拉圭	0	982126060914840		982126060914840	2020-12-27	干奶转群	21	1101	0				2020-12-27	3.5							144	86		2020-08-26		2020-08-26	刘永超	2	011HO12230	2020-08-05	65
022880	19022880	干奶牛	怀孕	0901	6	414	372	3275	107.61	2012-01-30	2019-11-30	2012-10-20				母	荷斯坦	乌拉圭	0	982126060864547		982126060864547	2021-01-11	合栏饲养	6	1101	0				2020-12-06	3.5							261	153		2020-05-01		2020-05-01	陈晓黎	3	011HO12393	2020-03-20	70
022885	19022885	泌乳牛	产犊	0305	8	12	12	3348	110	2011-11-18	2021-01-05	2012-10-20				母	荷斯坦	乌拉圭	0	982126060898293		982126060898293	2021-01-05	产后牛转群	12	095S	0				2021-01-05	3.5								12						0
090001	19090001	哺乳犊牛	未配	2701	0			39	1.29	2020-12-09		2020-12-09	511HO12157	190166	200HO10641	母	荷斯坦	乌拉圭	1								39.1													39						0
090002	19090002	哺乳犊牛	未配	2701	0			39	1.29	2020-12-09		2020-12-09	011HO12157	162360	001HO10241	母	荷斯坦	乌拉圭	1								31													39						0
090003	19090003	哺乳犊牛	未配	2701	0			39	1.29	2020-12-09		2020-12-09	511HO12157	190165	200HO10641	母	荷斯坦	通山	1								39.4													39						0
090004	19090004	哺乳犊牛	未配	2701	0			39	1.29	2020-12-09		2020-12-09	011HO12157	108095	511HO09624	母	荷斯坦	通山	1								42													39						0
090005	19090005	哺乳犊牛	未配	2701	0			39	1.29	2020-12-09		2020-12-09	011HO12157	150199	007HO09429	母	荷斯坦	新西兰	1								47													39						0
090006	19090006	哺乳犊牛	未配	2701	0			39	1.29	2020-12-09		2020-12-09	011HO12157	164113	250HO01117	母	荷斯坦	乌拉圭	1								43													39						0
090007	19090007	哺乳犊牛	未配	2701	0			39	1.29	2020-12-09		2020-12-09	511HO12240	190797	200HO10641	母	荷斯坦	乌拉圭	1								37.7													39						0
090008	19090008	哺乳犊牛	未配	2701	0			39	1.29	2020-12-09		2020-12-09	511HO12157	190997	011HO11838	母	荷斯坦	乌拉圭	1								41.9													39						0
090009	19090009	哺乳犊牛	未配	2701	0			39	1.29	2020-12-09		2020-12-09	511HO12240	190659	200HO10589	母	荷斯坦	新西兰	1								38.7													39						0
090010	19090010	哺乳犊牛	未配	2701	0			39	1.29	2020-12-09		2020-12-09	011HO12237	161284	200HO02790	母	荷斯坦	通山	1								43													39						0
090011	19090011	哺乳犊牛	未配	2701	0			39	1.29	2020-12-09		2020-12-09	011HO12237	103855	029HO13070	母	荷斯坦	澳大利亚	1								52													39						0
090012	19090012	哺乳犊牛	未配	2701	0			39	1.29	2020-12-09		2020-12-09	011HO12157	107153	001HO09828	母	荷斯坦	乌拉圭	1								40													39						0
090014	19090014	哺乳犊牛	未配	2701	0			39	1.29	2020-12-09		2020-12-09	511HO12157	190761	224HO04512	母	荷斯坦	乌拉圭	1								37.7													39						0
090015	19090015	哺乳犊牛	未配	2701	0			39	1.29	2020-12-09		2020-12-09	011HO12157	165769	011HO11475	母	荷斯坦	乌拉圭	1								39													39						0
090016	19090016	哺乳犊牛	未配	2701	0			39	1.29	2020-12-09		2020-12-09	011HO12349	175035	151HO00722	母	荷斯坦	乌拉圭	1								42													39						0
090017	19090017	哺乳犊牛	未配	2701	0			39	1.29	2020-12-09		2020-12-09	511HO12157	190378	224HO04512	母	荷斯坦	合肥	1								36.8													39						0
090018	19090018	哺乳犊牛	未配	2701	0			39	1.29	2020-12-09		2020-12-09	511HO12157	190378	224HO04512	母	荷斯坦	合肥	1								32.3													39						0
090019	19090019	哺乳犊牛	未配	2701	0			39	1.29	2020-12-09		2020-12-09	511HO12240	190897	200HO10613	母	荷斯坦	新西兰	1								35.8													39						0
090020	19090020	哺乳犊牛	未配	2701	0			39	1.29	2020-12-09		2020-12-09	011HO12158	108555	011HO11479	母	荷斯坦	澳大利亚	1								44													39						0
090021	19090021	哺乳犊牛	未配	2701	0			39	1.29	2020-12-09		2020-12-09	011HO12157	163506	001HO09828	母	荷斯坦	合肥	1								44													39						0
090022	19090022	哺乳犊牛	未配	2701	0			39	1.29	2020-12-09		2020-12-09	511HO12157	190673	151HO03380	母	荷斯坦	合肥	1								39.5													39						0
090023	19090023	哺乳犊牛	未配	2701	0			39	1.29	2020-12-09		2020-12-09	011HO12349	180397	097HO41630	母	荷斯坦	乌拉圭	1								43													39						0
090024	19090024	哺乳犊牛	未配	2701	0			39	1.29	2020-12-09		2020-12-09	511HO12157	183064	200HO10357	母	荷斯坦	通山	1								43.6													39						0
090025	19090025	哺乳犊牛	未配	2701	0			38	1.26	2020-12-10		2020-12-10	011HO12158	174221	014HO07686	母	荷斯坦	澳大利亚	1								38													38						0
090026	19090026	哺乳犊牛	未配	2701	0			38	1.26	2020-12-10		2020-12-10	011HO12158	162113	200HO06343	母	荷斯坦	澳大利亚	1								33													38						0
090027	19090027	哺乳犊牛	未配	2701	0			38	1.26	2020-12-10		2020-12-10	011HO12239	189437	151HO03380	母	荷斯坦	乌拉圭	1								45.2													38						0
090028	19090028	哺乳犊牛	未配	2701	0			38	1.26	2020-12-10		2020-12-10	511HO12240	190538	151HO03380	母	荷斯坦	乌拉圭	1								38.2													38						0
090029	19090029	哺乳犊牛	未配	2701	0			38	1.26	2020-12-10		2020-12-10	011HO12157	155323	151HO00668	母	荷斯坦	乌拉圭	1								43													38						0
090030	19090030	哺乳犊牛	未配	2701	0			38	1.26	2020-12-10		2020-12-10	011HO12157	167418	511HO10977	母	荷斯坦	澳大利亚	1								43													38						0
090031	19090031	哺乳犊牛	未配	2701	0			38	1.26	2020-12-10		2020-12-10	511HO12240	190848	200HO10641	母	荷斯坦	澳大利亚	1								36.9													38						0
090032	19090032	哺乳犊牛	未配	2701	0			38	1.26	2020-12-10		2020-12-10	511HO12157	190242	151HO03224	母	荷斯坦	马鞍山牧场	1								39.0													38						0
090033	19090033	哺乳犊牛	未配	2701	0			38	1.26	2020-12-10		2020-12-10	011HO12239	185435	097HO41693	母	荷斯坦	商河牧场	1								35.0													38						0
090034	19090034	哺乳犊牛	未配	2701	0			38	1.26	2020-12-10		2020-12-10	511HO12240	190670	224HO04512	母	荷斯坦	澳大利亚	1								39.5													38						0
090035	19090035	哺乳犊牛	未配	2701	0			38	1.26	2020-12-10		2020-12-10	011HO12157	118687	007HO10996	母	荷斯坦	商河牧场	1								38.5													38						0
090036	19090036	哺乳犊牛	未配	2701	0			38	1.26	2020-12-10		2020-12-10	511HO12240	190675	151HO03380	母	荷斯坦	乌拉圭	1								29.2													38						0
090037	19090037	哺乳犊牛	未配	2701	0			38	1.26	2020-12-10		2020-12-10	011HO12237	101735	501HO09509	母	荷斯坦	新西兰	1								43.5													38						0
090038	19090038	哺乳犊牛	未配	2701	0			38	1.26	2020-12-10		2020-12-10	011HO12157	166983	001HO10241	母	荷斯坦	乌拉圭	1								42													38						0
090039	19090039	哺乳犊牛	未配	2701	0			38	1.26	2020-12-10		2020-12-10	511HO12157	190994	200HO10690	母	荷斯坦	乌拉圭	1								37.7													38						0
090040	19090040	哺乳犊牛	未配	2701	0			38	1.26	2020-12-10		2020-12-10	011HO12349	176148	011HO11201	母	荷斯坦	合肥	1								36.5													38						0
090041	19090041	哺乳犊牛	未配	2701	0			38	1.26	2020-12-10		2020-12-10	511HO12240	190815	200HO10613	母	荷斯坦	乌拉圭	1								39.9													38						0
090042	19090042	哺乳犊牛	未配	2701	0			38	1.26	2020-12-10		2020-12-10	011HO12237	140816	507HO09471	母	荷斯坦	乌拉圭	1								36.0													38						0
090043	19090043	哺乳犊牛	未配	2701	0			38	1.26	2020-12-10		2020-12-10	511HO12240	190752	224HO04512	母	荷斯坦	商河牧场	1								50.8													38						0
090044	19090044	哺乳犊牛	未配	2701	0			38	1.26	2020-12-10		2020-12-10	511HO12240	190516	224HO04212	母	荷斯坦	乌拉圭	1								38.3													38						0
090045	19090045	哺乳犊牛	未配	2701	0			38	1.26	2020-12-10		2020-12-10	011HO12158	173008	200HO03770	母	荷斯坦	乌拉圭	1								39.5													38						0
090046	19090046	哺乳犊牛	未配	2701	0			38	1.26	2020-12-10		2020-12-10	511HO12157	190906	200HO10767	母	荷斯坦	乌拉圭	1								40.4													38						0
090047	19090047	哺乳犊牛	未配	2701	0			38	1.26	2020-12-10		2020-12-10	511HO12240	189117	200HO10613	母	荷斯坦	乌拉圭	1								46.5													38						0
090048	19090048	哺乳犊牛	未配	2701	0			38	1.26	2020-12-10		2020-12-10	011HO12157	161349	200HO06515	母	荷斯坦	通山	1								39.5													38						0
090049	19090049	哺乳犊牛	未配	2701	0			38	1.26	2020-12-10		2020-12-10	511HO12157	190793	200HO10690	母	荷斯坦	通山	1								47.1													38						0
090050	19090050	哺乳犊牛	未配	2701	0			37	1.23	2020-12-11		2020-12-11	511HO12240	190959	200HO10692	母	荷斯坦	通山	1								41.4													37						0
090051	19090051	哺乳犊牛	未配	2701	0			37	1.23	2020-12-11		2020-12-11	511HO12240	190813	200HO10613	母	荷斯坦	通山	1								40.1													37						0
090052	19090052	哺乳犊牛	未配	2701	0			37	1.23	2020-12-11		2020-12-11	011HO12157	101406	501HO09509	母	荷斯坦	新西兰	1								40.5													37						0
090053	19090053	哺乳犊牛	未配	2701	0			37	1.23	2020-12-11		2020-12-11	011HO12157	152053	551HO00657	母	荷斯坦	澳大利亚	1								37.5													37						0
090054	19090054	哺乳犊牛	未配	2701	0			37	1.23	2020-12-11		2020-12-11	511HO12240	189228	011HO11841	母	荷斯坦	乌拉圭	1								45.1													37						0
090055	19090055	哺乳犊牛	未配	2701	0			37	1.23	2020-12-11		2020-12-11	011HO12157	151816	551HO00630	母	荷斯坦	乌拉圭	1								49.5													37						0
090056	19090056	哺乳犊牛	未配	2701	0			37	1.23	2020-12-11		2020-12-11	011HO12349	181162	534HO00046	母	荷斯坦	通山	1								46													37						0
090057	19090057	哺乳犊牛	未配	2701	0			37	1.23	2020-12-11		2020-12-11	011HO12157	169312	001HO09527	母	荷斯坦	乌拉圭	1								50													37						0
090058	19090058	哺乳犊牛	未配	2701	0			37	1.23	2020-12-11		2020-12-11	511HO12157	190118	029HO18202	母	荷斯坦	通山	1								39.2													37						0
090059	19090059	哺乳犊牛	未配	2701	0			37	1.23	2020-12-11		2020-12-11	011HO12158	156787	011HO10676	母	荷斯坦	澳大利亚	1								39.5													37						0
090061	19090061	哺乳犊牛	未配	2701	0			37	1.23	2020-12-11		2020-12-11	511HO12157	190271	200HO10589	母	荷斯坦	新西兰	1								40.2													37						0
090062	19090062	哺乳犊牛	未配	2701	0			37	1.23	2020-12-11		2020-12-11	011HO12158	178493	011HO11462	母	荷斯坦	乌拉圭	1								44.5													37						0
090063	19090063	哺乳犊牛	未配	2701	0			37	1.23	2020-12-11		2020-12-11	011HO12349	179029	011HO11629	母	荷斯坦	乌拉圭	1								42.0													37						0
090065	19090065	哺乳犊牛	未配	2701	0			37	1.23	2020-12-11		2020-12-11	011HO12157	165257	011HO11372	母	荷斯坦	澳大利亚	1								38.0													37						0
090066	19090066	哺乳犊牛	未配	2701	0			37	1.23	2020-12-11		2020-12-11	011HO12349	175598	001HO10282	母	荷斯坦	乌拉圭	1								38.0													37						0
090067	19090067	哺乳犊牛	未配	2701	0			37	1.23	2020-12-11		2020-12-11	511HO12240	190610	200HO10641	母	荷斯坦	乌拉圭	1								38.2													37						0
090068	19090068	哺乳犊牛	未配	2701	0			37	1.23	2020-12-11		2020-12-11	511HO12240	190198	151HO03380	母	荷斯坦	乌拉圭	1								34.6													37						0
090069	19090069	哺乳犊牛	未配	2701	0			37	1.23	2020-12-11		2020-12-11	511HO12240	190562	200HO10589	母	荷斯坦	乌拉圭	1								40.8													37						0
090070	19090070	哺乳犊牛	未配	2701	0			37	1.23	2020-12-11		2020-12-11	011HO12349	180345	200HO03805	母	荷斯坦	乌拉圭	1								42.5													37						0
090071	19090071	哺乳犊牛	未配	2701	0			37	1.23	2020-12-11		2020-12-11	011HO12237	151046	200HO02865	母	荷斯坦	乌拉圭	1								36.5													37						0
090072	19090072	哺乳犊牛	未配	2701	0			37	1.23	2020-12-11		2020-12-11	011HO12349	181034	534HO00044	母	荷斯坦	合肥	1								47.0													37						0
090073	19090073	哺乳犊牛	未配	2701	0			37	1.23	2020-12-11		2020-12-11	511HO12157	191082	011HO11838	母	荷斯坦	合肥	1								41.2													37						0
090074	19090074	哺乳犊牛	未配	2701	0			37	1.23	2020-12-11		2020-12-11	511HO12157	187888	029HO18246	母	荷斯坦	马鞍山牧场	1								39.9													37						0
090075	19090075	哺乳犊牛	未配	2701	0			37	1.23	2020-12-11		2020-12-11	011HO12158	176879	029HO16654	母	荷斯坦	乌拉圭	1								39.5													37						0
090076	19090076	哺乳犊牛	未配	2701	0			37	1.23	2020-12-11		2020-12-11	011HO12197	020073		母	荷斯坦	乌拉圭	1								41.0													37						0
090077	19090077	哺乳犊牛	未配	2701	0			37	1.23	2020-12-11		2020-12-11	011HO12237	152763	529HO13463	母	荷斯坦	乌拉圭	1								40.0													37						0
090078	19090078	哺乳犊牛	未配	2701	0			36	1.19	2020-12-12		2020-12-12	011HO12239	183298	014HO07763	母	荷斯坦	商河牧场	1								43.3													36						0
090080	19090080	哺乳犊牛	未配	2701	0			37	1.23	2020-12-11		2020-12-11	511HO12240	190712	224HO04512	母	荷斯坦	乌拉圭	1								37.9													37						0
090081	19090081	哺乳犊牛	未配	2701	0			36	1.19	2020-12-12		2020-12-12	011HO12237	152030	011HO11072	母	荷斯坦	澳大利亚	1								44.5													36						0
090082	19090082	哺乳犊牛	未配	2701	0			36	1.19	2020-12-12		2020-12-12	011HO12349	181261	011HO11684	母	荷斯坦	通山	1								43.5													36						0
090083	19090083	哺乳犊牛	未配	2701	0			36	1.19	2020-12-12		2020-12-12	011HO12237	169887	011HO11302	母	荷斯坦	通山	1								40.5													36						0
090085	19090085	哺乳犊牛	未配	2701	0			36	1.19	2020-12-12		2020-12-12	011HO12239	187623	029HO18202	母	荷斯坦	澳大利亚	1								41.7													36						0
090086	19090086	哺乳犊牛	未配	2701	0			36	1.19	2020-12-12		2020-12-12	011HO12157	169625	151HO01612	母	荷斯坦	新西兰	1								47.5													36						0
090087	19090087	哺乳犊牛	未配	2701	0			36	1.19	2020-12-12		2020-12-12	011HO12237	101801	511HO10017	母	荷斯坦	合肥	1								38													36						0
090088	19090088	哺乳犊牛	未配	2701	0			36	1.19	2020-12-12		2020-12-12	511HO12157	190026	200HO10767	母	荷斯坦	新西兰	1								45.4													36						0
090089	19090089	哺乳犊牛	未配	2701	0			36	1.19	2020-12-12		2020-12-12	011HO12349	181126	001HO11056	母	荷斯坦	澳大利亚	1								39.5													36						0
090090	19090090	哺乳犊牛	未配	2701	0			36	1.19	2020-12-12		2020-12-12	011HO12157	170796	529HO14258	母	荷斯坦	乌拉圭	1								38.5													36						0
090091	19090091	哺乳犊牛	未配	2701	0			36	1.19	2020-12-12		2020-12-12	011HO12349	181277	200HO03805	母	荷斯坦	马鞍山牧场	1								42.0													36						0
090092	19090092	哺乳犊牛	未配	2701	0			36	1.19	2020-12-12		2020-12-12	011HO12158	170269	029HO14888	母	荷斯坦	乌拉圭	1								41.0													36						0
090093	19090093	哺乳犊牛	未配	2701	0			36	1.19	2020-12-12		2020-12-12	511HO12157	190915	200HO10692	母	荷斯坦	乌拉圭	1								42.2													36						0
090094	19090094	哺乳犊牛	未配	2701	0			36	1.19	2020-12-12		2020-12-12	011HO12349	180832	001HO11056	母	荷斯坦	乌拉圭	1								46.5													36						0
090095	19090095	哺乳犊牛	未配	2701	0			36	1.19	2020-12-12		2020-12-12	011HO12239	170284	501HO09828	母	荷斯坦	马鞍山牧场	1								44.5													36						0
090098	19090098	哺乳犊牛	未配	2701	0			36	1.19	2020-12-12		2020-12-12	511HO12240	190914	200HO10613	母	荷斯坦	乌拉圭	1								42.6													36						0
090099	19090099	哺乳犊牛	未配	2701	0			36	1.19	2020-12-12		2020-12-12	011HO12239	183719	001HO11629	母	荷斯坦	乌拉圭	1								42.3													36						0
090100	19090100	哺乳犊牛	未配	2701	0			36	1.19	2020-12-12		2020-12-12	511HO12240	189375	011HO11841	母	荷斯坦	新西兰	1								39.9													36						0
090101	19090101	哺乳犊牛	未配	2701	0			36	1.19	2020-12-12		2020-12-12	511HO12240	190346	151HO03380	母	荷斯坦	澳大利亚	1								38.7													36						0
090102	19090102	哺乳犊牛	未配	2701	0			36	1.19	2020-12-12		2020-12-12	511HO12157	190433	151HO03380	母	荷斯坦	新西兰	1								39.1													36						0
090103	19090103	哺乳犊牛	未配	2701	0			36	1.19	2020-12-12		2020-12-12	011HO12349	178959	011HO11613	母	荷斯坦	乌拉圭	1								43.0													36						0
090104	19090104	哺乳犊牛	未配	2701	0			36	1.19	2020-12-12		2020-12-12	011HO12158	185205	224HO04276	母	荷斯坦	新西兰	1								41.6													36						0
090105	19090105	哺乳犊牛	未配	2701	0			36	1.19	2020-12-12		2020-12-12	511HO12157	190785	224HO04512	母	荷斯坦	乌拉圭	1								39.1													36						0
090106	19090106	哺乳犊牛	未配	2701	0			36	1.19	2020-12-12		2020-12-12	511HO12157	190644	200HO10690	母	荷斯坦	澳大利亚	1								39.5													36						0
090107	19090107	哺乳犊牛	未配	2701	0			35	1.16	2020-12-13		2020-12-13	011HO12349	178648	011HO11679	母	荷斯坦	乌拉圭	1								39.5													35						0
090108	19090108	哺乳犊牛	未配	2701	0			35	1.16	2020-12-13		2020-12-13	011HO12237	118578	507HO09357	母	荷斯坦	商河牧场	1								46.5													35						0
090109	19090109	哺乳犊牛	未配	2701	0			35	1.16	2020-12-13		2020-12-13	511HO12240	190693	200HO10641	母	荷斯坦	乌拉圭	1								40.3													35						0
090110	19090110	哺乳犊牛	未配	2701	0			35	1.16	2020-12-13		2020-12-13	011HO12239	118100	529HO13718	母	荷斯坦	商河牧场	1								36.0													35						0
090111	19090111	哺乳犊牛	未配	2701	0			35	1.16	2020-12-13		2020-12-13	511HO12240	190337	151HO03380	母	荷斯坦	合肥	1								38.5													35						0
090112	19090112	哺乳犊牛	未配	2701	0			35	1.16	2020-12-13		2020-12-13	011HO12158	176375	200HO03805	母	荷斯坦	乌拉圭	1								42.0													35						0
090113	19090113	哺乳犊牛	未配	2701	0			35	1.16	2020-12-13		2020-12-13	011HO12393	174913	151HO01604	母	荷斯坦	乌拉圭	1								39.0													35						0
090114	19090114	哺乳犊牛	未配	2701	0			35	1.16	2020-12-13		2020-12-13	511HO12240	190658	224HO04512	母	荷斯坦	澳大利亚	1								40.5													35						0
090115	19090115	哺乳犊牛	未配	2701	0			35	1.16	2020-12-13		2020-12-13	011HO12349	181062	001HO10411	母	荷斯坦	乌拉圭	1								39.0													35						0
090116	19090116	哺乳犊牛	未配	2701	0			35	1.16	2020-12-13		2020-12-13	511HO12240	191005	151HO03380	母	荷斯坦	澳大利亚	1								38.0													35						0
090117	19090117	哺乳犊牛	未配	2701	0			35	1.16	2020-12-13		2020-12-13	511HO12240	191035	200HO10692	母	荷斯坦	商河牧场	1								40.5													35						0
090118	19090118	哺乳犊牛	未配	2701	0			35	1.16	2020-12-13		2020-12-13	011HO12239	188987	029HO18218	母	荷斯坦	乌拉圭	1								47.2													35						0
090119	19090119	哺乳犊牛	未配	2701	0			35	1.16	2020-12-13		2020-12-13	011HO12349	180183	151HO03204	母	荷斯坦	乌拉圭	1								42.5													35						0
090120	19090120	哺乳犊牛	未配	2701	0			35	1.16	2020-12-13		2020-12-13	011HO12157	119927	001HO09321	母	荷斯坦	马鞍山牧场	1								43.0													35						0
090121	19090121	哺乳犊牛	未配	2701	0			35	1.16	2020-12-13		2020-12-13	511HO12157	190867	200HO10690	母	荷斯坦	乌拉圭	1								33.7													35						0
090122	19090122	哺乳犊牛	未配	2701	0			35	1.16	2020-12-13		2020-12-13	511HO12240	190590	151HO03224	母	荷斯坦	马鞍山牧场	1								41.2													35						0
090123	19090123	哺乳犊牛	未配	2701	0			35	1.16	2020-12-13		2020-12-13	011HO12349	181248	011HO11684	母	荷斯坦	乌拉圭	1								43.0													35						0
090125	19090125	哺乳犊牛	未配	2701	0			35	1.16	2020-12-13		2020-12-13	511HO12240	190552	151HO03380	母	荷斯坦	澳大利亚	1								39.4													35						0
090126	19090126	哺乳犊牛	未配	2701	0			35	1.16	2020-12-13		2020-12-13	011HO12239	188656	200HO10613	母	荷斯坦	乌拉圭	1								46.3													35						0
090127	19090127	哺乳犊牛	未配	2701	0			35	1.16	2020-12-13		2020-12-13	011HO12349	178937	011HO11613	母	荷斯坦	澳大利亚	1								39.0													35						0
090128	19090128	哺乳犊牛	未配	2701	0			35	1.16	2020-12-13		2020-12-13	011HO12219	175613	011HO11447	母	荷斯坦	合肥	1								37.0													35						0
090129	19090129	哺乳犊牛	未配	2701	0			35	1.16	2020-12-13		2020-12-13	011HO12349	178845	151HO03209	母	荷斯坦	新西兰	1								37.0													35						0
090130	19090130	哺乳犊牛	未配	2701	0			35	1.16	2020-12-13		2020-12-13	011HO12158	166974	001HO10241	母	荷斯坦	乌拉圭	1								31.5													35						0
090131	19090131	哺乳犊牛	未配	2701	0			35	1.16	2020-12-13		2020-12-13	011HO12219	160390	200HO06343	母	荷斯坦	乌拉圭	1								45.0													35						0
090132	19090132	哺乳犊牛	未配	2701	0			35	1.16	2020-12-13		2020-12-13	011HO12349	177413	001HO10411	母	荷斯坦	新西兰	1								40.5													35						0
090133	19090133	哺乳犊牛	未配	2701	0			35	1.16	2020-12-13		2020-12-13	011HO12158	187277	029HO18163	母	荷斯坦	澳大利亚	1								39.0													35						0
090134	19090134	哺乳犊牛	未配	2701	0			35	1.16	2020-12-13		2020-12-13	511HO12157	186245	029HO18110	母	荷斯坦	澳大利亚	1								32.7													35						0
090135	19090135	哺乳犊牛	未配	2701	0			35	1.16	2020-12-13		2020-12-13	511HO12157	186245	029HO18110	母	荷斯坦	澳大利亚	1								35.3													35						0
090136	19090136	哺乳犊牛	未配	2701	0			35	1.16	2020-12-13		2020-12-13	011HO12239	186091	029HO18110	母	荷斯坦	乌拉圭	1								32.6													35						0
090137	19090137	哺乳犊牛	未配	2701	0			35	1.16	2020-12-13		2020-12-13	011HO12237	106244	511HO10522	母	荷斯坦	新西兰	1								25.5													35						0
090138	19090138	哺乳犊牛	未配	2701	0			35	1.16	2020-12-13		2020-12-13	511HO12157	190837	200HO10767	母	荷斯坦	乌拉圭	1								41.4													35						0
090139	19090139	哺乳犊牛	未配	2701	0			35	1.16	2020-12-13		2020-12-13	511HO12194	190786	200HO10641	母	荷斯坦	澳大利亚	1								32.7													35						0
090140	19090140	哺乳犊牛	未配	2701	0			35	1.16	2020-12-13		2020-12-13	511HO12157	190497	200HO10589	母	荷斯坦	新西兰	1								45.5													35						0
090141	19090141	哺乳犊牛	未配	2701	0			35	1.16	2020-12-13		2020-12-13	011HO12157	151125	200HO03858	母	荷斯坦	乌拉圭	1								33.0													35						0
090142	19090142	哺乳犊牛	未配	2701	0			35	1.16	2020-12-13		2020-12-13	511HO12240	190332	151HO03380	母	荷斯坦	通山	1								35.7													35						0
090143	19090143	哺乳犊牛	未配	2701	0			35	1.16	2020-12-13		2020-12-13	511HO12240	190879	200HO10690	母	荷斯坦	合肥	1								28.9													35						0
090144	19090144	哺乳犊牛	未配	2701	0			35	1.16	2020-12-13		2020-12-13	011HO12393	178615	011HO11462	母	荷斯坦	澳大利亚	1								43.0													35						0
090145	19090145	哺乳犊牛	未配	2701	0			35	1.16	2020-12-13		2020-12-13	011HO12157	131481	529HO13454	母	荷斯坦	乌拉圭	1								34.0													35						0
090146	19090146	哺乳犊牛	未配	2701	0			35	1.16	2020-12-13		2020-12-13	511HO12157	190948	200HO10767	母	荷斯坦	乌拉圭	1								45.6													35						0
090147	19090147	哺乳犊牛	未配	2701	0			35	1.16	2020-12-13		2020-12-13	011HO12237	149557	007HO09925	母	荷斯坦	乌拉圭	1								45.5													35						0
090148	19090148	哺乳犊牛	未配	2701	0			35	1.16	2020-12-13		2020-12-13	011HO12349	181259	200HO03805	母	荷斯坦	通山	1								40.0													35						0
090149	19090149	哺乳犊牛	未配	2701	0			35	1.16	2020-12-13		2020-12-13	011HO12157	153681	529HO13463	母	荷斯坦	澳大利亚	1								40.5													35						0
090150	19090150	哺乳犊牛	未配	2701	0			35	1.16	2020-12-13		2020-12-13	011HO12239	164714	200HO10043	母	荷斯坦	新西兰	1								42.0													35						0
090151	19090151	哺乳犊牛	未配	2701	0			34	1.13	2020-12-14		2020-12-14	011HO12349	180288	200HO10188	母	荷斯坦	乌拉圭	1								38													34						0
090152	19090152	哺乳犊牛	未配	2701	0			34	1.13	2020-12-14		2020-12-14	011HO12349	181171	011HO11201	母	荷斯坦	新西兰	1								37.5													34						0
090153	19090153	哺乳犊牛	未配	2701	0			34	1.13	2020-12-14		2020-12-14	011HO12349	178634	011HO11679	母	荷斯坦	澳大利亚	1								40.0													34						0
090154	19090154	哺乳犊牛	未配	2701	0			34	1.13	2020-12-14		2020-12-14	011HO12237	104309	200HO02865	母	荷斯坦	乌拉圭	1								42.5													34						0
090155	19090155	哺乳犊牛	未配	2701	0			34	1.13	2020-12-14		2020-12-14	511HO12157	187179	029HO18202	母	荷斯坦	乌拉圭	1								35.9													34						0
090157	19090157	哺乳犊牛	未配	2701	0			34	1.13	2020-12-14		2020-12-14	011HO12157	160482	001HO02611	母	荷斯坦	通山	1								41													34						0
090158	19090158	哺乳犊牛	未配	2701	0			34	1.13	2020-12-14		2020-12-14	011HO12349	180009	011HO11629	母	荷斯坦	乌拉圭	1								37.5													34						0
090159	19090159	哺乳犊牛	未配	2701	0			34	1.13	2020-12-14		2020-12-14	511HO12240	190258	200HO10690	母	荷斯坦	乌拉圭	1								38.8													34						0
090160	19090160	哺乳犊牛	未配	2701	0			34	1.13	2020-12-14		2020-12-14	011HO12349	178625	534HO00046	母	荷斯坦	新西兰	1								43.5													34						0
090161	19090161	哺乳犊牛	未配	2701	0			34	1.13	2020-12-14		2020-12-14	011HO12157	151447	007HO09989	母	荷斯坦	乌拉圭	1								45.5													34						0
090162	19090162	哺乳犊牛	未配	2701	0			34	1.13	2020-12-14		2020-12-14	011HO12237	006802		母	荷斯坦	乌拉圭	1								38.0													34						0
090163	19090163	哺乳犊牛	未配	2701	0			34	1.13	2020-12-14		2020-12-14	011HO12158	187954	029HO18246	母	荷斯坦	马鞍山牧场	1								44.4													34						0
090164	19090164	哺乳犊牛	未配	2701	0			34	1.13	2020-12-14		2020-12-14	011HO12237	107868	511HO09624	母	荷斯坦	通山	1								39													34						0
090165	19090165	哺乳犊牛	未配	2701	0			34	1.13	2020-12-14		2020-12-14	011HO12239	188203	202HO01615	母	荷斯坦	乌拉圭	1								43.8													34						0
090166	19090166	哺乳犊牛	未配	2701	0			34	1.13	2020-12-14		2020-12-14	511HO12240	190817	200HO10613	母	荷斯坦	合肥	1								43.8													34						0
090167	19090167	哺乳犊牛	未配	2701	0			34	1.13	2020-12-14		2020-12-14	011HO12237	161801	200HO02790	母	荷斯坦	澳大利亚	1								41													34						0
090168	19090168	哺乳犊牛	未配	2701	0			34	1.13	2020-12-14		2020-12-14	511HO12240	190864	200HO10690	母	荷斯坦	乌拉圭	1								35.7													34						0
090169	19090169	哺乳犊牛	未配	2701	0			34	1.13	2020-12-14		2020-12-14	011HO12157	169388	511HO11302	母	荷斯坦	新西兰	1								41.5													34						0
090170	19090170	哺乳犊牛	未配	2701	0			34	1.13	2020-12-14		2020-12-14	511HO12240	189429	151HO03380	母	荷斯坦	新西兰	1								36.1													34						0
090171	19090171	哺乳犊牛	未配	2701	0			34	1.13	2020-12-14		2020-12-14	011HO12237	152569	551HO00657	母	荷斯坦	澳大利亚	1								38.0													34						0
090172	19090172	哺乳犊牛	未配	2701	0			34	1.13	2020-12-14		2020-12-14	011HO12157	104128	029HO13070	母	荷斯坦	澳大利亚	1								42.5													34						0
090173	19090173	哺乳犊牛	未配	2701	0			34	1.13	2020-12-14		2020-12-14	511HO12157	191045	011HO11838	母	荷斯坦	合肥	1								37.7													34						0
090174	19090174	哺乳犊牛	未配	2701	0			34	1.13	2020-12-14		2020-12-14	511HO12157	190707	200HO10613	母	荷斯坦	乌拉圭	1								43.0													34						0
090175	19090175	哺乳犊牛	未配	2701	0			34	1.13	2020-12-14		2020-12-14	011HO12239	189386	224HO04512	母	荷斯坦	马鞍山牧场	1								42.0													34						0
090176	19090176	哺乳犊牛	未配	2701	0			34	1.13	2020-12-14		2020-12-14	011HO12239	170912	501HO09828	母	荷斯坦	乌拉圭	1								44.5													34						0
090177	19090177	哺乳犊牛	未配	2701	0			34	1.13	2020-12-14		2020-12-14	511HO12240	190749	224HO04212	母	荷斯坦	乌拉圭	1								38.2													34						0
090178	19090178	哺乳犊牛	未配	2701	0			34	1.13	2020-12-14		2020-12-14	511HO12240	184506	224HO04212	母	荷斯坦	乌拉圭	1								36.3													34						0
090179	19090179	哺乳犊牛	未配	2701	0			34	1.13	2020-12-14		2020-12-14	511HO12157	190449	200HO10589	母	荷斯坦	乌拉圭	1								41.1													34						0
090180	19090180	哺乳犊牛	未配	2701	0			34	1.13	2020-12-14		2020-12-14	011HO12349	177209	029HO16473	母	荷斯坦	新西兰	1								39.5													34						0
090181	19090181	哺乳犊牛	未配	2701	0			34	1.13	2020-12-14		2020-12-14	511HO12157	190558	224HO04512	母	荷斯坦	澳大利亚	1								42.7													34						0
090182	19090182	哺乳犊牛	未配	2701	0			34	1.13	2020-12-14		2020-12-14	011HO12157	107962	200HO02699	母	荷斯坦	乌拉圭	1								49.5													34						0
090183	19090183	哺乳犊牛	未配	2701	0			34	1.13	2020-12-14		2020-12-14	011HO12157	170931	151HO00625	母	荷斯坦	乌拉圭	1								37.5													34						0
090184	19090184	哺乳犊牛	未配	2701	0			34	1.13	2020-12-14		2020-12-14	011HO12349	180826	200HO03805	母	荷斯坦	新西兰	1								41.0													34						0
090185	19090185	哺乳犊牛	未配	2701	0			34	1.13	2020-12-14		2020-12-14	511HO12240	190734	151HO03380	母	荷斯坦	乌拉圭	1								40.9													34						0
090186	19090186	哺乳犊牛	未配	2701	0			34	1.13	2020-12-14		2020-12-14	011HO12349	178280	001HO09527	母	荷斯坦	乌拉圭	1								40.5													34						0
090187	19090187	哺乳犊牛	未配	2701	0			34	1.13	2020-12-14		2020-12-14	011HO12157	161149	001HO09321	母	荷斯坦	通山	1								41.0													34						0
090188	19090188	哺乳犊牛	未配	2701	0			34	1.13	2020-12-14		2020-12-14	011HO12237	105476	507HO09754	母	荷斯坦	通山	1								36.5													34						0
090189	19090189	哺乳犊牛	未配	2701	0			34	1.13	2020-12-14		2020-12-14	511HO12157	190575	029HO18202	母	荷斯坦	澳大利亚	1								40.4													34						0
090190	19090190	哺乳犊牛	未配	2701	0			34	1.13	2020-12-14		2020-12-14	511HO12157	190969	200HO10767	母	荷斯坦	乌拉圭	1								36.7													34						0
090191	19090191	哺乳犊牛	未配	2701	0			34	1.13	2020-12-14		2020-12-14	511HO12240	190977	200HO10613	母	荷斯坦	澳大利亚	1								40.9													34						0
090192	19090192	哺乳犊牛	未配	2701	0			34	1.13	2020-12-14		2020-12-14	011HO12393	180639	001HO11629	母	荷斯坦	乌拉圭	1								39													34						0
090193	19090193	哺乳犊牛	未配	2701	0			34	1.13	2020-12-14		2020-12-14	011HO12393	180639	001HO11629	母	荷斯坦	乌拉圭	1								41													34						0
090195	19090195	哺乳犊牛	未配	2701	0			34	1.13	2020-12-14		2020-12-14	511HO12240	190946	011HO11784	母	荷斯坦	新西兰	1								39.4													34						0
090196	19090196	哺乳犊牛	未配	2701	0			34	1.13	2020-12-14		2020-12-14	011HO12349	160901	011HO09861	母	荷斯坦	乌拉圭	1								50.5													34						0
090197	19090197	哺乳犊牛	未配	2701	0			34	1.13	2020-12-14		2020-12-14	511HO12157	190810	200HO10767	母	荷斯坦	澳大利亚	1								43.6													34						0
090198	19090198	哺乳犊牛	未配	2701	0			34	1.13	2020-12-14		2020-12-14	011HO12349	174993	534HO00038	母	荷斯坦	新西兰	1								37.0													34						0
090199	19090199	哺乳犊牛	未配	2701	0			33	1.1	2020-12-15		2020-12-15	011HO12158	175462	534HO00038	母	荷斯坦	乌拉圭	1								38													33						0
090200	19090200	哺乳犊牛	未配	2701	0			33	1.1	2020-12-15		2020-12-15	011HO12239	160335	200HO06343	母	荷斯坦	澳大利亚	1								39.0													33						0
090201	19090201	哺乳犊牛	未配	2701	0			33	1.1	2020-12-15		2020-12-15	011HO12239	160335	200HO06343	母	荷斯坦	澳大利亚	1								38.0													33						0
090202	19090202	哺乳犊牛	未配	2701	0			33	1.1	2020-12-15		2020-12-15	011HO12239	161114	507HO08847	母	荷斯坦	新西兰	1								38.5													33						0
090203	19090203	哺乳犊牛	未配	2701	0			33	1.1	2020-12-15		2020-12-15	511HO12157	190798	200HO10767	母	荷斯坦	乌拉圭	1								35.8													33						0
090204	19090204	哺乳犊牛	未配	2701	0			33	1.1	2020-12-15		2020-12-15	511HO12157	190723	200HO10767	母	荷斯坦	乌拉圭	1								39.8													33						0
090205	19090205	哺乳犊牛	未配	2701	0			33	1.1	2020-12-15		2020-12-15	511HO12240	190876	200HO10613	母	荷斯坦	通山	1								37.7													33						0
090206	19090206	哺乳犊牛	未配	2701	0			33	1.1	2020-12-15		2020-12-15	011HO12158	118013	011HO10373	母	荷斯坦	商河牧场	1								40.5													33						0
090207	19090207	哺乳犊牛	未配	2701	0			33	1.1	2020-12-15		2020-12-15	511HO12240	189416	224HO04512	母	荷斯坦	乌拉圭	1								39.5													33						0
090208	19090208	哺乳犊牛	未配	2701	0			33	1.1	2020-12-15		2020-12-15	511HO12157	190957	200HO10690	母	荷斯坦	乌拉圭	1								34.8													33						0
090209	19090209	哺乳犊牛	未配	2701	0			33	1.1	2020-12-15		2020-12-15	011HO12239	170728	029HO14344	母	荷斯坦	通山	1								37.0													33						0
090210	19090210	哺乳犊牛	未配	2701	0			33	1.1	2020-12-15		2020-12-15	011HO12393	173232	007HO11749	母	荷斯坦	通山	1								35.0													33						0
090211	19090211	哺乳犊牛	未配	2701	0			33	1.1	2020-12-15		2020-12-15	511HO12157	186422	029HO18202	母	荷斯坦	乌拉圭	1								44.0													33						0
090213	19090213	哺乳犊牛	未配	2701	0			33	1.1	2020-12-15		2020-12-15	511HO12157	190789	200HO10767	母	荷斯坦	乌拉圭	1								42.4													33						0
090214	19090214	哺乳犊牛	未配	2701	0			33	1.1	2020-12-15		2020-12-15	011HO12157	151859	011HO11072	母	荷斯坦	澳大利亚	1								41.0													33						0
090215	19090215	哺乳犊牛	未配	2701	0			33	1.1	2020-12-15		2020-12-15	511HO12240	191065	011HO11838	母	荷斯坦	乌拉圭	1								40.0													33						0
090216	19090216	哺乳犊牛	未配	2701	0			33	1.1	2020-12-15		2020-12-15	011HO12237	159074	551HO00630	母	荷斯坦	澳大利亚	1								38.0													33						0
090217	19090217	哺乳犊牛	未配	2701	0			33	1.1	2020-12-15		2020-12-15	511HO12240	190995	200HO10692	母	荷斯坦	通山	1								41.1													33						0
090218	19090218	哺乳犊牛	未配	2701	0			33	1.1	2020-12-15		2020-12-15	011HO12239	159792	529HO14408	母	荷斯坦	乌拉圭	1								40.5													33						0
090219	19090219	哺乳犊牛	未配	2701	0			33	1.1	2020-12-15		2020-12-15	011HO12157	170719	011HO11461	母	荷斯坦	乌拉圭	1								40													33						0
090220	19090220	哺乳犊牛	未配	2701	0			33	1.1	2020-12-15		2020-12-15	511HO12240	190370	200HO10690	母	荷斯坦	澳大利亚	1								38.2													33						0
090221	19090221	哺乳犊牛	未配	2701	0			33	1.1	2020-12-15		2020-12-15	511HO12240	190762	151HO03380	母	荷斯坦	乌拉圭	1								39.3													33						0
090222	19090222	哺乳犊牛	未配	2701	0			33	1.1	2020-12-15		2020-12-15	011HO12393	180653	001HO11056	母	荷斯坦	澳大利亚	1								43.5													33						0
090223	19090223	哺乳犊牛	未配	2701	0			33	1.1	2020-12-15		2020-12-15	511HO12240	190652	200HO10767	母	荷斯坦	乌拉圭	1								38.4													33						0
090224	19090224	哺乳犊牛	未配	2701	0			33	1.1	2020-12-15		2020-12-15	511HO12240	187548	029HO18218	母	荷斯坦	乌拉圭	1								37.6													33						0
090225	19090225	哺乳犊牛	未配	2701	0			33	1.1	2020-12-15		2020-12-15	011HO12157	171207	151HO00625	母	荷斯坦	新西兰	1								40.5													33						0
090226	19090226	哺乳犊牛	未配	2701	0			33	1.1	2020-12-15		2020-12-15	011HO12219	106068	529HO13250	母	荷斯坦	澳大利亚	1								38.0													33						0
090227	19090227	哺乳犊牛	未配	2701	0			33	1.1	2020-12-15		2020-12-15	511HO12240	190694	200HO10613	母	荷斯坦	通山	1								41.6													33						0
090228	19090228	哺乳犊牛	未配	2701	0			33	1.1	2020-12-15		2020-12-15	011HO12239	188933	029HO18218	母	荷斯坦	通山	1								42.9													33						0
090229	19090229	哺乳犊牛	未配	2701	0			33	1.1	2020-12-15		2020-12-15	511HO12240	190690	029HO18202	母	荷斯坦	新西兰	1								39.9													33						0
090230	19090230	哺乳犊牛	未配	2701	0			33	1.1	2020-12-15		2020-12-15	011HO12349	178542	029HO14868	母	荷斯坦	乌拉圭	1								43.5													33						0
090231	19090231	哺乳犊牛	未配	2701	0			33	1.1	2020-12-15		2020-12-15	511HO12240	190953	200HO10641	母	荷斯坦	通山	1								41.9													33						0
090232	19090232	哺乳犊牛	未配	2701	0			33	1.1	2020-12-15		2020-12-15	011HO12349	177000	011HO11548	母	荷斯坦	乌拉圭	1								38.0													33						0
090233	19090233	哺乳犊牛	未配	2701	0			33	1.1	2020-12-15		2020-12-15	511HO12240	190640	151HO03380	母	荷斯坦	新西兰	1								39.9													33						0
090234	19090234	哺乳犊牛	未配	2701	0			33	1.1	2020-12-15		2020-12-15	511HO12240	190455	151HO00718	母	荷斯坦	马鞍山牧场	1								42.5													33						0
090235	19090235	哺乳犊牛	未配	2701	0			33	1.1	2020-12-15		2020-12-15	511HO12157	190503	224HO04512	母	荷斯坦	马鞍山牧场	1								45.6													33						0
090236	19090236	哺乳犊牛	未配	2701	0			33	1.1	2020-12-15		2020-12-15	511HO12240	190259	151HO03380	母	荷斯坦	乌拉圭	1								45.0													33						0
090237	19090237	哺乳犊牛	未配	2701	0			33	1.1	2020-12-15		2020-12-15	011HO12349	181176	534HO00044	母	荷斯坦	马鞍山牧场	1								40.0													33						0
090238	19090238	哺乳犊牛	未配	2701	0			33	1.1	2020-12-15		2020-12-15	011HO12349	178779	151HO03209	母	荷斯坦	澳大利亚	1								37.5													33						0
090239	19090239	哺乳犊牛	未配	2701	0			33	1.1	2020-12-15		2020-12-15	011HO12349	174981	151HO01604	母	荷斯坦	澳大利亚	1								45.0													33						0
090240	19090240	哺乳犊牛	未配	2701	0			32	1.06	2020-12-16		2020-12-16	011HO12349	181138	011HO11201	母	荷斯坦	乌拉圭	1								48.0													32						0
090241	19090241	哺乳犊牛	未配	2701	0			32	1.06	2020-12-16		2020-12-16	011HO12157	166954	511HO10977	母	荷斯坦	乌拉圭	1								39.5													32						0
090242	19090242	哺乳犊牛	未配	2701	0			32	1.06	2020-12-16		2020-12-16	011HO12157	165672	511HO10977	母	荷斯坦	通山	1								41.5													32						0
090243	19090243	哺乳犊牛	未配	2701	0			32	1.06	2020-12-16		2020-12-16	511HO12157	190430	224HO04512	母	荷斯坦	澳大利亚	1								42.7													32						0
090244	19090244	哺乳犊牛	未配	2701	0			32	1.06	2020-12-16		2020-12-16	011HO12157	156271	151HO00656	母	荷斯坦	乌拉圭	1								39.0													32						0
090245	19090245	哺乳犊牛	未配	2701	0			32	1.06	2020-12-16		2020-12-16	011HO12157	160895	029HO14427	母	荷斯坦	合肥	1								51.0													32						0
090246	19090246	哺乳犊牛	未配	2701	0			32	1.06	2020-12-16		2020-12-16	011HO12349	178010	029HO16473	母	荷斯坦	马鞍山牧场	1								41.0													32						0
090247	19090247	哺乳犊牛	未配	2701	0			32	1.06	2020-12-16		2020-12-16	011HO12239	164944	200HO10043	母	荷斯坦	通山	1								43.5													32						0
090248	19090248	哺乳犊牛	未配	2701	0			32	1.06	2020-12-16		2020-12-16	511HO12240	190782	224HO04512	母	荷斯坦	乌拉圭	1								44.1													32						0
090249	19090249	哺乳犊牛	未配	2701	0			32	1.06	2020-12-16		2020-12-16	011HO12237	159515	029HO13387	母	荷斯坦	通山	1								43.0													32						0
090250	19090250	哺乳犊牛	未配	2701	0			32	1.06	2020-12-16		2020-12-16	511HO12157	191015	200HO10690	母	荷斯坦	乌拉圭	1								31.6													32						0
090251	19090251	哺乳犊牛	未配	2701	0			32	1.06	2020-12-16		2020-12-16	011HO12239	118090	614HO05751	母	荷斯坦	商河牧场	1								39.5													32						0
090253	19090253	哺乳犊牛	未配	2701	0			32	1.06	2020-12-16		2020-12-16	011HO12157	106130	029HO13706	母	荷斯坦	新西兰	1								46.0													32						0
090254	19090254	哺乳犊牛	未配	2701	0			32	1.06	2020-12-16		2020-12-16	011HO12349	180809	097HO41630	母	荷斯坦	乌拉圭	1								39.0													32						0
090255	19090255	哺乳犊牛	未配	2701	0			32	1.06	2020-12-16		2020-12-16	511HO12240	190889	200HO10613	母	荷斯坦	澳大利亚	1								32.7													32						0
090256	19090256	哺乳犊牛	未配	2701	0			32	1.06	2020-12-16		2020-12-16	511HO12240	190889	200HO10613	母	荷斯坦	澳大利亚	1								33.3													32						0
090257	19090257	哺乳犊牛	未配	2701	0			32	1.06	2020-12-16		2020-12-16	011HO12157	106804	511HO10522	母	荷斯坦	乌拉圭	1								37.0													32						0
090258	19090258	哺乳犊牛	未配	2701	0			32	1.06	2020-12-16		2020-12-16	011HO12239	166020	511HO10977	母	荷斯坦	乌拉圭	1								38.5													32						0
090259	19090259	哺乳犊牛	未配	2701	0			32	1.06	2020-12-16		2020-12-16	011HO12239	184411	029HO18364	母	荷斯坦	乌拉圭	1								43.1													32						0
090260	19090260	哺乳犊牛	未配	2701	0			32	1.06	2020-12-16		2020-12-16	011HO12239	187535	029HO18218	母	荷斯坦	商河牧场	1								36.3													32						0
090261	19090261	哺乳犊牛	未配	2701	0			32	1.06	2020-12-16		2020-12-16	011HO12157	108782	507HO09222	母	荷斯坦	乌拉圭	1								36.5													32						0
090262	19090262	哺乳犊牛	未配	2701	0			32	1.06	2020-12-16		2020-12-16	511HO12240	190468	151HO03380	母	荷斯坦	乌拉圭	1								34.8													32						0
090263	19090263	哺乳犊牛	未配	2701	0			32	1.06	2020-12-16		2020-12-16	011HO12239	190134	224HO04512	母	荷斯坦	马鞍山牧场	1								32.6													32						0
090264	19090264	哺乳犊牛	未配	2701	0			32	1.06	2020-12-16		2020-12-16	011HO12157	152950	011HO11231	母	荷斯坦	乌拉圭	1								34.5													32						0
090265	19090265	哺乳犊牛	未配	2701	0			32	1.06	2020-12-16		2020-12-16	011HO12239	178270	001HO09527	母	荷斯坦	乌拉圭	1								42.5													32						0
090266	19090266	哺乳犊牛	未配	2701	0			32	1.06	2020-12-16		2020-12-16	511HO12240	190770	224HO04512	母	荷斯坦	合肥	1								47.4													32						0
090267	19090267	哺乳犊牛	未配	2701	0			32	1.06	2020-12-16		2020-12-16	011HO12239	189144	200HO10613	母	荷斯坦	通山	1								46.1													32						0
090268	19090268	哺乳犊牛	未配	2701	0			32	1.06	2020-12-16		2020-12-16	011HO12157	108523	001HO09527	母	荷斯坦	乌拉圭	1								39.0													32						0
090269	19090269	哺乳犊牛	未配	2701	0			32	1.06	2020-12-16		2020-12-16	011HO12157	169472	151HO01615	母	荷斯坦	澳大利亚	1								37.5													32						0
090270	19090270	哺乳犊牛	未配	2701	0			32	1.06	2020-12-16		2020-12-16	011HO12157	168788	151HO01615	母	荷斯坦	新西兰	1								45.5													32						0
090271	19090271	哺乳犊牛	未配	2701	0			32	1.06	2020-12-16		2020-12-16	011HO12349	169131	151HO00625	母	荷斯坦	澳大利亚	1								38.5													32						0
090272	19090272	哺乳犊牛	未配	2701	0			32	1.06	2020-12-16		2020-12-16	511HO12157	191048	200HO10613	母	荷斯坦	合肥	1								40.2													32						0
090273	19090273	哺乳犊牛	未配	2701	0			32	1.06	2020-12-16		2020-12-16	011HO12393	178003	151HO03136	母	荷斯坦	乌拉圭	1								38.5													32						0
090274	19090274	哺乳犊牛	未配	2701	0			32	1.06	2020-12-16		2020-12-16	011HO12237	105335	001HO09509	母	荷斯坦	通山	1				2020-12-22	混群调整	26	1301	38.5													32						0
090275	19090275	哺乳犊牛	未配	2701	0			31	1	2020-12-17		2020-12-17	511HO12157	190886	200HO10690	母	荷斯坦	乌拉圭	1								41.5													31						0
090276	19090276	哺乳犊牛	未配	2701	0			31	1	2020-12-17		2020-12-17	011HO12157	163574	001HO09828	母	荷斯坦	乌拉圭	1								46.0													31						0
090277	19090277	哺乳犊牛	未配	2701	0			31	1	2020-12-17		2020-12-17	011HO12393	173387	011HO11548	母	荷斯坦	乌拉圭	1								40.0													31						0
090278	19090278	哺乳犊牛	未配	2701	0			31	1	2020-12-17		2020-12-17	011HO12349	178776	014HO07758	母	荷斯坦	新西兰	1								34.5													31						0
090279	19090279	哺乳犊牛	未配	2701	0			31	1	2020-12-17		2020-12-17	511HO12240	189115	011HO11841	母	荷斯坦	新西兰	1								41.3													31						0
090280	19090280	哺乳犊牛	未配	2701	0			31	1	2020-12-17		2020-12-17	011HO12237	148755	200HO03858	母	荷斯坦	乌拉圭	1								38.0													31						0
090281	19090281	哺乳犊牛	未配	2701	0			31	1	2020-12-17		2020-12-17	011HO12239	186204	200HO10660	母	荷斯坦	乌拉圭	1								29.9													31						0
090282	19090282	哺乳犊牛	未配	2701	0			31	1	2020-12-17		2020-12-17	511HO12240	190059	224HO04212	母	荷斯坦	澳大利亚	1								42.1													31						0
090283	19090283	哺乳犊牛	未配	2701	0			31	1	2020-12-17		2020-12-17	511HO12240	190361	224HO04512	母	荷斯坦	马鞍山牧场	1								43.5													31						0
090284	19090284	哺乳犊牛	未配	2701	0			31	1	2020-12-17		2020-12-17	511HO12194	191124	200HO10692	母	荷斯坦	通山	1								36.8													31						0
090285	19090285	哺乳犊牛	未配	2701	0			31	1	2020-12-17		2020-12-17	011HO12219	174484	534HO00046	母	荷斯坦	新西兰	1								45.5													31						0
090286	19090286	哺乳犊牛	未配	2701	0			31	1	2020-12-17		2020-12-17	011HO12157	171196	011HO11479	母	荷斯坦	乌拉圭	1								39.0													31						0
090287	19090287	哺乳犊牛	未配	2701	0			31	1	2020-12-17		2020-12-17	011HO12349	180577	014HO07758	母	荷斯坦	乌拉圭	1								49.0													31						0
090288	19090288	哺乳犊牛	未配	2701	0			31	1	2020-12-17		2020-12-17	511HO12157	182867	011HO11784	母	荷斯坦	乌拉圭	1								37.3													31						0
090289	19090289	哺乳犊牛	未配	2701	0			31	1	2020-12-17		2020-12-17	011HO12239	188105	202HO01615	母	荷斯坦	通山	1								42.2													31						0
090290	19090290	哺乳犊牛	未配	2701	0			31	1	2020-12-17		2020-12-17	011HO12237	171991	001HO09390	母	荷斯坦	马鞍山牧场	1								50.0													31						0
090292	19090292	哺乳犊牛	未配	2701	0			31	1	2020-12-17		2020-12-17	011HO12157	167027	001HO10241	母	荷斯坦	通山	1								42.5													31						0
090293	19090293	哺乳犊牛	未配	2701	0			31	1	2020-12-17		2020-12-17	011HO12239	187136	029HO18202	母	荷斯坦	乌拉圭	1								42.5													31						0
090294	19090294	哺乳犊牛	未配	2701	0			31	1	2020-12-17		2020-12-17	511HO12240	190976	200HO10613	母	荷斯坦	新西兰	1								37.4													31						0
090295	19090295	哺乳犊牛	未配	2701	0			31	1	2020-12-17		2020-12-17	011HO12239	188999	029HO18202	母	荷斯坦	新西兰	1								44.7													31						0
090296	19090296	哺乳犊牛	未配	2701	0			31	1	2020-12-17		2020-12-17	511HO12157	190998	011HO11826	母	荷斯坦	乌拉圭	1								40.7													31						0
090297	19090297	哺乳犊牛	未配	2701	0			31	1	2020-12-17		2020-12-17	011HO12237	169929	151HO01615	母	荷斯坦	乌拉圭	1								38.0													31						0
090298	19090298	哺乳犊牛	未配	2701	0			31	1	2020-12-17		2020-12-17	011HO12349	181142	200HO03805	母	荷斯坦	乌拉圭	1								36.0													31						0
090299	19090299	哺乳犊牛	未配	2701	0			31	1	2020-12-17		2020-12-17	011HO12157	172064	001HO09390	母	荷斯坦	乌拉圭	1								47.0													31						0
090300	19090300	哺乳犊牛	未配	2701	0			31	1	2020-12-17		2020-12-17	011HO12157	138881	511HO10500	母	荷斯坦	新西兰	1								37.5													31						0
090301	19090301	哺乳犊牛	未配	2701	0			31	1	2020-12-17		2020-12-17	011HO12219	181380	534HO00046	母	荷斯坦	乌拉圭	1								46.5													31						0
090302	19090302	哺乳犊牛	未配	2701	0			31	1	2020-12-17		2020-12-17	011HO12237	160100	200HO06343	母	荷斯坦	新西兰	1								44.5													31						0
090303	19090303	哺乳犊牛	未配	2701	0			31	1	2020-12-17		2020-12-17	011HO12239	185538	501JE00889	母	荷斯坦	乌拉圭	1								39.0													31						0
090304	19090304	哺乳犊牛	未配	2701	0			31	1	2020-12-17		2020-12-17	011HO12237	147494	011HO11151	母	荷斯坦	澳大利亚	1								46.0													31						0
090305	19090305	哺乳犊牛	未配	2701	0			31	1	2020-12-17		2020-12-17	011HO12239	180310	014HO07678	母	荷斯坦	新西兰	1								29.0													31						0
090306	19090306	哺乳犊牛	未配	2701	0			31	1	2020-12-17		2020-12-17	011HO12349	180110	011HO11613	母	荷斯坦	乌拉圭	1								47.0													31						0
090307	19090307	哺乳犊牛	未配	2701	0			31	1	2020-12-17		2020-12-17	511HO12157	185615	011HO11742	母	荷斯坦	乌拉圭	1								36.6													31						0
090308	19090308	哺乳犊牛	未配	2701	0			31	1	2020-12-17		2020-12-17	011HO12237	108848	011HO11461	母	荷斯坦	澳大利亚	1								40.5													31						0
090309	19090309	哺乳犊牛	未配	2701	0			31	1	2020-12-17		2020-12-17	011HO12237	101023	511HO09861	母	荷斯坦	乌拉圭	1								38.5													31						0
090310	19090310	哺乳犊牛	未配	2701	0			31	1	2020-12-17		2020-12-17	011HO12157	170767	501HO09828	母	荷斯坦	乌拉圭	1								38.5													31						0
090311	19090311	哺乳犊牛	未配	2701	0			31	1	2020-12-17		2020-12-17	511HO12240	191053	200HO10767	母	荷斯坦	澳大利亚	1								40.0													31						0
090312	19090312	哺乳犊牛	未配	2701	0			31	1	2020-12-17		2020-12-17	511HO12240	187877	224HO04212	母	荷斯坦	澳大利亚	1								38.6													31						0
090313	19090313	哺乳犊牛	未配	2701	0			31	1	2020-12-17		2020-12-17	011HO12349	178636	011HO11679	母	荷斯坦	通山	1								43.5													31						0
090314	19090314	哺乳犊牛	未配	2701	0			31	1	2020-12-17		2020-12-17	011HO12157	162712	501HO02611	母	荷斯坦	合肥	1								48.5													31						0
090316	19090316	哺乳犊牛	未配	2701	0			31	1	2020-12-17		2020-12-17	011HO12157	172210	011HO11596	母	荷斯坦	澳大利亚	1								46.5													31						0
090317	19090317	哺乳犊牛	未配	2701	0			31	1	2020-12-17		2020-12-17	511HO12157	190435	224HO04512	母	荷斯坦	通山	1								35.2													31						0
090318	19090318	哺乳犊牛	未配	2701	0			31	1	2020-12-17		2020-12-17	011HO12239	169203	001HO10458	母	荷斯坦	乌拉圭	1								41.0													31						0
090319	19090319	哺乳犊牛	未配	2701	0			31	1	2020-12-17		2020-12-17	511HO12240	190261	200HO10641	母	荷斯坦	通山	1								40.9													31						0
090320	19090320	哺乳犊牛	未配	2701	0			31	1	2020-12-17		2020-12-17	011HO12157	171046	029HO14868	母	荷斯坦	乌拉圭	1								44.5													31						0
090321	19090321	哺乳犊牛	未配	2701	0			31	1	2020-12-17		2020-12-17	011HO12157	108321	007HO09501	母	荷斯坦	乌拉圭	1								46.5													31						0
090322	19090322	哺乳犊牛	未配	2701	0			31	1	2020-12-17		2020-12-17	011HO12157	161751	200HO02790	母	荷斯坦	乌拉圭	1								42.0													31						0
090323	19090323	哺乳犊牛	未配	2701	0			30	1	2020-12-18		2020-12-18	011HO12219	180367	097HO41630	母	荷斯坦	马鞍山牧场	1								40.5													30						0
090324	19090324	哺乳犊牛	未配	2701	0			30	1	2020-12-18		2020-12-18	011HO12157	164108	151HO00658	母	荷斯坦	乌拉圭	1								36.0													30						0
090325	19090325	哺乳犊牛	未配	2701	0			30	1	2020-12-18		2020-12-18	011HO12237	104112	029HO13070	母	荷斯坦	乌拉圭	1								39.5													30						0
090326	19090326	哺乳犊牛	未配	2701	0			30	1	2020-12-18		2020-12-18	511HO12240	190956	224HO04212	母	荷斯坦	新西兰	1								38.9													30						0
090327	19090327	哺乳犊牛	未配	2701	0			30	1	2020-12-18		2020-12-18	011HO12349	180753	014HO07758	母	荷斯坦	澳大利亚	1								47.0													30						0
090328	19090328	哺乳犊牛	未配	2701	0			30	1	2020-12-18		2020-12-18	011HO12237	119686	011HO10042	母	荷斯坦	马鞍山牧场	1								42.0													30						0
090329	19090329	哺乳犊牛	未配	2701	0			30	1	2020-12-18		2020-12-18	511HO12157	190561	200HO10589	母	荷斯坦	澳大利亚	1								35.8													30						0
090330	19090330	哺乳犊牛	未配	2701	0			30	1	2020-12-18		2020-12-18	011HO12157	106769	200HO03857	母	荷斯坦	乌拉圭	1								44.0													30						0
090331	19090331	哺乳犊牛	未配	2701	0			30	1	2020-12-18		2020-12-18	011HO12239	188388	011HO11815	母	荷斯坦	乌拉圭	1								42.8													30						0
090332	19090332	哺乳犊牛	未配	2701	0			30	1	2020-12-18		2020-12-18	011HO12157	171672	001HO09390	母	荷斯坦	乌拉圭	1								44.5													30						0
090333	19090333	哺乳犊牛	未配	2701	0			30	1	2020-12-18		2020-12-18	011HO12157	160506	200HO02714	母	荷斯坦	乌拉圭	1								41.5													30						0
090334	19090334	哺乳犊牛	未配	2701	0			30	1	2020-12-18		2020-12-18	011HO12349	180163	097HO41556	母	荷斯坦	新西兰	1								43.5													30						0
090335	19090335	哺乳犊牛	未配	2701	0			30	1	2020-12-18		2020-12-18	011HO12157	171989	029HO14258	母	荷斯坦	通山	1								44.0													30						0
090336	19090336	哺乳犊牛	未配	2701	0			30	1	2020-12-18		2020-12-18	011HO12239	167249	001HO10241	母	荷斯坦	新西兰	1								38.5													30						0
090337	19090337	哺乳犊牛	未配	2701	0			30	1	2020-12-18		2020-12-18	011HO12157	170962	011HO11479	母	荷斯坦	乌拉圭	1								43.0													30						0
090338	19090338	哺乳犊牛	未配	2701	0			30	1	2020-12-18		2020-12-18	011HO12157	105465	501HO08658	母	荷斯坦	通山	1								33.0													30						0
090339	19090339	哺乳犊牛	未配	2701	0			30	1	2020-12-18		2020-12-18	011HO12237	105481	507HO09754	母	荷斯坦	通山	1								46.0													30						0
090340	19090340	哺乳犊牛	未配	2701	0			30	1	2020-12-18		2020-12-18	011HO12393	179184	151HO03204	母	荷斯坦	乌拉圭	1								37.0													30						0
090341	19090341	哺乳犊牛	未配	2701	0			30	1	2020-12-18		2020-12-18	511HO12240	190283	200HO10589	母	荷斯坦	乌拉圭	1								36.6													30						0
090342	19090342	哺乳犊牛	未配	2701	0			30	1	2020-12-18		2020-12-18	011HO12157	167311	551HO00664	母	荷斯坦	通山	1								40.0													30						0
090343	19090343	哺乳犊牛	未配	2701	0			30	1	2020-12-18		2020-12-18	011HO12157	106928	529HO13250	母	荷斯坦	合肥	1								42.0													30						0
090344	19090344	哺乳犊牛	未配	2701	0			30	1	2020-12-18		2020-12-18	011HO12157	169725	001HO09527	母	荷斯坦	乌拉圭	1								45.0													30						0
090345	19090345	哺乳犊牛	未配	2701	0			30	1	2020-12-18		2020-12-18	511HO12240	190756	224HO04512	母	荷斯坦	通山	1								42.6													30						0
090346	19090346	哺乳犊牛	未配	2701	0			30	1	2020-12-18		2020-12-18	511HO12157	190192	029HO18233	母	荷斯坦	马鞍山牧场	1								43.4													30						0
090347	19090347	哺乳犊牛	未配	2701	0			30	1	2020-12-18		2020-12-18	511HO12240	191001	200HO10690	母	荷斯坦	新西兰	1								32.0													30						0
090348	19090348	哺乳犊牛	未配	2701	0			30	1	2020-12-18		2020-12-18	011HO12239	186948	029HO18202	母	荷斯坦	商河牧场	1								42.0													30						0
090349	19090349	哺乳犊牛	未配	2701	0			30	1	2020-12-18		2020-12-18	011HO12157	162279	200HO02791	母	荷斯坦	乌拉圭	1								38.0													30						0
090351	19090351	哺乳犊牛	未配	2701	0			30	1	2020-12-18		2020-12-18	511HO12157	191134	011HO11784	母	荷斯坦	乌拉圭	1								40.7													30						0
090352	19090352	哺乳犊牛	未配	2701	0			30	1	2020-12-18		2020-12-18	011HO12219	181331	534HO00046	母	荷斯坦	澳大利亚	1								42.5													30						0
090353	19090353	哺乳犊牛	未配	2701	0			30	1	2020-12-18		2020-12-18	511HO12240	191094	200HO10717	母	荷斯坦	澳大利亚	1								39.5													30						0
090354	19090354	哺乳犊牛	未配	2701	0			29	0.97	2020-12-19		2020-12-19	011HO12157	136291	777HO05584	母	荷斯坦	新西兰	1								45.0													29						0
090355	19090355	哺乳犊牛	未配	2701	0			29	0.97	2020-12-19		2020-12-19	511HO12157	187646	029HO18246	母	荷斯坦	乌拉圭	1								41.6													29						0
090356	19090356	哺乳犊牛	未配	2701	0			29	0.97	2020-12-19		2020-12-19	011HO12349	178789	011HO11613	母	荷斯坦	乌拉圭	1								36.0													29						0
090357	19090357	哺乳犊牛	未配	2701	0			29	0.97	2020-12-19		2020-12-19	011HO12239	181242	011HO11684	母	荷斯坦	澳大利亚	1								43.0													29						0
090358	19090358	哺乳犊牛	未配	2701	0			29	0.97	2020-12-19		2020-12-19	511HO12157	190662	151HO03380	母	荷斯坦	乌拉圭	1								37.9													29						0
090359	19090359	哺乳犊牛	未配	2701	0			29	0.97	2020-12-19		2020-12-19	511HO12157	190811	224HO04512	母	荷斯坦	商河牧场	1								48.8													29						0
090360	19090360	哺乳犊牛	未配	2701	0			29	0.97	2020-12-19		2020-12-19	011HO12157	161874	200HO06352	母	荷斯坦	新西兰	1								34.5													29						0
090361	19090361	哺乳犊牛	未配	2701	0			29	0.97	2020-12-19		2020-12-19	011HO12393	175501	001HO10282	母	荷斯坦	乌拉圭	1								42.5													29						0
090362	19090362	哺乳犊牛	未配	2701	0			29	0.97	2020-12-19		2020-12-19	511HO12157	186241	224HO04276	母	荷斯坦	乌拉圭	1								41.1													29						0
090363	19090363	哺乳犊牛	未配	2701	0			29	0.97	2020-12-19		2020-12-19	011HO12157	107459	001HO09828	母	荷斯坦	澳大利亚	1								44.0													29						0
090364	19090364	哺乳犊牛	未配	2701	0			29	0.97	2020-12-19		2020-12-19	511HO12157	190890	200HO10613	母	荷斯坦	乌拉圭	1								40.7													29						0
090365	19090365	哺乳犊牛	未配	2701	0			29	0.97	2020-12-19		2020-12-19	011HO12157	168556	511HO11302	母	荷斯坦	乌拉圭	1								46.0													29						0
090366	19090366	哺乳犊牛	未配	2701	0			29	0.97	2020-12-19		2020-12-19	011HO12240	162533	001HO10838	母	荷斯坦	乌拉圭	1								38.0													29						0
090367	19090367	哺乳犊牛	未配	2701	0			29	0.97	2020-12-19		2020-12-19	511HO12240	190502	029HO18202	母	荷斯坦	乌拉圭	1								40.8													29						0
090368	19090368	哺乳犊牛	未配	2701	0			29	0.97	2020-12-19		2020-12-19	011HO12157	161489	200HO02790	母	荷斯坦	澳大利亚	1								41.5													29						0
090369	19090369	哺乳犊牛	未配	2701	0			29	0.97	2020-12-19		2020-12-19	011HO12239	180229	001HO10411	母	荷斯坦	新西兰	1								47.0													29						0
090370	19090370	哺乳犊牛	未配	2701	0			29	0.97	2020-12-19		2020-12-19	011HO12157	159496	029HO13387	母	荷斯坦	新西兰	1								36.0													29						0
090371	19090371	哺乳犊牛	未配	2701	0			29	0.97	2020-12-19		2020-12-19	011HO12157	119535	200HO06594	母	荷斯坦	马鞍山牧场	1								31.5													29						0
090372	19090372	哺乳犊牛	未配	2701	0			29	0.97	2020-12-19		2020-12-19	511HO12194	190649	224HO04512	母	荷斯坦	澳大利亚	1								36.3													29						0
090373	19090373	哺乳犊牛	未配	2701	0			29	0.97	2020-12-19		2020-12-19	011HO12157	172377	011HO11596	母	荷斯坦	乌拉圭	1								39.0													29						0
090374	19090374	哺乳犊牛	未配	2701	0			29	0.97	2020-12-19		2020-12-19	011HO12237	105145	007HO09429	母	荷斯坦	通山	1								46.0													29						0
090375	19090375	哺乳犊牛	未配	2701	0			29	0.97	2020-12-19		2020-12-19	011HO12349	178370	011HO11679	母	荷斯坦	澳大利亚	1								36.5													29						0
090376	19090376	哺乳犊牛	未配	2701	0			29	0.97	2020-12-19		2020-12-19	511HO12240	191036	200HO10690	母	荷斯坦	乌拉圭	1								41.8													29						0
090378	19090378	哺乳犊牛	未配	2701	0			29	0.97	2020-12-19		2020-12-19	011HO12157	119510	011HO11000	母	荷斯坦	马鞍山牧场	1								37.5													29						0
090379	19090379	哺乳犊牛	未配	2701	0			29	0.97	2020-12-19		2020-12-19	011HO12393	177513	151HO03136	母	荷斯坦	乌拉圭	1								30.0													29						0
090380	19090380	哺乳犊牛	未配	2701	0			29	0.97	2020-12-19		2020-12-19	011HO12393	176269	151HO03202	母	荷斯坦	乌拉圭	1								33.5													29						0
090381	19090381	哺乳犊牛	未配	2701	0			29	0.97	2020-12-19		2020-12-19	511HO12240	190600	151HO03380	母	荷斯坦	乌拉圭	1								45.3													29						0
090382	19090382	哺乳犊牛	未配	2701	0			29	0.97	2020-12-19		2020-12-19	511HO12240	190499	151HO03380	母	荷斯坦	乌拉圭	1								38.1													29						0
090383	19090383	哺乳犊牛	未配	2701	0			29	0.97	2020-12-19		2020-12-19	011HO12239	173839	029HO14344	母	荷斯坦	澳大利亚	1								51.0													29						0
090384	19090384	哺乳犊牛	未配	2701	0			29	0.97	2020-12-19		2020-12-19	011HO12157	161736	001HO09321	母	荷斯坦	澳大利亚	1								49.0													29						0
090385	19090385	哺乳犊牛	未配	2701	0			29	0.97	2020-12-19		2020-12-19	511HO12240	190904	200HO10690	母	荷斯坦	通山	1								43.3													29						0
090386	19090386	哺乳犊牛	未配	2701	0			29	0.97	2020-12-19		2020-12-19	511HO12194	190892	200HO10690	母	荷斯坦	新西兰	1								42.7													29						0
090387	19090387	哺乳犊牛	未配	2701	0			29	0.97	2020-12-19		2020-12-19	011HO12237	121942	511HO09504	母	荷斯坦	合肥	1								39.0													29						0
090388	19090388	哺乳犊牛	未配	2701	0			29	0.97	2020-12-19		2020-12-19	511HO12240	190899	011HO11838	母	荷斯坦	合肥	1								40.6													29						0
090389	19090389	哺乳犊牛	未配	2701	0			29	0.97	2020-12-19		2020-12-19	511HO12240	190900	224HO04512	母	荷斯坦	新西兰	1								46.1													29						0
090390	19090390	哺乳犊牛	未配	2701	0			29	0.97	2020-12-19		2020-12-19	011HO12393	173680	014HO07686	母	荷斯坦	乌拉圭	1								45.5													29						0
090391	19090391	哺乳犊牛	未配	2701	0			29	0.97	2020-12-19		2020-12-19	011HO12393	178536	029HO14868	母	荷斯坦	乌拉圭	1								43.0													29						0
090392	19090392	哺乳犊牛	未配	2701	0			29	0.97	2020-12-19		2020-12-19	511HO12157	190902	200HO10767	母	荷斯坦	乌拉圭	1								40.8													29						0
090393	19090393	哺乳犊牛	未配	2701	0			29	0.97	2020-12-19		2020-12-19	011HO12239	189283	200HO10613	母	荷斯坦	乌拉圭	1								43.5													29						0
090394	19090394	哺乳犊牛	未配	2701	0			28	0.93	2020-12-20		2020-12-20	011HO12393	177834	029HO14868	母	荷斯坦	乌拉圭	1								39.5													28						0
090395	19090395	哺乳犊牛	未配	2701	0			28	0.93	2020-12-20		2020-12-20	011HO12239	180956	534HO00044	母	荷斯坦	乌拉圭	1								40.0													28						0
090396	19090396	哺乳犊牛	未配	2701	0			28	0.93	2020-12-20		2020-12-20	511HO12157	190794	200HO10767	母	荷斯坦	澳大利亚	1								38.8													28						0
090397	19090397	哺乳犊牛	未配	2701	0			28	0.93	2020-12-20		2020-12-20	011HO12239	180263	200HO03805	母	荷斯坦	乌拉圭	1								40.0													28						0
090398	19090398	哺乳犊牛	未配	2701	0			28	0.93	2020-12-20		2020-12-20	011HO12237	007861		母	荷斯坦	澳大利亚	1								46.0													28						0
090399	19090399	哺乳犊牛	未配	2701	0			28	0.93	2020-12-20		2020-12-20	511HO12240	191018	200HO10613	母	荷斯坦	合肥	1								34.7													28						0
090400	19090400	哺乳犊牛	未配	2701	0			28	0.93	2020-12-20		2020-12-20	011HO12393	175130	534HO00038	母	荷斯坦	乌拉圭	1								42.0													28						0
090401	19090401	哺乳犊牛	未配	2701	0			28	0.93	2020-12-20		2020-12-20	511HO12194	190860	200HO10767	母	荷斯坦	新西兰	1								35.3													28						0
090402	19090402	哺乳犊牛	未配	2701	0			28	0.93	2020-12-20		2020-12-20	511HO12157	190645	224HO04512	母	荷斯坦	乌拉圭	1								41.1													28						0
090403	19090403	哺乳犊牛	未配	2701	0			28	0.93	2020-12-20		2020-12-20	011HO12393	174713	029HO16473	母	荷斯坦	乌拉圭	1								43.5													28						0
090404	19090404	哺乳犊牛	未配	2701	0			28	0.93	2020-12-20		2020-12-20	011HO12237	148005	011HO10426	母	荷斯坦	乌拉圭	1								33.0													28						0
090405	19090405	哺乳犊牛	未配	2701	0			28	0.93	2020-12-20		2020-12-20	511HO12157	190776	200HO10641	母	荷斯坦	澳大利亚	1								37.3													28						0
090406	19090406	哺乳犊牛	未配	2701	0			28	0.93	2020-12-20		2020-12-20	011HO12219	159900	011HO10346	母	荷斯坦	乌拉圭	1								35.5													28						0
090407	19090407	哺乳犊牛	未配	2701	0			28	0.93	2020-12-20		2020-12-20	511HO12240	190831	200HO10767	母	荷斯坦	乌拉圭	1								39.2													28						0
090408	19090408	哺乳犊牛	未配	2701	0			28	0.93	2020-12-20		2020-12-20	511HO12157	190158	224HO04512	母	荷斯坦	乌拉圭	1								37.8													28						0
090409	19090409	哺乳犊牛	未配	2701	0			28	0.93	2020-12-20		2020-12-20	511HO12194	190725	200HO10690	母	荷斯坦	乌拉圭	1								35.5													28						0
090410	19090410	哺乳犊牛	未配	2701	0			28	0.93	2020-12-20		2020-12-20	011HO12219	178359	011HO11613	母	荷斯坦	澳大利亚	1								45.5													28						0
090412	19090412	哺乳犊牛	未配	2701	0			28	0.93	2020-12-20		2020-12-20	011HO12393	178613	011HO11629	母	荷斯坦	乌拉圭	1								36.5													28						0
090413	19090413	哺乳犊牛	未配	2701	0			28	0.93	2020-12-20		2020-12-20	011HO12393	178553	011HO11613	母	荷斯坦	乌拉圭	1								45.5													28						0
090414	19090414	哺乳犊牛	未配	2701	0			28	0.93	2020-12-20		2020-12-20	511HO12194	190877	200HO10641	母	荷斯坦	澳大利亚	1								39.9													28						0
090415	19090415	哺乳犊牛	未配	2701	0			28	0.93	2020-12-20		2020-12-20	511HO12157	188312	029HO18202	母	荷斯坦	澳大利亚	1								44.5													28						0
090416	19090416	哺乳犊牛	未配	2701	0			28	0.93	2020-12-20		2020-12-20	011HO12157	155573	001HO09390	母	荷斯坦	乌拉圭	1								37.5													28						0
090417	19090417	哺乳犊牛	未配	2701	0			28	0.93	2020-12-20		2020-12-20	011HO12219	180557	097HO41630	母	荷斯坦	通山	1								40.0													28						0
090418	19090418	哺乳犊牛	未配	2701	0			28	0.93	2020-12-20		2020-12-20	511HO12157	190623	200HO10589	母	荷斯坦	合肥	1								42.5													28						0
090419	19090419	哺乳犊牛	未配	2701	0			28	0.93	2020-12-20		2020-12-20	011HO12239	190110	151HO03224	母	荷斯坦	马鞍山牧场	1								40.5													28						0
090420	19090420	哺乳犊牛	未配	2701	0			28	0.93	2020-12-20		2020-12-20	511HO12157	190808	224HO04212	母	荷斯坦	澳大利亚	1								40.5													28						0
090421	19090421	哺乳犊牛	未配	2701	0			28	0.93	2020-12-20		2020-12-20	011HO12237	145550	529HO11909	母	荷斯坦	合肥	1								36.0													28						0
090422	19090422	哺乳犊牛	未配	2701	0			27	0.9	2020-12-21		2020-12-21	011HO12157	118202	507HO09321	母	荷斯坦	商河牧场	1								51.0													27						0
090423	19090423	哺乳犊牛	未配	2701	0			27	0.9	2020-12-21		2020-12-21	511HO12240	190731	224HO04512	母	荷斯坦	新西兰	1								45.4													27						0
090424	19090424	哺乳犊牛	未配	2701	0			27	0.9	2020-12-21		2020-12-21	511HO12157	190428	224HO04212	母	荷斯坦	新西兰	1								37.6													27						0
090425	19090425	哺乳犊牛	未配	2701	0			27	0.9	2020-12-21		2020-12-21	511HO12157	191078	011HO11838	母	荷斯坦	澳大利亚	1								43.4													27						0
090426	19090426	哺乳犊牛	未配	2701	0			27	0.9	2020-12-21		2020-12-21	511HO12240	187427	029HO18202	母	荷斯坦	乌拉圭	1								40.7													27						0
090427	19090427	哺乳犊牛	未配	2701	0			27	0.9	2020-12-21		2020-12-21	011HO12237	104310	001HO09509	母	荷斯坦	乌拉圭	1								42.5													27						0
090428	19090428	哺乳犊牛	未配	2701	0			27	0.9	2020-12-21		2020-12-21	011HO12237	144037	029HO13144	母	荷斯坦	乌拉圭	1								46.5													27						0
090429	19090429	哺乳犊牛	未配	2701	0			27	0.9	2020-12-21		2020-12-21	511HO12194	190967	200HO10690	母	荷斯坦	新西兰	1								38.5													27						0
090430	19090430	哺乳犊牛	未配	2701	0			27	0.9	2020-12-21		2020-12-21	511HO12194	191012	011HO11838	母	荷斯坦	乌拉圭	1								34.6													27						0
090431	19090431	哺乳犊牛	未配	2701	0			27	0.9	2020-12-21		2020-12-21	511HO12157	191024	200HO10692	母	荷斯坦	澳大利亚	1								31.5													27						0
090432	19090432	哺乳犊牛	未配	2701	0			27	0.9	2020-12-21		2020-12-21	011HO12157	108816	011HO11479	母	荷斯坦	乌拉圭	1								35.5													27						0
090433	19090433	哺乳犊牛	未配	2701	0			27	0.9	2020-12-21		2020-12-21	011HO12157	159894	011HO10346	母	荷斯坦	新西兰	1								47.0													27						0
090434	19090434	哺乳犊牛	未配	2701	0			27	0.9	2020-12-21		2020-12-21	011HO12237	118230	529HO13718	母	荷斯坦	商河牧场	1								42													27						0
090435	19090435	哺乳犊牛	未配	2701	0			27	0.9	2020-12-21		2020-12-21	011HO12237	152210	200HO06036	母	荷斯坦	乌拉圭	1								47													27						0
090436	19090436	哺乳犊牛	未配	2701	0			27	0.9	2020-12-21		2020-12-21	511HO12194	189426	224HO04512	母	荷斯坦	乌拉圭	1								34.0													27						0
090437	19090437	哺乳犊牛	未配	2701	0			27	0.9	2020-12-21		2020-12-21	011HO12239	180178	151HO03204	母	荷斯坦	通山	1								46.5													27						0
090438	19090438	哺乳犊牛	未配	2701	0			27	0.9	2020-12-21		2020-12-21	011HO12157	160567	200HO02714	母	荷斯坦	澳大利亚	1								37.5													27						0
090439	19090439	哺乳犊牛	未配	2701	0			27	0.9	2020-12-21		2020-12-21	511HO12157	190836	200HO10767	母	荷斯坦	乌拉圭	1								36.7													27						0
090440	19090440	哺乳犊牛	未配	2701	0			27	0.9	2020-12-21		2020-12-21	011HO12393	177201	029HO16473	母	荷斯坦	乌拉圭	1								39.5													27						0
090441	19090441	哺乳犊牛	未配	2701	0			27	0.9	2020-12-21		2020-12-21	011HO12157	172184	029HO14258	母	荷斯坦	澳大利亚	1								41.5													27						0
090442	19090442	哺乳犊牛	未配	2701	0			27	0.9	2020-12-21		2020-12-21	511HO12194	191087	011HO11826	母	荷斯坦	澳大利亚	1								39.7													27						0
090443	19090443	哺乳犊牛	未配	2701	0			27	0.9	2020-12-21		2020-12-21	511HO12157	190833	200HO10613	母	荷斯坦	乌拉圭	1								44.7													27						0
090444	19090444	哺乳犊牛	未配	2701	0			27	0.9	2020-12-21		2020-12-21	511HO12157	190625	151HO03380	母	荷斯坦	合肥	1								43.3													27						0
090445	19090445	哺乳犊牛	未配	2701	0			27	0.9	2020-12-21		2020-12-21	011HO12239	181075	200HO03805	母	荷斯坦	乌拉圭	1								48.0													27						0
090446	19090446	哺乳犊牛	未配	2701	0			27	0.9	2020-12-21		2020-12-21	511HO12240	190846	200HO10767	母	荷斯坦	澳大利亚	1								40													27						0
090447	19090447	哺乳犊牛	未配	2701	0			27	0.9	2020-12-21		2020-12-21	011HO12237	160186	511HO09624	母	荷斯坦	乌拉圭	1								40.5													27						0
090448	19090448	哺乳犊牛	未配	2701	0			27	0.9	2020-12-21		2020-12-21	011HO12240	106637	001HO09828	母	荷斯坦	澳大利亚	1								38.5													27						0
090449	19090449	哺乳犊牛	未配	2701	0			27	0.9	2020-12-21		2020-12-21	011HO12237	022585		母	荷斯坦	乌拉圭	1								44.5													27						0
090450	19090450	哺乳犊牛	未配	2701	0			27	0.9	2020-12-21		2020-12-21	011HO12237	119289	200HO05655	母	荷斯坦	马鞍山牧场	1								45.5													27						0
090451	19090451	哺乳犊牛	未配	2701	0			27	0.9	2020-12-21		2020-12-21	011HO12157	108419	007HO09501	母	荷斯坦	乌拉圭	1								38.5													27						0
090452	19090452	哺乳犊牛	未配	2701	0			27	0.9	2020-12-21		2020-12-21	011HO12239	186200	029HO18110	母	荷斯坦	澳大利亚	1								45.8													27						0
090453	19090453	哺乳犊牛	未配	2701	0			27	0.9	2020-12-21		2020-12-21	011HO12393	178137	011HO11462	母	荷斯坦	新西兰	1								43.0													27						0
090454	19090454	哺乳犊牛	未配	2701	0			27	0.9	2020-12-21		2020-12-21	511HO12157	190894	224HO04212	母	荷斯坦	乌拉圭	1								40.8													27						0
090456	19090456	哺乳犊牛	未配	2701	0			27	0.9	2020-12-21		2020-12-21	011HO12157	160199	507HO09424	母	荷斯坦	乌拉圭	1								42.0													27						0
090457	19090457	哺乳犊牛	未配	2701	0			27	0.9	2020-12-21		2020-12-21	011HO12157	170801	011HO11274	母	荷斯坦	乌拉圭	1								35.5													27						0
090458	19090458	哺乳犊牛	未配	2701	0			27	0.9	2020-12-21		2020-12-21	011HO12237	127400	529HO11255	母	荷斯坦	马鞍山牧场	1								43.0													27						0
090459	19090459	哺乳犊牛	未配	2701	0			27	0.9	2020-12-21		2020-12-21	011HO12157	160863	029HO14427	母	荷斯坦	乌拉圭	1								42.5													27						0
090460	19090460	哺乳犊牛	未配	2701	0			27	0.9	2020-12-21		2020-12-21	511HO12194	190816	011HO11826	母	荷斯坦	新西兰	1								40.7													27						0
090461	19090461	哺乳犊牛	未配	2701	0			27	0.9	2020-12-21		2020-12-21	011HO12237	119983	001HO09321	母	荷斯坦	马鞍山牧场	1								43.0													27						0
090462	19090462	哺乳犊牛	未配	2701	0			26	0.87	2020-12-22		2020-12-22	011HO12219	176422	014HO07631	母	荷斯坦	商河牧场	1								30													26						0
090464	19090464	哺乳犊牛	未配	2701	0			26	0.87	2020-12-22		2020-12-22	011HO12239	178513	011HO11613	母	荷斯坦	合肥	1								44.5													26						0
090465	19090465	哺乳犊牛	未配	2701	0			26	0.87	2020-12-22		2020-12-22	011HO12393	178878	001HO09527	母	荷斯坦	乌拉圭	1								47.0													26						0
090466	19090466	哺乳犊牛	未配	2701	0			26	0.87	2020-12-22		2020-12-22	011HO12219	180707	097HO41630	母	荷斯坦	乌拉圭	1								35.0													26						0
090467	19090467	哺乳犊牛	未配	2701	0			26	0.87	2020-12-22		2020-12-22	011HO12237	152390	011HO11072	母	荷斯坦	乌拉圭	1								38.0													26						0
090468	19090468	哺乳犊牛	未配	2701	0			26	0.87	2020-12-22		2020-12-22	511HO12194	190944	011HO11838	母	荷斯坦	乌拉圭	1								41.7													26						0
090469	19090469	哺乳犊牛	未配	2701	0			26	0.87	2020-12-22		2020-12-22	011HO12237	136473	529HO11849	母	荷斯坦	乌拉圭	1								45.0													26						0
090470	19090470	哺乳犊牛	未配	2701	0			26	0.87	2020-12-22		2020-12-22	011HO12157	172321	011HO11596	母	荷斯坦	澳大利亚	1								48.0													26						0
090471	19090471	哺乳犊牛	未配	2701	0			26	0.87	2020-12-22		2020-12-22	511HO12157	190689	200HO10613	母	荷斯坦	马鞍山牧场	1								38.5													26						0
090473	19090473	哺乳犊牛	未配	2701	0			26	0.87	2020-12-22		2020-12-22	011HO12239	181029	001HO11056	母	荷斯坦	马鞍山牧场	1								35.5													26						0
090474	19090474	哺乳犊牛	未配	2701	0			26	0.87	2020-12-22		2020-12-22	011HO12239	162505	200HO10040	母	荷斯坦	澳大利亚	1								42.5													26						0
090475	19090475	哺乳犊牛	未配	2701	0			26	0.87	2020-12-22		2020-12-22	011HO12237	134811	529HO13536	母	荷斯坦	澳大利亚	1								38.0													26						0
090476	19090476	哺乳犊牛	未配	2701	0			26	0.87	2020-12-22		2020-12-22	511HO12157	191101	011HO11784	母	荷斯坦	乌拉圭	1								39.8													26						0
090477	19090477	哺乳犊牛	未配	2701	0			26	0.87	2020-12-22		2020-12-22	511HO12240	183648	011HO11821	母	荷斯坦	澳大利亚	1								43.9													26						0
090478	19090478	哺乳犊牛	未配	2701	0			26	0.87	2020-12-22		2020-12-22	511HO12240	190873	200HO10613	母	荷斯坦	乌拉圭	1								43.7													26						0
090479	19090479	哺乳犊牛	未配	2701	0			26	0.87	2020-12-22		2020-12-22	011HO12237	158965	001HO02611	母	荷斯坦	通山	1								39.0													26						0
090480	19090480	哺乳犊牛	未配	2701	0			26	0.87	2020-12-22		2020-12-22	511HO12240	190732	200HO10613	母	荷斯坦	乌拉圭	1								39.9													26						0
090481	19090481	哺乳犊牛	未配	2701	0			26	0.87	2020-12-22		2020-12-22	511HO12157	190208	200HO10767	母	荷斯坦	乌拉圭	1								39.9													26						0
090482	19090482	哺乳犊牛	未配	2701	0			26	0.87	2020-12-22		2020-12-22	011HO12237	106775	001HO09828	母	荷斯坦	乌拉圭	1								39.5													26						0
090483	19090483	哺乳犊牛	未配	2701	0			26	0.87	2020-12-22		2020-12-22	011HO12240	161810	200HO06352	母	荷斯坦	乌拉圭	1								40.0													26						0
090484	19090484	哺乳犊牛	未配	2701	0			26	0.87	2020-12-22		2020-12-22	011HO12157	156521	011HO10676	母	荷斯坦	乌拉圭	1								45.5													26						0
090485	19090485	哺乳犊牛	未配	2701	0			26	0.87	2020-12-22		2020-12-22	511HO12157	190722	224HO04512	母	荷斯坦	澳大利亚	1								35.3													26						0
090486	19090486	哺乳犊牛	未配	2701	0			26	0.87	2020-12-22		2020-12-22	011HO12237	156730	501HO02611	母	荷斯坦	乌拉圭	1								45.5													26						0
090487	19090487	哺乳犊牛	未配	2701	0			26	0.87	2020-12-22		2020-12-22	511HO12157	190938	224HO04512	母	荷斯坦	乌拉圭	1								42.4													26						0
090488	19090488	哺乳犊牛	未配	2701	0			26	0.87	2020-12-22		2020-12-22	511HO12157	191093	011HO11826	母	荷斯坦	澳大利亚	1								40.7													26						0
090489	19090489	哺乳犊牛	未配	2701	0			26	0.87	2020-12-22		2020-12-22	011HO12237	016121		母	荷斯坦	乌拉圭	1								43.0													26						0
090490	19090490	哺乳犊牛	未配	2701	0			26	0.87	2020-12-22		2020-12-22	511HO12157	189205	011HO11841	母	荷斯坦	新西兰	1								36.1													26						0
090491	19090491	哺乳犊牛	未配	2701	0			26	0.87	2020-12-22		2020-12-22	011HO12157	162247	200HO02791	母	荷斯坦	乌拉圭	1								47.0													26						0
090492	19090492	哺乳犊牛	未配	2701	0			26	0.87	2020-12-22		2020-12-22	511HO12194	191064	011HO11838	母	荷斯坦	澳大利亚	1								37.5													26						0
090494	19090494	哺乳犊牛	未配	2701	0			26	0.87	2020-12-22		2020-12-22	511HO12240	190753	200HO10613	母	荷斯坦	乌拉圭	1								34.4													26						0
090495	19090495	哺乳犊牛	未配	2701	0			25	0.84	2020-12-23		2020-12-23	011HO12237	148514	007HO11488	母	荷斯坦	乌拉圭	1								40.5													25						0
090496	19090496	哺乳犊牛	未配	2701	0			25	0.84	2020-12-23		2020-12-23	511HO12157	190737	224HO04212	母	荷斯坦	澳大利亚	1								46.4													25						0
090497	19090497	哺乳犊牛	未配	2701	0			25	0.84	2020-12-23		2020-12-23	011HO12157	169427	151HO01615	母	荷斯坦	乌拉圭	1								47.5													25						0
090498	19090498	哺乳犊牛	未配	2701	0			25	0.84	2020-12-23		2020-12-23	011HO12157	170273	029HO14888	母	荷斯坦	乌拉圭	1								43.5													25						0
090499	19090499	哺乳犊牛	未配	2701	0			25	0.84	2020-12-23		2020-12-23	011HO12157	119988	511HO09861	母	荷斯坦	马鞍山牧场	1								46.5													25						0
090500	19090500	哺乳犊牛	未配	2701	0			25	0.84	2020-12-23		2020-12-23	511HO12157	190324	224HO04512	母	荷斯坦	乌拉圭	1								42.1													25						0
090502	19090502	哺乳犊牛	未配	2701	0			25	0.84	2020-12-23		2020-12-23	511HO12157	190774	224HO04512	母	荷斯坦	乌拉圭	1								45.6													25						0
090503	19090503	哺乳犊牛	未配	2701	0			25	0.84	2020-12-23		2020-12-23	011HO12393	178363	029HO16473	母	荷斯坦	新西兰	1								40.5													25						0
090504	19090504	哺乳犊牛	未配	2701	0			25	0.84	2020-12-23		2020-12-23	511HO12157	182971	097HO41693	母	荷斯坦	乌拉圭	1								38.9													25						0
090505	19090505	哺乳犊牛	未配	2701	0			25	0.84	2020-12-23		2020-12-23	011HO12157	157217	011HO10373	母	荷斯坦	澳大利亚	1								40.5													25						0
090506	19090506	哺乳犊牛	未配	2701	0			25	0.84	2020-12-23		2020-12-23	011HO12393	178961	151HO03209	母	荷斯坦	乌拉圭	1								38.0													25						0
090507	19090507	哺乳犊牛	未配	2701	0			25	0.84	2020-12-23		2020-12-23	011HO12349	173928	014HO07686	母	荷斯坦	澳大利亚	1								35.0													25						0
090508	19090508	哺乳犊牛	未配	2701	0			25	0.84	2020-12-23		2020-12-23	011HO12157	160993	029HO14427	母	荷斯坦	通山	1								38.5													25						0
090509	19090509	哺乳犊牛	未配	2701	0			25	0.84	2020-12-23		2020-12-23	011HO12157	165931	200HO06528	母	荷斯坦	新西兰	1								33.0													25						0
090511	19090511	哺乳犊牛	未配	2701	0			25	0.84	2020-12-23		2020-12-23	011HO12157	113269	501HO07467	母	荷斯坦	合肥	1								43.0													25						0
090512	19090512	哺乳犊牛	未配	2701	0			25	0.84	2020-12-23		2020-12-23	511HO12194	190825	200HO10690	母	荷斯坦	乌拉圭	1								41.4													25						0
090513	19090513	哺乳犊牛	未配	2701	0			25	0.84	2020-12-23		2020-12-23	011HO12239	181598	011HO11684	母	荷斯坦	新西兰	1								37.0													25						0
090514	19090514	哺乳犊牛	未配	2701	0			25	0.84	2020-12-23		2020-12-23	011HO12157	166545	011HO11372	母	荷斯坦	澳大利亚	1								44.0													25						0
090515	19090515	哺乳犊牛	未配	2701	0			25	0.84	2020-12-23		2020-12-23	511HO12194	190519	200HO10641	母	荷斯坦	乌拉圭	1								42.5													25						0
090516	19090516	哺乳犊牛	未配	2701	0			25	0.84	2020-12-23		2020-12-23	011HO12237	152529	551HO00630	母	荷斯坦	澳大利亚	1								43.0													25						0
090517	19090517	哺乳犊牛	未配	2701	0			25	0.84	2020-12-23		2020-12-23	011HO12393	178421	011HO11613	母	荷斯坦	乌拉圭	1								48.0													25						0
090518	19090518	哺乳犊牛	未配	2701	0			25	0.84	2020-12-23		2020-12-23	011HO12240	170680	011HO11461	母	荷斯坦	乌拉圭	1								38.0													25						0
090519	19090519	哺乳犊牛	未配	2701	0			25	0.84	2020-12-23		2020-12-23	011HO12239	180580	151HO03204	母	荷斯坦	澳大利亚	1								52.5													25						0
090520	19090520	哺乳犊牛	未配	2701	0			25	0.84	2020-12-23		2020-12-23	011HO12393	177018	001HO10411	母	荷斯坦	合肥	1								48.5													25						0
090521	19090521	哺乳犊牛	未配	2701	0			25	0.84	2020-12-23		2020-12-23	511HO12194	189285	151HO03380	母	荷斯坦	新西兰	1								35.3													25						0
090522	19090522	哺乳犊牛	未配	2701	0			25	0.84	2020-12-23		2020-12-23	011HO12157	016080		母	荷斯坦	乌拉圭	1								40.0													25						0
090523	19090523	哺乳犊牛	未配	2701	0			25	0.84	2020-12-23		2020-12-23	011HO12393	176007	001HO10282	母	荷斯坦	合肥	1								42.0													25						0
090524	19090524	哺乳犊牛	未配	2701	0			25	0.84	2020-12-23		2020-12-23	011HO12237	107127	001HO02611	母	荷斯坦	马鞍山牧场	1								41.0													25						0
090525	19090525	哺乳犊牛	未配	2701	0			25	0.84	2020-12-23		2020-12-23	511HO12240	190404	200HO10690	母	荷斯坦	乌拉圭	1								43.9													25						0
090526	19090526	哺乳犊牛	未配	2701	0			24	0.81	2020-12-24		2020-12-24	011HO12157	104500	001HO09509	母	荷斯坦	乌拉圭	1								39.0													24						0
090527	19090527	哺乳犊牛	未配	2701	0			24	0.81	2020-12-24		2020-12-24	511HO12240	190489	200HO10690	母	荷斯坦	通山	1								39.7													24						0
090528	19090528	哺乳犊牛	未配	2701	0			24	0.81	2020-12-24		2020-12-24	011HO12239	118211	614HO06090	母	荷斯坦	商河牧场	1								43.5													24						0
090529	19090529	哺乳犊牛	未配	2701	0			24	0.81	2020-12-24		2020-12-24	511HO12194	191033	011HO11838	母	荷斯坦	马鞍山牧场	1								39.8													24						0
090530	19090530	哺乳犊牛	未配	2701	0			24	0.81	2020-12-24		2020-12-24	011HO12240	164099	151HO00658	母	荷斯坦	乌拉圭	1								41.0													24						0
090531	19090531	哺乳犊牛	未配	2701	0			24	0.81	2020-12-24		2020-12-24	011HO12157	013097		母	荷斯坦	新西兰	1								47.5													24						0
090532	19090532	哺乳犊牛	未配	2701	0			24	0.81	2020-12-24		2020-12-24	511HO12240	191047	011HO11838	母	荷斯坦	乌拉圭	1								39.9													24						0
090534	19090534	哺乳犊牛	未配	2701	0			24	0.81	2020-12-24		2020-12-24	511HO12157	191104	200HO10717	母	荷斯坦	新西兰	1								47.0													24						0
090535	19090535	哺乳犊牛	未配	2701	0			24	0.81	2020-12-24		2020-12-24	011HO12157	108622	507HO09222	母	荷斯坦	乌拉圭	1								44.0													24						0
090536	19090536	哺乳犊牛	未配	2701	0			24	0.81	2020-12-24		2020-12-24	511HO12157	190835	200HO10690	母	荷斯坦	澳大利亚	1								37.0													24						0
090537	19090537	哺乳犊牛	未配	2701	0			24	0.81	2020-12-24		2020-12-24	011HO12393	177265	029HO14868	母	荷斯坦	乌拉圭	1								43.0													24						0
090538	19090538	哺乳犊牛	未配	2701	0			24	0.81	2020-12-24		2020-12-24	511HO12194	191062	011HO11838	母	荷斯坦	新西兰	1								42.6													24						0
090539	19090539	哺乳犊牛	未配	2701	0			24	0.81	2020-12-24		2020-12-24	011HO12237	152087	200HO06036	母	荷斯坦	乌拉圭	1								36.0													24						0
090540	19090540	哺乳犊牛	未配	2701	0			24	0.81	2020-12-24		2020-12-24	011HO12240	108163	200HO06343	母	荷斯坦	通山	1								40.0													24						0
090541	19090541	哺乳犊牛	未配	2701	0			24	0.81	2020-12-24		2020-12-24	011HO12237	118976	507HO08361	母	荷斯坦	马鞍山牧场	1								43.5													24						0
090542	19090542	哺乳犊牛	未配	2701	0			24	0.81	2020-12-24		2020-12-24	011HO12157	013963		母	荷斯坦	新西兰	1								36.0													24						0
090543	19090543	哺乳犊牛	未配	2701	0			24	0.81	2020-12-24		2020-12-24	011HO12157	005558		母	荷斯坦	澳大利亚	1								40.0													24						0
090544	19090544	哺乳犊牛	未配	2701	0			24	0.81	2020-12-24		2020-12-24	011HO12393	174052	014HO07686	母	荷斯坦	合肥	1								41.0													24						0
090545	19090545	哺乳犊牛	未配	2701	0			24	0.81	2020-12-24		2020-12-24	011HO12157	154124	529HO13360	母	荷斯坦	澳大利亚	1								40.5													24						0
090546	19090546	哺乳犊牛	未配	2701	0			24	0.81	2020-12-24		2020-12-24	011HO12239	169233	001HO10458	母	荷斯坦	乌拉圭	1								52.5													24						0
090547	19090547	哺乳犊牛	未配	2701	0			24	0.81	2020-12-24		2020-12-24	011HO12239	108860	029HO14888	母	荷斯坦	乌拉圭	1								48.0													24						0
090548	19090548	哺乳犊牛	未配	2701	0			24	0.81	2020-12-24		2020-12-24	011HO12157	167858		母	荷斯坦	新西兰	1								39.0													24						0
090549	19090549	哺乳犊牛	未配	2701	0			24	0.81	2020-12-24		2020-12-24	011HO12239	180010	011HO11629	母	荷斯坦	澳大利亚	1								39.0													24						0
090550	19090550	哺乳犊牛	未配	2701	0			24	0.81	2020-12-24		2020-12-24	011HO12237	104130	029HO13070	母	荷斯坦	澳大利亚	1								45.0													24						0
090551	19090551	哺乳犊牛	未配	2701	0			24	0.81	2020-12-24		2020-12-24	011HO12237	107527	007HO09754	母	荷斯坦	乌拉圭	1								43.0													24						0
090552	19090552	哺乳犊牛	未配	2701	0			24	0.81	2020-12-24		2020-12-24	011HO12237	104678	001HO09509	母	荷斯坦	乌拉圭	1								44.5													24						0
090553	19090553	哺乳犊牛	未配	2701	0			24	0.81	2020-12-24		2020-12-24	011HO12237	137279	529HO11849	母	荷斯坦	乌拉圭	1								53.5													24						0
090554	19090554	哺乳犊牛	未配	2701	0			24	0.81	2020-12-24		2020-12-24	011HO12157	172351	007HO11488	母	荷斯坦	新西兰	1								39.5													24						0
090555	19090555	哺乳犊牛	未配	2701	0			24	0.81	2020-12-24		2020-12-24	011HO12239	178632	011HO11679	母	荷斯坦	乌拉圭	1								47.0													24						0
090556	19090556	哺乳犊牛	未配	2701	0			23	0.77	2020-12-25		2020-12-25	011HO12237	136475	529HO13618	母	荷斯坦	新西兰	1								36.0													23						0
090557	19090557	哺乳犊牛	未配	2701	0			24	0.81	2020-12-24		2020-12-24	511HO12240	184219	029HO16473	母	荷斯坦	澳大利亚	1								50.3													24						0
090558	19090558	哺乳犊牛	未配	2701	0			23	0.77	2020-12-25		2020-12-25	011HO12239	181128	200HO03805	母	荷斯坦	新西兰	1								45.0													23						0
090559	19090559	哺乳犊牛	未配	2701	0			23	0.77	2020-12-25		2020-12-25	011HO12237	151126	200HO03858	母	荷斯坦	乌拉圭	1								28.0													23						0
090560	19090560	哺乳犊牛	未配	2701	0			23	0.77	2020-12-25		2020-12-25	511HO12157	188293	224HO04512	母	荷斯坦	马鞍山牧场	1								36.4													23						0
090561	19090561	哺乳犊牛	未配	2701	0			23	0.77	2020-12-25		2020-12-25	011HO12237	131713	011HO09315	母	荷斯坦	澳大利亚	1								45.5													23						0
090562	19090562	哺乳犊牛	未配	2701	0			23	0.77	2020-12-25		2020-12-25	011HO12157	145271	511HO09978	母	荷斯坦	合肥	1								41.5													23						0
090563	19090563	哺乳犊牛	未配	2701	0			23	0.77	2020-12-25		2020-12-25	011HO12158	186281	224HO04276	母	荷斯坦	新西兰	1								38.7													23						0
090564	19090564	哺乳犊牛	未配	2701	0			23	0.77	2020-12-25		2020-12-25	511HO12157	190721	200HO10767	母	荷斯坦	通山	1								44.0													23						0
090565	19090565	哺乳犊牛	未配	2701	0			23	0.77	2020-12-25		2020-12-25	511HO12194	188986	029HO18218	母	荷斯坦	澳大利亚	1								41.6													23						0
090566	19090566	哺乳犊牛	未配	2701	0			23	0.77	2020-12-25		2020-12-25	011HO12239	159286	551HO00630	母	荷斯坦	澳大利亚	1								43.0													23						0
090567	19090567	哺乳犊牛	未配	2701	0			23	0.77	2020-12-25		2020-12-25	011HO12393	180271	011HO11629	母	荷斯坦	乌拉圭	1								40.5													23						0
090568	19090568	哺乳犊牛	未配	2701	0			23	0.77	2020-12-25		2020-12-25	511HO12157	190403	151HO03380	母	荷斯坦	澳大利亚	1								40.7													23						0
090569	19090569	哺乳犊牛	未配	2701	0			23	0.77	2020-12-25		2020-12-25	011HO12157	156719	011HO10373	母	荷斯坦	澳大利亚	1								37.5													23						0
090570	19090570	哺乳犊牛	未配	2701	0			23	0.77	2020-12-25		2020-12-25	011HO12237	017302		母	荷斯坦	乌拉圭	1								48.0													23						0
090571	19090571	哺乳犊牛	未配	2701	0			23	0.77	2020-12-25		2020-12-25	511HO12157	188436	029HO18218	母	荷斯坦	乌拉圭	1								41.5													23						0
090572	19090572	哺乳犊牛	未配	2701	0			23	0.77	2020-12-25		2020-12-25	011HO12393	176667	151HO03202	母	荷斯坦	乌拉圭	1								30.0													23						0
090573	19090573	哺乳犊牛	未配	2701	0			23	0.77	2020-12-25		2020-12-25	011HO12157	134321	529HO13537	母	荷斯坦	澳大利亚	1								34.0													23						0
090574	19090574	哺乳犊牛	未配	2701	0			23	0.77	2020-12-25		2020-12-25	511HO12194	190832	200HO10641	母	荷斯坦	澳大利亚	1								39.4													23						0
090575	19090575	哺乳犊牛	未配	2701	0			23	0.77	2020-12-25		2020-12-25	511HO12157	190990	224HO04512	母	荷斯坦	澳大利亚	1								45.1													23						0
090576	19090576	哺乳犊牛	未配	2701	0			23	0.77	2020-12-25		2020-12-25	511HO12194	190984	200HO10717	母	荷斯坦	乌拉圭	1								44.5													23						0
090577	19090577	哺乳犊牛	未配	2701	0			23	0.77	2020-12-25		2020-12-25	011HO12237	016210		母	荷斯坦	乌拉圭	1								37.0													23						0
090578	19090578	哺乳犊牛	未配	2701	0			23	0.77	2020-12-25		2020-12-25	011HO12239	169338	001HO09527	母	荷斯坦	乌拉圭	1								42.5													23						0
090579	19090579	哺乳犊牛	未配	2701	0			23	0.77	2020-12-25		2020-12-25	011HO12237	168166	511HO10977	母	荷斯坦	通山	1								35.5													23						0
090580	19090580	哺乳犊牛	未配	2701	0			23	0.77	2020-12-25		2020-12-25	011HO12237	152804	529HO13463	母	荷斯坦	澳大利亚	1								43.0													23						0
090582	19090582	哺乳犊牛	未配	2701	0			23	0.77	2020-12-25		2020-12-25	011HO12157	154424	529HO13360	母	荷斯坦	澳大利亚	1								40.5													23						0
090583	19090583	哺乳犊牛	未配	2701	0			23	0.77	2020-12-25		2020-12-25	011HO12157	118294	507HO09321	母	荷斯坦	商河牧场	1								41.0													23						0
090584	19090584	哺乳犊牛	未配	2701	0			23	0.77	2020-12-25		2020-12-25	511HO12157	188021	029HO18202	母	荷斯坦	乌拉圭	1								39.7													23						0
090585	19090585	哺乳犊牛	未配	2701	0			23	0.77	2020-12-25		2020-12-25	011HO12240	119960	200HO02714	母	荷斯坦	马鞍山牧场	1								41.5													23						0
090586	19090586	哺乳犊牛	未配	2701	0			23	0.77	2020-12-25		2020-12-25	011HO12157	107838	501HO08658	母	荷斯坦	乌拉圭	1								46.5													23						0
090587	19090587	哺乳犊牛	未配	2701	0			23	0.77	2020-12-25		2020-12-25	511HO12157	190646	224HO04212	母	荷斯坦	澳大利亚	1								49.5													23						0
090589	19090589	哺乳犊牛	未配	2701	0			23	0.77	2020-12-25		2020-12-25	011HO12237	104057	001HO09509	母	荷斯坦	乌拉圭	1								37.5													23						0
090591	19090591	哺乳犊牛	未配	2701	0			23	0.77	2020-12-25		2020-12-25	011HO12219	178233	534HO00046	母	荷斯坦	通山	1								45.0													23						0
090592	19090592	哺乳犊牛	未配	2701	0			23	0.77	2020-12-25		2020-12-25	011HO12237	167629	151HO00713	母	荷斯坦	新西兰	1								41.5													23						0
090593	19090593	哺乳犊牛	未配	2701	0			23	0.77	2020-12-25		2020-12-25	011HO12157	170224	507HO09222	母	荷斯坦	通山	1								49.0													23						0
090594	19090594	哺乳犊牛	未配	2701	0			23	0.77	2020-12-25		2020-12-25	011HO12157	151548	200HO03858	母	荷斯坦	乌拉圭	1								37													23						0
090595	19090595	哺乳犊牛	未配	2701	0			23	0.77	2020-12-25		2020-12-25	011HO12240	167217	250HO01010	母	荷斯坦	乌拉圭	1								39													23						0
090596	19090596	哺乳犊牛	未配	2701	0			23	0.77	2020-12-25		2020-12-25	011HO12240	165352	3011584418	母	荷斯坦	澳大利亚	1								39													23						0
090597	19090597	哺乳犊牛	未配	2701	0			23	0.77	2020-12-25		2020-12-25	011HO12239	190203	151HO03380	母	荷斯坦	乌拉圭	1								51.7													23						0
090598	19090598	哺乳犊牛	未配	2701	0			23	0.77	2020-12-25		2020-12-25	511HO12194	191014	200HO10717	母	荷斯坦	澳大利亚	1								43.8													23						0
090599	19090599	哺乳犊牛	未配	2701	0			23	0.77	2020-12-25		2020-12-25	511HO12194	191112	011HO11784	母	荷斯坦	新西兰	1								43.8													23						0
090600	19090600	哺乳犊牛	未配	2701	0			23	0.77	2020-12-25		2020-12-25	011HO12237	136903	777HO05577	母	荷斯坦	澳大利亚	1								39													23						0
090601	19090601	哺乳犊牛	未配	2701	0			23	0.77	2020-12-25		2020-12-25	511HO12240	190626	200HO10690	母	荷斯坦	商河牧场	1								47.7													23						0
090602	19090602	哺乳犊牛	未配	2701	0			22	0.74	2020-12-26		2020-12-26	011HO12157	162223	001HO02729	母	荷斯坦	合肥	1								43													22						0
090603	19090603	哺乳犊牛	未配	2701	0			22	0.74	2020-12-26		2020-12-26	011HO12219	180489	097HO41630	母	荷斯坦	马鞍山牧场	1								47.5													22						0
090604	19090604	哺乳犊牛	未配	2701	0			22	0.74	2020-12-26		2020-12-26	011HO12240	119869	011HO10676	母	荷斯坦	马鞍山牧场	1								37													22						0
090605	19090605	哺乳犊牛	未配	2701	0			22	0.74	2020-12-26		2020-12-26	511HO12194	190624	200HO10613	母	荷斯坦	乌拉圭	1								44.6													22						0
090606	19090606	哺乳犊牛	未配	2701	0			22	0.74	2020-12-26		2020-12-26	011HO12157	171460	001HO09390	母	荷斯坦	通山	1								42.0													22						0
090607	19090607	哺乳犊牛	未配	2701	0			22	0.74	2020-12-26		2020-12-26	011HO12393	176278	250HO11563	母	荷斯坦	商河牧场	1								41.0													22						0
090608	19090608	哺乳犊牛	未配	2701	0			22	0.74	2020-12-26		2020-12-26	011HO12239	178458	011HO11679	母	荷斯坦	乌拉圭	1								32.5													22						0
090609	19090609	哺乳犊牛	未配	2701	0			22	0.74	2020-12-26		2020-12-26	511HO12194	190823	011HO11838	母	荷斯坦	新西兰	1								39.5													22						0
090610	19090610	哺乳犊牛	未配	2701	0			22	0.74	2020-12-26		2020-12-26	011HO12237	168768	011HO11447	母	荷斯坦	新西兰	1								47.5													22						0
090611	19090611	哺乳犊牛	未配	2701	0			22	0.74	2020-12-26		2020-12-26	011HO12237	164449	250HO01117	母	荷斯坦	通山	1								45.5													22						0
090612	19090612	哺乳犊牛	未配	2701	0			22	0.74	2020-12-26		2020-12-26	511HO12194	191046	011HO11838	母	荷斯坦	乌拉圭	1								40.8													22						0
090614	19090614	哺乳犊牛	未配	2701	0			22	0.74	2020-12-26		2020-12-26	011HO12157	161709	200HO06352	母	荷斯坦	乌拉圭	1								45.5													22						0
090615	19090615	哺乳犊牛	未配	2701	0			22	0.74	2020-12-26		2020-12-26	511HO12240	189012	029HO18218	母	荷斯坦	乌拉圭	1								44.8													22						0
090616	19090616	哺乳犊牛	未配	2701	0			22	0.74	2020-12-26		2020-12-26	011HO12393	168910	011HO11447	母	荷斯坦	乌拉圭	1								47.5													22						0
090617	19090617	哺乳犊牛	未配	2701	0			22	0.74	2020-12-26		2020-12-26	011HO12157	115755	001HO08777	母	荷斯坦	马鞍山牧场	1								40.5													22						0
090618	19090618	哺乳犊牛	未配	2701	0			22	0.74	2020-12-26		2020-12-26	011HO12237	148078	200HO02352	母	荷斯坦	乌拉圭	1								47.0													22						0
090619	19090619	哺乳犊牛	未配	2701	0			22	0.74	2020-12-26		2020-12-26	011HO12157	159289	007HO10702	母	荷斯坦	通山	1								47.5													22						0
090620	19090620	哺乳犊牛	未配	2701	0			22	0.74	2020-12-26		2020-12-26	011HO12239	164040	151HO00726	母	荷斯坦	澳大利亚	1								46.5													22						0
090621	19090621	哺乳犊牛	未配	2701	0			22	0.74	2020-12-26		2020-12-26	011HO12157	162056	011HO10997	母	荷斯坦	乌拉圭	1								48.5													22						0
090622	19090622	哺乳犊牛	未配	2701	0			22	0.74	2020-12-26		2020-12-26	011HO12237	160489	200HO06343	母	荷斯坦	乌拉圭	1								42.5													22						0
090623	19090623	哺乳犊牛	未配	2701	0			22	0.74	2020-12-26		2020-12-26	011HO12349	107295	001HO09828	母	荷斯坦	澳大利亚	1								30.5													22						0
090624	19090624	哺乳犊牛	未配	2701	0			22	0.74	2020-12-26		2020-12-26	011HO12239	179001	151HO03209	母	荷斯坦	澳大利亚	1								40.0													22						0
090625	19090625	哺乳犊牛	未配	2701	0			22	0.74	2020-12-26		2020-12-26	511HO12194	191025	011HO11784	母	荷斯坦	通山	1								37.2													22						0
090626	19090626	哺乳犊牛	未配	2701	0			22	0.74	2020-12-26		2020-12-26	011HO12237	149063	007HO09925	母	荷斯坦	新西兰	1								47.0													22						0
090627	19090627	哺乳犊牛	未配	2701	0			22	0.74	2020-12-26		2020-12-26	011HO12239	170161	029HO14888	母	荷斯坦	新西兰	1								39.5													22						0
090628	19090628	哺乳犊牛	未配	2701	0			21	0.71	2020-12-27		2020-12-27	011HO12240	118265	507HO09321	母	荷斯坦	商河牧场	1								40.5													21						0
090629	19090629	哺乳犊牛	未配	2701	0			21	0.71	2020-12-27		2020-12-27	011HO12237	150724	200HO02865	母	荷斯坦	新西兰	1								39.0													21						0
090630	19090630	哺乳犊牛	未配	2701	0			21	0.71	2020-12-27		2020-12-27	011HO12157	172387	029HO14258	母	荷斯坦	澳大利亚	1								46.0													21						0
090631	19090631	哺乳犊牛	未配	2701	0			21	0.71	2020-12-27		2020-12-27	511HO12157	191121	011HO11784	母	荷斯坦	澳大利亚	1								34.0													21						0
090632	19090632	哺乳犊牛	未配	2701	0			21	0.71	2020-12-27		2020-12-27	011HO12240	125013	511HO08605	母	荷斯坦	通山	1								41.5													21						0
090633	19090633	哺乳犊牛	未配	2701	0			21	0.71	2020-12-27		2020-12-27	011HO12237	110046	511HO07856	母	荷斯坦	通山	1								36.5													21						0
090634	19090634	哺乳犊牛	未配	2701	0			21	0.71	2020-12-27		2020-12-27	011HO12157	160433	200HO02714	母	荷斯坦	澳大利亚	1								46.0													21						0
090635	19090635	哺乳犊牛	未配	2701	0			21	0.71	2020-12-27		2020-12-27	011HO12240	170414	529HO14258	母	荷斯坦	乌拉圭	1								42.0													21						0
090636	19090636	哺乳犊牛	未配	2701	0			21	0.71	2020-12-27		2020-12-27	011HO12237	136559	777HO02248	母	荷斯坦	乌拉圭	1								45.5													21						0
090637	19090637	哺乳犊牛	未配	2701	0			21	0.71	2020-12-27		2020-12-27	011HO12393	175666	001HO10282	母	荷斯坦	乌拉圭	1								44.5													21						0
090638	19090638	哺乳犊牛	未配	2701	0			21	0.71	2020-12-27		2020-12-27	011HO12393	175666	001HO10282	母	荷斯坦	乌拉圭	1								38.5													21						0
090639	19090639	哺乳犊牛	未配	2701	0			21	0.71	2020-12-27		2020-12-27	511HO12240	190703	151HO03380	母	荷斯坦	乌拉圭	1								42.2													21						0
090640	19090640	哺乳犊牛	未配	2701	0			21	0.71	2020-12-27		2020-12-27	511HO12157	191098	011HO11838	母	荷斯坦	澳大利亚	1								39.4													21						0
090641	19090641	哺乳犊牛	未配	2701	0			21	0.71	2020-12-27		2020-12-27	011HO12237	102216	501HO09509	母	荷斯坦	乌拉圭	1								38.5													21						0
090642	19090642	哺乳犊牛	未配	2701	0			21	0.71	2020-12-27		2020-12-27	511HO12194	190705	151HO03224	母	荷斯坦	马鞍山牧场	1								30.7													21						0
090643	19090643	哺乳犊牛	未配	2701	0			21	0.71	2020-12-27		2020-12-27	511HO12157	190869	224HO04212	母	荷斯坦	乌拉圭	1								41.1													21						0
090644	19090644	哺乳犊牛	未配	2701	0			21	0.71	2020-12-27		2020-12-27	511HO12194	191004	200HO10690	母	荷斯坦	通山	1								40.5													21						0
090645	19090645	哺乳犊牛	未配	2701	0			21	0.71	2020-12-27		2020-12-27	011HO12393	179328	011HO11629	母	荷斯坦	新西兰	1								48.5													21						0
090646	19090646	哺乳犊牛	未配	2701	0			21	0.71	2020-12-27		2020-12-27	511HO12194	190720	224HO04512	母	荷斯坦	乌拉圭	1								46.6													21						0
090647	19090647	哺乳犊牛	未配	2701	0			21	0.71	2020-12-27		2020-12-27	511HO12157	190542	224HO04512	母	荷斯坦	乌拉圭	1								41.1													21						0
090648	19090648	哺乳犊牛	未配	2701	0			21	0.71	2020-12-27		2020-12-27	511HO12157	191054	200HO10767	母	荷斯坦	乌拉圭	1								40.1													21						0
090649	19090649	哺乳犊牛	未配	2701	0			21	0.71	2020-12-27		2020-12-27	011HO12237	119373	011HO10676	母	荷斯坦	马鞍山牧场	1								44.5													21						0
090650	19090650	哺乳犊牛	未配	2701	0			21	0.71	2020-12-27		2020-12-27	011HO12219	181381	534HO00046	母	荷斯坦	乌拉圭	1								36.5													21						0
090651	19090651	哺乳犊牛	未配	2701	0			21	0.71	2020-12-27		2020-12-27	511HO12157	190532	200HO10690	母	荷斯坦	澳大利亚	1								38.2													21						0
090652	19090652	哺乳犊牛	未配	2701	0			21	0.71	2020-12-27		2020-12-27	011HO12393	178785	011HO11629	母	荷斯坦	乌拉圭	1								39.5													21						0
090653	19090653	哺乳犊牛	未配	2701	0			21	0.71	2020-12-27		2020-12-27	011HO12393	178854	011HO11613	母	荷斯坦	乌拉圭	1								44.5													21						0
090654	19090654	哺乳犊牛	未配	2701	0			21	0.71	2020-12-27		2020-12-27	011HO12393	154994	011HO10767	母	荷斯坦	合肥	1								34.5													21						0
090655	19090655	哺乳犊牛	未配	2701	0			21	0.71	2020-12-27		2020-12-27	011HO12393	154994	011HO10767	母	荷斯坦	合肥	1								34.5													21						0
090656	19090656	哺乳犊牛	未配	2701	0			21	0.71	2020-12-27		2020-12-27	011HO12237	150358	011HO10392	母	荷斯坦	合肥	1								50.0													21						0
090658	19090658	哺乳犊牛	未配	2701	0			21	0.71	2020-12-27		2020-12-27	011HO12239	181286	200HO03805	母	荷斯坦	乌拉圭	1								41.0													21						0
090659	19090659	哺乳犊牛	未配	2701	0			21	0.71	2020-12-27		2020-12-27	511HO12194	191042	200HO10767	母	荷斯坦	新西兰	1								34.7													21						0
090660	19090660	哺乳犊牛	未配	2701	0			21	0.71	2020-12-27		2020-12-27	511HO12157	189149	200HO10613	母	荷斯坦	乌拉圭	1								39.8													21						0
090661	19090661	哺乳犊牛	未配	2701	0			21	0.71	2020-12-27		2020-12-27	511HO12157	191117	200HO10692	母	荷斯坦	乌拉圭	1								45.5													21						0
090663	19090663	哺乳犊牛	未配	2701	0			21	0.71	2020-12-27		2020-12-27	011HO12239	174646	550HO12413	母	荷斯坦	商河牧场	1								45.0													21						0
090664	19090664	哺乳犊牛	未配	2701	0			21	0.71	2020-12-27		2020-12-27	011HO12237	150630	200HO02865	母	荷斯坦	乌拉圭	1								43.0													21						0
090665	19090665	哺乳犊牛	未配	2701	0			21	0.71	2020-12-27		2020-12-27	011HO12239	166564	511HO10977	母	荷斯坦	乌拉圭	1								44.5													21						0
090666	19090666	哺乳犊牛	未配	2701	0			21	0.71	2020-12-27		2020-12-27	511HO12157	191116	011HO11784	母	荷斯坦	乌拉圭	1								42.5													21						0
090667	19090667	哺乳犊牛	未配	2701	0			20	0.68	2020-12-28		2020-12-28	011HO12157	147284	011HO11151	母	荷斯坦	通山	1								36.5													20						0
090668	19090668	哺乳犊牛	未配	2701	0			20	0.68	2020-12-28		2020-12-28	011HO12393	180308	001HO09527	母	荷斯坦	乌拉圭	1								43.5													20						0
090669	19090669	哺乳犊牛	未配	2701	0			20	0.68	2020-12-28		2020-12-28	011HO12157	108636	507HO09222	母	荷斯坦	马鞍山牧场	1								45.0													20						0
090670	19090670	哺乳犊牛	未配	2701	0			20	0.68	2020-12-28		2020-12-28	011HO12157	118170	007HO10566	母	荷斯坦	商河牧场	1								37.5													20						0
090671	19090671	哺乳犊牛	未配	2701	0			20	0.68	2020-12-28		2020-12-28	011HO12157	171281	029HO14258	母	荷斯坦	乌拉圭	1								40.5													20						0
090672	19090672	哺乳犊牛	未配	2701	0			20	0.68	2020-12-28		2020-12-28	011HO12239	181371	011HO11201	母	荷斯坦	乌拉圭	1								40.0													20						0
090673	19090673	哺乳犊牛	未配	2701	0			20	0.68	2020-12-28		2020-12-28	011HO12393	178184	001HO09527	母	荷斯坦	乌拉圭	1								40.5													20						0
090674	19090674	哺乳犊牛	未配	2701	0			20	0.68	2020-12-28		2020-12-28	011HO12239	180756	200HO03805	母	荷斯坦	乌拉圭	1								39.5													20						0
090675	19090675	哺乳犊牛	未配	2701	0			20	0.68	2020-12-28		2020-12-28	011HO12157	160049	200HO02714	母	荷斯坦	乌拉圭	1								37.5													20						0
090676	19090676	哺乳犊牛	未配	2701	0			20	0.68	2020-12-28		2020-12-28	011HO12240	171562	011HO11479	母	荷斯坦	澳大利亚	1								43.5													20						0
090677	19090677	哺乳犊牛	未配	2701	0			20	0.68	2020-12-28		2020-12-28	511HO12157	189026	011HO11841	母	荷斯坦	乌拉圭	1								35.7													20						0
090678	19090678	哺乳犊牛	未配	2701	0			20	0.68	2020-12-28		2020-12-28	011HO12240	152159	011HO11072	母	荷斯坦	澳大利亚	1								34.5													20						0
090679	19090679	哺乳犊牛	未配	2701	0			20	0.68	2020-12-28		2020-12-28	011HO12157	168181	014HO05936	母	荷斯坦	乌拉圭	1								43.0													20						0
090680	19090680	哺乳犊牛	未配	2701	0			20	0.68	2020-12-28		2020-12-28	511HO12194	190887	200HO10767	母	荷斯坦	澳大利亚	1								48.3													20						0
090681	19090681	哺乳犊牛	未配	2701	0			20	0.68	2020-12-28		2020-12-28	011HO12237	150663	200HO02865	母	荷斯坦	乌拉圭	1								47.0													20						0
090682	19090682	哺乳犊牛	未配	2701	0			20	0.68	2020-12-28		2020-12-28	011HO12239	174840	550HO12413	母	荷斯坦	商河牧场	1								42.0													20						0
090683	19090683	哺乳犊牛	未配	2701	0			20	0.68	2020-12-28		2020-12-28	011HO12393	160909	029HO14427	母	荷斯坦	乌拉圭	1								38.0													20						0
090684	19090684	哺乳犊牛	未配	2701	0			20	0.68	2020-12-28		2020-12-28	011HO12349	162132	001HO02729	母	荷斯坦	新西兰	1								33.0													20						0
090685	19090685	哺乳犊牛	未配	2701	0			20	0.68	2020-12-28		2020-12-28	011HO12240	171087	029HO14258	母	荷斯坦	澳大利亚	1								39.5													20						0
090686	19090686	哺乳犊牛	未配	2701	0			20	0.68	2020-12-28		2020-12-28	011HO12240	104778	007HO11219	母	荷斯坦	通山	1								39.5													20						0
090687	19090687	哺乳犊牛	未配	2701	0			20	0.68	2020-12-28		2020-12-28	011HO12237	150108	501HO08658	母	荷斯坦	澳大利亚	1								47.5													20						0
090688	19090688	哺乳犊牛	未配	2701	0			20	0.68	2020-12-28		2020-12-28	011HO12393	178556	029HO14868	母	荷斯坦	乌拉圭	1								41.5													20						0
090689	19090689	哺乳犊牛	未配	2701	0			20	0.68	2020-12-28		2020-12-28	011HO12240	162468	200HO10040	母	荷斯坦	乌拉圭	1								37.5													20						0
090690	19090690	哺乳犊牛	未配	2701	0			20	0.68	2020-12-28		2020-12-28	511HO12194	191063	011HO11784	母	荷斯坦	乌拉圭	1								40.9													20						0
090691	19090691	哺乳犊牛	未配	2701	0			20	0.68	2020-12-28		2020-12-28	011HO12239	119229	511HO08671	母	荷斯坦	马鞍山牧场	1								51.5													20						0
090692	19090692	哺乳犊牛	未配	2701	0			20	0.68	2020-12-28		2020-12-28	511HO12157	190974	011HO11838	母	荷斯坦	澳大利亚	1								48.5													20						0
090693	19090693	哺乳犊牛	未配	2701	0			20	0.68	2020-12-28		2020-12-28	011HO12239	166171	011HO11372	母	荷斯坦	新西兰	1								40.0													20						0
090694	19090694	哺乳犊牛	未配	2701	0			20	0.68	2020-12-28		2020-12-28	511HO12157	191069	011HO11784	母	荷斯坦	通山	1								41.9													20						0
090695	19090695	哺乳犊牛	未配	2701	0			20	0.68	2020-12-28		2020-12-28	011HO12240	139283	511HO10500	母	荷斯坦	乌拉圭	1								38.0													20						0
090696	19090696	哺乳犊牛	未配	2701	0			20	0.68	2020-12-28		2020-12-28	011HO12157	166837	511HO10977	母	荷斯坦	澳大利亚	1								42.0													20						0
090697	19090697	哺乳犊牛	未配	2701	0			20	0.68	2020-12-28		2020-12-28	011HO12240	162561	511HO10814	母	荷斯坦	马鞍山牧场	1								37.5													20						0
090698	19090698	哺乳犊牛	未配	2701	0			20	0.68	2020-12-28		2020-12-28	511HO12157	191037	011HO11838	母	荷斯坦	乌拉圭	1								41.1													20						0
090699	19090699	哺乳犊牛	未配	2701	0			20	0.68	2020-12-28		2020-12-28	011HO12393	180266	200HO10188	母	荷斯坦	乌拉圭	1								32.5													20						0
090700	19090700	哺乳犊牛	未配	2701	0			19	0.64	2020-12-29		2020-12-29	011HO12158	187797	224HO04276	母	荷斯坦	通山	1								35.8													19						0
090701	19090701	哺乳犊牛	未配	2701	0			19	0.64	2020-12-29		2020-12-29	011HO12157	161012	200HO02714	母	荷斯坦	乌拉圭	1								43.0													19						0
090702	19090702	哺乳犊牛	未配	2701	0			19	0.64	2020-12-29		2020-12-29	511HO12157	190975	151HO03224	母	荷斯坦	马鞍山牧场	1								35.9													19						0
090703	19090703	哺乳犊牛	未配	2701	0			19	0.64	2020-12-29		2020-12-29	011HO12239	184818	200HO10717	母	荷斯坦	乌拉圭	1								44.3													19						0
090704	19090704	哺乳犊牛	未配	2701	0			19	0.64	2020-12-29		2020-12-29	011HO12393	152225	011HO11072	母	荷斯坦	澳大利亚	1								35.5													19						0
090705	19090705	哺乳犊牛	未配	2701	0			19	0.64	2020-12-29		2020-12-29	011HO12240	102168	507HO09471	母	荷斯坦	新西兰	1								34.5													19						0
090706	19090706	哺乳犊牛	未配	2701	0			19	0.64	2020-12-29		2020-12-29	511HO12240	190791	224HO04512	母	荷斯坦	乌拉圭	1								50.0													19						0
090707	19090707	哺乳犊牛	未配	2701	0			19	0.64	2020-12-29		2020-12-29	011HO12240	162149	200HO06343	母	荷斯坦	澳大利亚	1								40.5													19						0
090708	19090708	哺乳犊牛	未配	2701	0			19	0.64	2020-12-29		2020-12-29	011HO12240	160763	011HO09861	母	荷斯坦	澳大利亚	1								40.0													19						0
090709	19090709	哺乳犊牛	未配	2701	0			19	0.64	2020-12-29		2020-12-29	011HO12157	172370	011HO11596	母	荷斯坦	乌拉圭	1								44.0													19						0
090710	19090710	哺乳犊牛	未配	2701	0			19	0.64	2020-12-29		2020-12-29	511HO12194	189434	224HO04512	母	荷斯坦	新西兰	1								38.2													19						0
090711	19090711	哺乳犊牛	未配	2701	0			19	0.64	2020-12-29		2020-12-29	011HO12349	106323	001HO09828	母	荷斯坦	乌拉圭	1								40.5													19						0
090712	19090712	哺乳犊牛	未配	2701	0			19	0.64	2020-12-29		2020-12-29	511HO12194	190968	011HO11826	母	荷斯坦	新西兰	1								45.3													19						0
090713	19090713	哺乳犊牛	未配	2701	0			19	0.64	2020-12-29		2020-12-29	011HO12239	181243	007HO11873	母	荷斯坦	商河牧场	1								38.5													19						0
090714	19090714	哺乳犊牛	未配	2701	0			19	0.64	2020-12-29		2020-12-29	511HO12157	190509	151HO03224	母	荷斯坦	马鞍山牧场	1								41.6													19						0
090715	19090715	哺乳犊牛	未配	2701	0			19	0.64	2020-12-29		2020-12-29	011HO12239	180247	097HO41556	母	荷斯坦	乌拉圭	1								45.5													19						0
090716	19090716	哺乳犊牛	未配	2701	0			19	0.64	2020-12-29		2020-12-29	011HO12239	178722	151HO03209	母	荷斯坦	澳大利亚	1								43.0													19						0
090717	19090717	哺乳犊牛	未配	2701	0			19	0.64	2020-12-29		2020-12-29	511HO12157	191040	011HO11838	母	荷斯坦	乌拉圭	1								39.6													19						0
090718	19090718	哺乳犊牛	未配	2701	0			19	0.64	2020-12-29		2020-12-29	011HO12239	162728	029HO14755	母	荷斯坦	澳大利亚	1								36.5													19						0
090719	19090719	哺乳犊牛	未配	2701	0			19	0.64	2020-12-29		2020-12-29	011HO12237	161054	011HO09861	母	荷斯坦	新西兰	1								39.5													19						0
090720	19090720	哺乳犊牛	未配	2701	0			19	0.64	2020-12-29		2020-12-29	011HO12237	012958		母	荷斯坦	新西兰	1								42.0													19						0
090721	19090721	哺乳犊牛	未配	2701	0			19	0.64	2020-12-29		2020-12-29	511HO12157	190912	224HO04512	母	荷斯坦	新西兰	1								38.0													19						0
090722	19090722	哺乳犊牛	未配	2701	0			18	0.61	2020-12-30		2020-12-30	011HO12239	150693	200HO02865	母	荷斯坦	新西兰	1								35.5													18						0
090723	19090723	哺乳犊牛	未配	2701	0			18	0.61	2020-12-30		2020-12-30	011HO12239	180819	014HO07678	母	荷斯坦	合肥	1								38.0													18						0
090724	19090724	哺乳犊牛	未配	2701	0			18	0.61	2020-12-30		2020-12-30	511HO12157	191118	011HO11826	母	荷斯坦	新西兰	1								37.2													18						0
090725	19090725	哺乳犊牛	未配	2701	0			18	0.61	2020-12-30		2020-12-30	011HO12240	160741	200HO06343	母	荷斯坦	乌拉圭	1								46.5													18						0
090726	19090726	哺乳犊牛	未配	2701	0			18	0.61	2020-12-30		2020-12-30	011HO12237	108412	507HO09222	母	荷斯坦	通山	1								42.0													18						0
090727	19090727	哺乳犊牛	未配	2701	0			18	0.61	2020-12-30		2020-12-30	011HO12239	171049	151HO00625	母	荷斯坦	乌拉圭	1								44.5													18						0
090728	19090728	哺乳犊牛	未配	2701	0			18	0.61	2020-12-30		2020-12-30	511HO12194	191009	011HO11784	母	荷斯坦	合肥	1								42.7													18						0
090729	19090729	哺乳犊牛	未配	2701	0			18	0.61	2020-12-30		2020-12-30	511HO12157	190445	200HO10589	母	荷斯坦	澳大利亚	1								39.4													18						0
090730	19090730	哺乳犊牛	未配	2701	0			18	0.61	2020-12-30		2020-12-30	011HO12393	176880	011HO11201	母	荷斯坦	乌拉圭	1								38.0													18						0
090731	19090731	哺乳犊牛	未配	2701	0			18	0.61	2020-12-30		2020-12-30	011HO12240	160144	507HO09424	母	荷斯坦	乌拉圭	1								34.5													18						0
090732	19090732	哺乳犊牛	未配	2701	0			18	0.61	2020-12-30		2020-12-30	011HO12393	161368	200HO02790	母	荷斯坦	乌拉圭	1								41.5													18						0
090733	19090733	哺乳犊牛	未配	2701	0			18	0.61	2020-12-30		2020-12-30	011HO12349	118028	507HO09321	母	荷斯坦	商河牧场	1								37.0													18						0
090734	19090734	哺乳犊牛	未配	2701	0			18	0.61	2020-12-30		2020-12-30	011HO12349	118028	507HO09321	母	荷斯坦	商河牧场	1								33.0													18						0
090735	19090735	哺乳犊牛	未配	2701	0			18	0.61	2020-12-30		2020-12-30	511HO12194	190826	200HO10767	母	荷斯坦	澳大利亚	1								33.0													18						0
090736	19090736	哺乳犊牛	未配	2701	0			18	0.61	2020-12-30		2020-12-30	011HO12239	188925	029HO18218	母	荷斯坦	乌拉圭	1								36.9													18						0
090737	19090737	哺乳犊牛	未配	2701	0			18	0.61	2020-12-30		2020-12-30	511HO12157	191060	200HO10767	母	荷斯坦	澳大利亚	1								45.0													18						0
090738	19090738	哺乳犊牛	未配	2701	0			18	0.61	2020-12-30		2020-12-30	011HO12393	161652	200HO02790	母	荷斯坦	乌拉圭	1								38.0													18						0
090739	19090739	哺乳犊牛	未配	2701	0			18	0.61	2020-12-30		2020-12-30	511HO12194	190432	224HO04512	母	荷斯坦	新西兰	1								37.9													18						0
090740	19090740	哺乳犊牛	未配	2701	0			18	0.61	2020-12-30		2020-12-30	011HO12240	165236	011HO11475	母	荷斯坦	乌拉圭	1								42.5													18						0
090741	19090741	哺乳犊牛	未配	2701	0			18	0.61	2020-12-30		2020-12-30	011HO12240	152242	007HO09989	母	荷斯坦	乌拉圭	1								45.5													18						0
090742	19090742	哺乳犊牛	未配	2701	0			18	0.61	2020-12-30		2020-12-30	011HO12157	163289	250HO01118	母	荷斯坦	乌拉圭	1								41.0													18						0
090743	19090743	哺乳犊牛	未配	2701	0			18	0.61	2020-12-30		2020-12-30	011HO12239	188101	202HO01615	母	荷斯坦	澳大利亚	1								43.6													18						0
090744	19090744	哺乳犊牛	未配	2701	0			18	0.61	2020-12-30		2020-12-30	511HO12194	190716	200HO10767	母	荷斯坦	乌拉圭	1								35.8													18						0
090745	19090745	哺乳犊牛	未配	2701	0			18	0.61	2020-12-30		2020-12-30	011HO12158	190250	200HO10767	母	荷斯坦	乌拉圭	1								38.1													18						0
090746	19090746	哺乳犊牛	未配	2701	0			18	0.61	2020-12-30		2020-12-30	011HO12393	178720	011HO11679	母	荷斯坦	通山	1								47.0													18						0
090747	19090747	哺乳犊牛	未配	2701	0			18	0.61	2020-12-30		2020-12-30	511HO12157	185121	200HO10717	母	荷斯坦	新西兰	1								38.5													18						0
090749	19090749	哺乳犊牛	未配	2701	0			18	0.61	2020-12-30		2020-12-30	011HO12239	167712	511HO10977	母	荷斯坦	澳大利亚	1								43.5													18						0
090750	19090750	哺乳犊牛	未配	2701	0			18	0.61	2020-12-30		2020-12-30	011HO12239	181419	200HO10357	母	荷斯坦	澳大利亚	1								44.5													18						0
090751	19090751	哺乳犊牛	未配	2701	0			18	0.61	2020-12-30		2020-12-30	511HO12157	184967	200HO10717	母	荷斯坦	乌拉圭	1								37.7													18						0
090752	19090752	哺乳犊牛	未配	2701	0			18	0.61	2020-12-30		2020-12-30	011HO12239	163710	151HO00726	母	荷斯坦	澳大利亚	1								44.5													18						0
090753	19090753	哺乳犊牛	未配	2701	0			18	0.61	2020-12-30		2020-12-30	511HO12194	190929	200HO10767	母	荷斯坦	乌拉圭	1								35.4													18						0
090754	19090754	哺乳犊牛	未配	2701	0			17	0.58	2020-12-31		2020-12-31	011HO12157	100642	511HO09861	母	荷斯坦	新西兰	1								42.5													17						0
090755	19090755	哺乳犊牛	未配	2701	0			17	0.58	2020-12-31		2020-12-31	511HO12157	190730	200HO10613	母	荷斯坦	通山	1								39.1													17						0
090756	19090756	哺乳犊牛	未配	2701	0			17	0.58	2020-12-31		2020-12-31	511HO12194	190357	151HO00718	母	荷斯坦	马鞍山牧场	1								41.3													17						0
090757	19090757	哺乳犊牛	未配	2701	0			17	0.58	2020-12-31		2020-12-31	011HO12240	166404	001HO10838	母	荷斯坦	乌拉圭	1								41.0													17						0
090758	19090758	哺乳犊牛	未配	2701	0			17	0.58	2020-12-31		2020-12-31	011HO12240	172276	011HO11596	母	荷斯坦	乌拉圭	1								43.0													17						0
090759	19090759	哺乳犊牛	未配	2701	0			17	0.58	2020-12-31		2020-12-31	511HO12194	191044	200HO10690	母	荷斯坦	乌拉圭	1								39.3													17						0
090760	19090760	哺乳犊牛	未配	2701	0			17	0.58	2020-12-31		2020-12-31	011HO12393	180422	200HO10188	母	荷斯坦	新西兰	1								38.5													17						0
090761	19090761	哺乳犊牛	未配	2701	0			17	0.58	2020-12-31		2020-12-31	011HO12157	104084	200HO02865	母	荷斯坦	乌拉圭	1								50.0													17						0
090762	19090762	哺乳犊牛	未配	2701	0			17	0.58	2020-12-31		2020-12-31	011HO12239	180969	200HO10188	母	荷斯坦	乌拉圭	1								42.5													17						0
090763	19090763	哺乳犊牛	未配	2701	0			17	0.58	2020-12-31		2020-12-31	011HO12349	172510	001HO09828	母	荷斯坦	乌拉圭	1								44.0													17						0
090764	19090764	哺乳犊牛	未配	2701	0			17	0.58	2020-12-31		2020-12-31	511HO12194	190985	224HO04512	母	荷斯坦	澳大利亚	1								41.2													17						0
090765	19090765	哺乳犊牛	未配	2701	0			17	0.58	2020-12-31		2020-12-31	511HO12157	190986	200HO10613	母	荷斯坦	乌拉圭	1								43.7													17						0
090766	19090766	哺乳犊牛	未配	2701	0			17	0.58	2020-12-31		2020-12-31	011HO12158	190513	200HO10767	母	荷斯坦	澳大利亚	1								37.6													17						0
090767	19090767	哺乳犊牛	未配	2701	0			17	0.58	2020-12-31		2020-12-31	011HO12219	181416	534HO00046	母	荷斯坦	新西兰	1								44.5													17						0
090768	19090768	哺乳犊牛	未配	2701	0			17	0.58	2020-12-31		2020-12-31	011HO12157	156409	151HO00656	母	荷斯坦	乌拉圭	1								42.5													17						0
090769	19090769	哺乳犊牛	未配	2701	0			17	0.58	2020-12-31		2020-12-31	511HO12194	186702	029HO18246	母	荷斯坦	乌拉圭	1								35.7													17						0
090770	19090770	哺乳犊牛	未配	2701	0			17	0.58	2020-12-31		2020-12-31	511HO12194	191129	200HO10717	母	荷斯坦	澳大利亚	1								47.3													17						0
090771	19090771	哺乳犊牛	未配	2701	0			17	0.58	2020-12-31		2020-12-31	511HO12194	188333	011HO11841	母	荷斯坦	乌拉圭	1								37.2													17						0
100004	19100004	泌乳牛	已配	0106	6	102	102	2606	85.64	2013-11-29	2020-10-07	2013-11-29	507HO09424	019373		母	荷斯坦	乌拉圭	1	982126060863541		982126060863541	2020-10-07	产后牛转群	102	095S	37	2014-01-26			2020-10-07	3.5							29	102		2020-12-19		2020-12-19	马春阳	1	011HO13571		73
100014	19100014	泌乳牛	产犊	0201	6	44	44	2606	85.64	2013-11-29	2020-12-04	2013-11-29	511HO09861	013629		母	荷斯坦	新西兰	1	982126060885500		982126060885500	2020-12-05	产后牛转群	43	095S	34	2014-01-26			2020-12-04	3.5								44						0
100016	19100016	干奶牛	怀孕	2502	5	441	414	2606	85.64	2013-11-29	2019-11-03	2013-11-29	029HO13388	005815		母	荷斯坦	乌拉圭	1	982126060887743		982126060887743	2020-12-21	干奶事件自动转群	27	105S	37	2014-01-26			2020-12-21	3.5							247	194		2020-05-15		2020-05-15	王海东	4	011HO12393	2020-04-10	73
100024	19100024	泌乳牛	已配	0105	6	88	88	2606	85.64	2013-11-29	2020-10-21	2013-11-29	507HO09424	019331		母	荷斯坦	乌拉圭	1	982126060914652		982126060914652	2020-10-22	产后牛转群	87	095S	30	2014-01-26			2020-10-21	3.5							15	88		2021-01-02		2021-01-02	刘标	1	011HO15001		73
100034	19100034	泌乳牛	怀孕	0206	5	247	247	2606	85.64	2013-11-29	2020-05-15	2013-11-29	511HO10500	020467		母	荷斯坦	乌拉圭	1	982126060865776		982126060865776	2020-12-28	转有胎牛	20	0402	33	2014-01-26			2020-05-15	3.5							114	133		2020-09-25		2020-09-25	刘学	3	011HO12228	2020-09-04	71
100039	19100039	泌乳牛	怀孕	0402	6	128	128	2606	85.64	2013-11-29	2020-09-11	2013-11-29	511HO09861	008999		母	荷斯坦	乌拉圭	1	982126060907811		982126060907811	2020-12-28	转有胎牛	20	0305	40	2014-01-26			2020-09-11	3.5							57	71		2020-11-21		2020-11-21	刘学	1	011HO15225		71
100050	19100050	泌乳牛	产犊	0104	6	19	19	2606	85.64	2013-11-29	2020-12-29	2013-11-29	511HO09861	013365		母	荷斯坦	新西兰	1	982126060914274		982126060914274	2020-12-29	产后牛转群	19	095S	27	2014-01-26			2020-12-29	3.5								19						0
100230	19100230	泌乳牛	已配	0405	6	95	95	2603	85.52	2013-12-02	2020-10-14	2013-12-02	511HO09861	012468		母	荷斯坦	新西兰	1	982126060913466		982126060913466	2020-11-21	整舍调整	57	0302	36	2014-01-31			2020-10-14	3.5							22	95		2020-12-26		2020-12-26	马春阳	1	011HO15225		73
100261	19100261	泌乳牛	禁配	0401	4	528	528	2603	85.52	2013-12-02	2019-08-08	2013-12-02	507HO09424	016663		母	荷斯坦	乌拉圭	1	982126060910471		982126060910471	2020-12-03	转禁配牛	45	0202	36	2014-01-31			2019-06-11	3.5							114	528		2020-09-25		2020-09-25	马春阳	9	011HO12228	2020-08-18	62
100270	19100270	泌乳牛	已配	0301	6	126	126	2603	85.52	2013-12-02	2020-09-13	2013-12-02	511HO09861	012412		母	荷斯坦	新西兰	1	982126060865534		982126060865534	2020-10-23	新发蹄病转群	86	0305	35	2014-01-31			2020-09-13	3.5							9	126		2021-01-08		2021-01-08	马春阳	2	011HO13571	2020-11-25	73
100277	19100277	泌乳牛	产犊	2102	6	18	18	2603	85.52	2013-12-02	2020-12-30	2013-12-02	507HO09424	020900		母	荷斯坦	乌拉圭	1	982126060908846		982126060908846	2021-01-09	新发其它疾病转群	8	0104	38	2014-01-31			2020-12-30	3.5								18						0
100329	19100329	泌乳牛	已配	0106	5	101	101	2602	85.48	2013-12-03	2020-10-08	2013-12-03	511HO09861	018991		母	荷斯坦	乌拉圭	1	982126060908139		982126060908139	2020-10-08	产后牛转群	101	095S	37	2014-02-01			2020-10-08	3.5							29	101		2020-12-19		2020-12-19	刘学	1	011HO13571		72
100330	19100330	泌乳牛	怀孕	0205	5	402	402	2602	85.48	2013-12-03	2019-12-12	2013-12-03	507HO09424	016762		母	荷斯坦	乌拉圭	1	982126060914602		982126060914602	2021-01-12	转低产牛	5	0202	36	2014-02-01			2019-12-12	3.5							78	324		2020-10-31		2020-10-31	刘标	7	011HO15001	2020-10-09	72
100337	19100337	泌乳牛	空怀	0206	5	260	260	2602	85.48	2013-12-03	2020-05-02	2013-12-03	029HO13566	016566		母	荷斯坦	乌拉圭	1	982126060865791		982126060865791	2021-01-14	混群调整	3	0205	30	2014-02-01			2020-05-02	3.75							101	260		2020-10-08		2020-10-08	马春阳	4	011HO12228	2020-09-11	70
100341	19100341	泌乳牛	怀孕	0206	5	294	294	2602	85.48	2013-12-03	2020-03-29	2013-12-03	029HO13388	002803		母	荷斯坦	澳大利亚	1	982126060910464		982126060910464	2020-12-28	转有胎牛	20	0402	30	2014-02-01			2020-03-29	3							142	152		2020-08-28		2020-08-28	刘永超	4	011HO12230	2020-07-21	73
100357	19100357	泌乳牛	产犊	0102	6	65	65	2602	85.48	2013-12-03	2020-11-13	2013-12-03	507HO09424	022520		母	荷斯坦	乌拉圭	1	982126060897114		982126060897114	2020-11-14	产后牛转群	64	095S	37	2014-02-01			2020-11-13	3.5								65						0
100367	19100367	泌乳牛	已配	0306	6	113	113	2602	85.48	2013-12-03	2020-09-26	2013-12-03	511HO09861	012089		母	荷斯坦	新西兰	1	982126060908154		982126060908154	2020-09-26	产后牛转群	113	095S	34	2014-02-01			2020-09-26	3.5							2	113		2021-01-15		2021-01-15	马春阳	2	011HO15001	2020-12-05	70
100379	19100379	泌乳牛	产犊	0305	5	14	14	2601	85.45	2013-12-04	2021-01-03	2013-12-04	029HO13566	014083		母	荷斯坦	新西兰	1	982126060909935		982126060909935	2021-01-03	产后牛转群	14	095S	32	2014-02-02			2021-01-03	3.5								14						0
100472	19100472	干奶牛	怀孕	1106	5	458	452	2600	85.42	2013-12-05	2019-10-17	2013-12-05	511HO09861	011527		母	荷斯坦	乌拉圭	1	982126060882492		982126060882492	2021-01-11	干奶事件自动转群	6	105S	49	2014-02-03			2021-01-11	4							143	315		2020-08-27		2020-08-27	刘学	5	011HO12393	2020-08-07	72
100493	19100493	泌乳牛	已配	0405	6	92	92	2600	85.42	2013-12-05	2020-10-17	2013-12-05	529HO13618	021320		母	荷斯坦	乌拉圭	1	982126060918908		982126060918908	2020-11-21	整舍调整	57	0302	38	2014-02-03			2020-10-17	3.5							22	92		2020-12-26		2020-12-26	刘学	1	011HO15225		70
100551	19100551	泌乳牛	已配	0301	5	91	91	2599	85.39	2013-12-06	2020-10-18	2013-12-06	511HO10017	114892	501HO07467	母	荷斯坦	合肥	1	982126060898569		982126060898569	2020-10-27	新发蹄病转群	82	211S	36	2014-02-04			2020-10-18	3.5							18	91		2020-12-30		2020-12-30	马春阳	1	011HO13571		73
100566	19100566	干奶牛	怀孕	0904	5	389	353	2599	85.39	2013-12-06	2019-12-25	2013-12-06	511HO09861	013110		母	荷斯坦	新西兰	1	982126060919573		982126060919573	2021-01-15	进围产事件自动转群	2	1203	38	2014-02-04			2020-12-12	3.5							256	133		2020-05-06		2020-05-06	王海东	2	011HO12393	2020-03-07	73
100594	19100594	泌乳牛	产犊	0306	6	53	53	2599	85.39	2013-12-06	2020-11-25	2013-12-06	511HO09861	021546		母	荷斯坦	乌拉圭	1	982126060919174		982126060919174	2021-01-11	整舍调整	6	0302	33	2014-02-04			2020-11-25	3.5								53						0
100600	19100600	泌乳牛	已配	0105	5	79	79	2599	85.39	2013-12-06	2020-10-30	2013-12-06	511HO09861	021408		母	荷斯坦	乌拉圭	1	982126060909159		982126060909159	2020-10-30	产后牛转群	79	095S	33	2014-02-04			2020-10-30	3.5							11	79		2021-01-06		2021-01-06	刘学	1	011HO15001		68
100603	19100603	泌乳牛	已配	0303	6	70	70	2598	85.35	2013-12-07	2020-11-08	2013-12-07	511HO09861	016515		母	荷斯坦	乌拉圭	1	982126060908729		982126060908729	2020-11-09	产后牛转群	69	095S	34	2014-02-05			2020-11-08	3.5							1	70		2021-01-16		2021-01-16	陈晓黎	1	011HO15001		69
100616	19100616	泌乳牛	已配	0301	5	171	171	2598	85.35	2013-12-07	2020-07-30	2013-12-07	511HO09861	019663		母	荷斯坦	乌拉圭	1	982126060864623		982126060864623	2020-08-08	新发其它疾病转群	162	0101	38	2014-02-05			2020-07-30	3.5							23	171		2020-12-25		2020-12-25	马春阳	3	011HO13571	2020-11-13	65
100619	19100619	干奶牛	怀孕	1001	5	346	287	2598	85.35	2013-12-07	2020-02-06	2013-12-07	511HO09861	012102		母	荷斯坦	新西兰	1	982126060893543		982126060893543	2020-12-25	进围产事件自动转群	23	1203	32	2014-02-05			2020-11-19	3.75							277	69		2020-04-15		2020-04-15	张晓庚	1	011HO12393		69
100642	19100642	泌乳牛	产犊	0305	6	17	17	2598	85.35	2013-12-07	2020-12-31	2013-12-07	511HO09861	013153		母	荷斯坦	新西兰	1	982126060908883		982126060908883	2020-12-31	产后牛转群	17	095S	39	2014-02-05			2020-12-31	3.5								17						0
100652	19100652	泌乳牛	怀孕	0204	5	192	192	2598	85.35	2013-12-07	2020-07-09	2013-12-07	511HO09861	012978		母	荷斯坦	新西兰	1	982126060894165		982126060894165	2020-11-30	转有胎牛	48	0104	30	2014-02-05			2020-07-09	3.5							114	78		2020-09-25		2020-09-25	陈晓黎	1	011HO12240		78
100679	19100679	泌乳牛	怀孕	0301	5	356	356	2598	85.35	2013-12-07	2020-01-27	2013-12-07	507HO09424	022822		母	荷斯坦	乌拉圭	1	982126060909218		982126060909218	2020-09-18	病牛出院	121	211S	39	2014-02-05			2019-11-29	3.25							36	320		2020-12-11		2020-12-12	马春阳	7	011HO13571	2020-12-11	72
100683	19100683	泌乳牛	产犊	0201	6	46	46	2597	85.32	2013-12-08	2020-12-02	2013-12-08	511HO09861	020643		母	荷斯坦	乌拉圭	1	982126060910663		982126060910663	2020-12-02	产后牛转群	46	095S	32	2014-02-06			2020-12-02	3.5								46						0
100695	19100695	泌乳牛	怀孕	0206	5	143	143	2597	85.32	2013-12-08	2020-08-27	2013-12-08	511HO10017	114314	200JE00323	母	荷斯坦	合肥	1	982126060887144		982126060887144	2021-01-08	新发蹄病转群	9	0404	39	2014-02-06			2020-08-27	3.5							71	72		2020-11-07		2020-11-07	马春阳	1	011HO15001		72
100714	19100714	干奶牛	怀孕	1103	5	365	364	2597	85.32	2013-12-08	2020-01-18	2013-12-08	511HO09861	017100		母	荷斯坦	乌拉圭	1	982126060914282		982126060914282	2021-01-16	干奶事件自动转群	1	105S	37	2014-02-06			2021-01-16	3.5							220	145		2020-06-11		2020-06-11	陈晓黎	3	011HO12230	2020-05-08	70
100728	19100728	泌乳牛	怀孕	0206	5	410	410	2597	85.32	2013-12-08	2019-12-04	2013-12-08	511HO10017	007669		母	娟姗	澳大利亚	1	982126060910475		982126060910475	2020-12-08	转有胎牛	40	0404	38	2014-02-06			2019-10-07	3.25							185	225		2020-07-16		2020-07-16	刘永超	3	011HO12393	2020-06-12	73
100733	19100733	泌乳牛	已配	0101	6	158	158	2597	85.32	2013-12-08	2020-08-12	2013-12-08	029HO13566	019421		母	荷斯坦	乌拉圭	1	982126060887138		982126060887138	2020-09-12	病牛出院	127	211S	33	2014-02-06			2020-08-12	3.5							9	158		2021-01-08		2021-01-08	刘标	3	011HO13571	2020-11-27	66
100744	19100744	泌乳牛	产犊	0302	5	4	4	2597	85.32	2013-12-08	2021-01-13	2013-12-08	511HO09861	014568		母	荷斯坦	新西兰	1	982126060898280		982126060898280	2021-01-13	产后牛转群	4	095S	35	2014-02-06			2021-01-13	3.5								4						0
100757	19100757	干奶牛	怀孕	1106	5	420	414	2597	85.32	2013-12-08	2019-11-24	2013-12-08	511HO09861	008772		母	荷斯坦	乌拉圭	1	982126060908193		982126060908193	2021-01-11	干奶事件自动转群	6	105S	40	2014-02-06			2021-01-11	3.5							184	236		2020-07-17		2020-07-17	李宏伟	7	011HO12230	2020-06-25	73
100779	19100779	泌乳牛	产犊	0105	5	52	52	2596	85.29	2013-12-09	2020-11-26	2013-12-09	507HO09424	020503		母	荷斯坦	乌拉圭	1	982126060863211		982126060863211	2021-01-10	合栏饲养	7	0302	36	2014-02-07			2020-11-26	3.5								52						0
100795	19100795	泌乳牛	已配	0105	6	74	74	2596	85.29	2013-12-09	2020-11-04	2013-12-09	511HO09861	019476		母	荷斯坦	乌拉圭	1	982126060896196		982126060896196	2021-01-02	病牛出院	15	211S	36	2014-02-07			2020-11-04	3.5							4	74		2021-01-13		2021-01-13	刘标	1	011HO15001		70
100822	19100822	泌乳牛	怀孕	0205	5	380	380	2596	85.29	2013-12-09	2020-01-03	2013-12-09	511HO09861	012528		母	荷斯坦	新西兰	1	982126060892971		982126060892971	2020-12-18	转低产牛	30	0402	35	2014-02-07			2019-11-08	3.75							200	180		2020-07-01		2020-07-01	刘永超	5	011HO12230	2020-06-09	71
100839	19100839	泌乳牛	怀孕	0204	5	246	246	2595	85.26	2013-12-10	2020-05-16	2013-12-10	511HO09861	019123		母	荷斯坦	乌拉圭	1	982126060917878		982126060917878	2020-11-29	转有胎牛	49	0101	31	2014-02-08			2020-05-16	3.25							100	146		2020-10-09		2020-10-09	刘标	3	011HO12228	2020-09-04	70
100850	19100850	泌乳牛	已配	0301	5	119	119	2595	85.26	2013-12-10	2020-09-20	2013-12-10	511HO10017	007135		母	荷斯坦	澳大利亚	1	982126060882294		982126060882294	2020-12-30	合栏饲养	18	0305	38	2014-02-08			2020-09-20	3.5							0	119		2021-01-17		2021-01-17	马春阳	2	011HO15001	2020-12-02	73
100855	19100855	泌乳牛	怀孕	0406	5	212	212	2595	85.26	2013-12-10	2020-06-19	2013-12-10	511HO09861			母	荷斯坦	新西兰	1	982126060909392		982126060909392	2020-12-09	合栏饲养	39	0304	35	2014-02-08			2020-06-19	3.5							44	168		2020-12-04		2020-12-04	马春阳	4	011HO13571	2020-10-23	64
100875	19100875	泌乳牛	已配	0301	6	88	88	2595	85.26	2013-12-10	2020-10-21	2013-12-10	029HO13566	014238		母	荷斯坦	新西兰	1	982126060912997		982126060912997	2020-12-15	新发蹄病转群	33	0405	35	2014-02-08			2020-10-21	3.5							15	88		2021-01-02		2021-01-02	马春阳	1	011HO15001		73
100876	19100876	泌乳牛	怀孕	0204	5	150	150	2595	85.26	2013-12-10	2020-08-20	2013-12-10	507HO09424	019487		母	荷斯坦	乌拉圭	1	982126060886347		982126060886347	2020-12-15	转有胎牛	33	0104	34	2014-02-08			2020-08-20	3.5							78	72		2020-10-31		2020-10-31	刘标	1	011HO15001		72
100879	19100879	泌乳牛	已配	0101	6	154	154	2595	85.26	2013-12-10	2020-08-16	2013-12-10	511HO09861	021960		母	荷斯坦	乌拉圭	1	982126060887004		982126060887004	2020-12-21	合栏饲养	27	0104	32	2014-02-08			2020-08-16	3.75							10	154		2021-01-07		2021-01-07	陈晓黎	4	011HO13571	2020-12-12	73
100881	19100881	干奶牛	怀孕	1104	5	434	413	2595	85.26	2013-12-10	2019-11-10	2013-12-10	501HO09509	011940		母	荷斯坦	新西兰	1	982126060908698		982126060908698	2020-12-27	干奶转群	21	1101	35	2014-02-08			2020-12-27	3.5							163	271		2020-08-07		2020-08-07	李宏伟	6	011HO12230	2020-07-17	73
100905	19100905	泌乳牛	已配	0202	5	269	269	2594	85.23	2013-12-11	2020-04-23	2013-12-11	511HO10017	005465		母	荷斯坦	澳大利亚	1	982126060913229		982126060913229	2021-01-06	转高产 2	11	0203	38	2014-02-09			2020-04-23	3.75							16	269		2021-01-01		2021-01-01	陈晓黎	5	011HO13571	2020-11-22	72
100918	19100918	泌乳牛	已配	0106	5	98	98	2594	85.23	2013-12-11	2020-10-11	2013-12-11	507HO09424	019131		母	荷斯坦	乌拉圭	1	982126060866135		982126060866135	2020-10-12	产后牛转群	97	095S	34	2014-02-09			2020-10-11	3.5							25	98		2020-12-23		2020-12-23	刘标	1	011HO13571		73
100971	19100971	泌乳牛	已配	0301	6	114	114	2594	85.23	2013-12-11	2020-09-25	2013-12-11	511HO09861	011812		母	荷斯坦	新西兰	1	982126060897053		982126060897053	2020-12-11	新发蹄病转群	37	0306	37	2014-02-09			2020-09-25	3.5							18	114		2020-12-30		2020-12-30	马春阳	2	011HO15225	2020-12-05	71
100982	19100982	泌乳牛	产犊	0201	5	46	46	2594	85.23	2013-12-11	2020-12-02	2013-12-11	511HO09978	121898	511HO07856	母	荷斯坦	通山	1	982126060916292		982126060916292	2020-12-02	产后牛转群	46	095S	36	2014-02-09			2020-12-02	3.5								46						0
100985	19100985	干奶牛	怀孕	1201	5	532	440	2593	85.19	2013-12-12	2019-08-04	2013-12-12	029HO13566	016592		母	荷斯坦	乌拉圭	1	982126060887880		982126060887880	2020-11-27	整舍调整	51	1202	36	2014-02-10			2020-10-17	3.5							206	326		2020-06-25		2020-06-25	陈晓黎	6	011HO12230	2020-02-17	66
100987	19100987	泌乳牛	怀孕	0402	5	373	373	2593	85.19	2013-12-12	2020-01-10	2013-12-12	501HO09509	011945		母	荷斯坦	新西兰	1	982126060914942		982126060914942	2020-12-29	转有胎牛	19	0301	29	2014-02-10			2019-11-16	3.5							87	286		2020-10-22		2020-10-22	马春阳	6	011HO12240	2020-09-25	71
101001	19101001	泌乳牛	已配	0406	5	204	204	2593	85.19	2013-12-12	2020-06-27	2013-12-12	511HO09861	022650		母	荷斯坦	乌拉圭	1	982126060894014		982126060894014	2020-11-02	合栏饲养	76	0303	34	2014-02-10			2020-06-27	3.5							19	204		2020-12-29		2020-12-29	刘学	5	011HO15225	2020-12-10	63
101012	19101012	泌乳牛	产犊	0305	6	10	10	2593	85.19	2013-12-12	2021-01-07	2013-12-12	511HO09978	121882	511HO07856	母	荷斯坦	通山	1				2021-01-07	产后牛转群	10	095S	38	2014-02-10			2021-01-07	3.5								10						0
101023	19101023	泌乳牛	产犊	0304	5	31	31	2593	85.19	2013-12-12	2020-12-17	2013-12-12	511HO09861	022466		母	荷斯坦	乌拉圭	1	982126060863297		982126060863297	2020-12-18	产后牛转群	30	095S	37	2014-02-10			2020-12-17	3.5								31						0
101035	19101035	干奶牛	怀孕	1004	5	395	324	2592	85.16	2013-12-13	2019-12-19	2013-12-13	511HO10017	116028	200HO02082	母	荷斯坦	马鞍山牧场	1	982126060892914		982126060892914	2021-01-15	合栏饲养	2	1204	30	2014-02-11			2020-11-07	3.75							261	134		2020-05-01		2020-05-01	刘永超	2	011HO12158	2020-03-21	93
101047	19101047	泌乳牛	怀孕	0404	4	439	439	2592	85.16	2013-12-13	2019-11-05	2013-12-13	511HO09861	011598		母	荷斯坦	乌拉圭	1	982126060882395		982126060882395	2020-12-09	转有胎牛	39	0301	40	2014-02-11			2019-09-12	3.5							80	359		2020-10-29		2020-10-29	刘学	7	011HO15001	2020-09-15	71
101050	19101050	泌乳牛	怀孕	0402	5	186	186	2592	85.16	2013-12-13	2020-07-15	2013-12-13	511HO09978	110138	511HO07856	母	荷斯坦	通山	1	982126060918983		982126060918983	2020-12-29	转有胎牛	19	0406	34	2014-02-11			2020-07-15	3.5							56	130		2020-11-22		2020-11-22	马春阳	3	011HO15225	2020-10-30	66
101066	19101066	泌乳牛	怀孕	0205	5	327	327	2592	85.16	2013-12-13	2020-02-25	2013-12-13	511HO09861	006586		母	荷斯坦	乌拉圭	1	982126060900480		982126060900480	2021-01-02	转低产牛	15	0202	38	2014-02-11			2020-01-02	3.5							65	262		2020-11-13		2020-11-13	陈晓黎	5	011HO15001	2020-09-18	71
101079	19101079	泌乳牛	产犊	2102	6	29	29	2592	85.16	2013-12-13	2020-12-19	2013-12-13	511HO09861	021543		母	荷斯坦	乌拉圭	1	982126060914907		982126060914907	2020-12-25	新发其它疾病转群	23	0304	39	2014-02-11			2020-12-19	3.25								29						0
101114	19101114	泌乳牛	怀孕	0403	5	183	183	2591	85.13	2013-12-14	2020-07-18	2013-12-14	511HO09978	121828	511HO07856	母	荷斯坦	通山	1	982126060918973		982126060918973	2020-11-19	转有胎牛	59	0406	43	2014-02-12			2020-07-18	3.75							94	89		2020-10-15		2020-10-15	马春阳	2	011HO15001	2020-09-19	63
101124	19101124	干奶牛	怀孕	1201	5	469	398	2591	85.13	2013-12-14	2019-10-06	2013-12-14	511HO09861	020666		母	荷斯坦	乌拉圭	1	982126060911759		982126060911759	2021-01-13	合栏饲养	4	2602	32	2014-02-12			2020-11-07	3.5							255	214		2020-05-07		2020-05-07	刘标	3	011HO12393	2020-02-15	73
101126	19101126	泌乳牛	禁配	0401	5	355	355	2591	85.13	2013-12-14	2020-01-28	2013-12-14	511HO09861	019886		母	荷斯坦	乌拉圭	1	982126060898113		982126060898113	2020-02-05	病牛出院	347	211S	34	2014-02-12			2020-01-02	3.5								355						0
101136	19101136	泌乳牛	产犊	0105	5	48	48	2591	85.13	2013-12-14	2020-11-30	2013-12-14	511HO10017	006814		母	荷斯坦	澳大利亚	1	982126060865809		982126060865809	2021-01-10	合栏饲养	7	0302	32	2014-02-12			2020-11-30	3.5								48						0
101143	19101143	泌乳牛	禁配	0401	4	562	562	2591	85.13	2013-12-14	2019-07-05	2013-12-14	511HO09861	011828		母	荷斯坦	新西兰	1	982126060866152		982126060866152	2020-07-06	转禁配牛	195	0301	34	2014-02-12			2019-05-03	3.5							262	562		2020-04-30		2020-04-30	刘学	9	011HO12393	2020-04-10	61
101151	19101151	泌乳牛	怀孕	0204	5	158	158	2591	85.13	2013-12-14	2020-08-12	2013-12-14	029HO13388	113340		母	荷斯坦	合肥	1	982126060886651		982126060886651	2020-11-29	转有胎牛	49	0101	37	2014-02-12			2020-08-12	3.75							94	64		2020-10-15		2020-10-15	陈晓黎	1	011HO12240		64
101166	19101166	泌乳牛	已配	0405	6	90	90	2590	85.1	2013-12-15	2020-10-19	2013-12-15	507HO09424	020389		母	荷斯坦	乌拉圭	1	982126060911731		982126060911731	2020-11-21	整舍调整	57	0302	39	2014-02-13			2020-10-19	3.5							18	90		2020-12-30		2020-12-30	马春阳	1	011HO15225		72
101179	19101179	泌乳牛	已配	0101	5	196	196	2590	85.1	2013-12-15	2020-07-05	2013-12-15	507HO09424	019744		母	荷斯坦	乌拉圭	1	982126060865570		982126060865570	2020-12-01	合栏饲养	47	0104	32	2014-02-13			2020-07-05	3.75							2	196		2021-01-15		2021-01-15	陈晓黎	4	011HO13571	2020-12-05	66
101200	19101200	泌乳牛	已配	0106	6	87	87	2590	85.1	2013-12-15	2020-10-22	2013-12-15	501HO09509	021084		母	荷斯坦	乌拉圭	1	982126060909799		982126060909799	2020-10-24	病牛出院	85	211S	38	2014-02-13			2020-10-22	3.5							15	87		2021-01-02		2021-01-02	陈晓黎	1	011HO15001		72
101218	19101218	泌乳牛	怀孕	0203	5	333	333	2590	85.1	2013-12-15	2020-02-19	2013-12-15	501HO09509	013945		母	荷斯坦	新西兰	1	982126060900358		982126060900358	2020-11-10	整舍调整	68	0102	36	2014-02-13			2019-12-30	3.5							70	263		2020-11-08		2020-11-08	陈晓黎	6	011HO12240	2020-09-25	73
101223	19101223	泌乳牛	产犊	0101	6	50	50	2589	85.06	2013-12-16	2020-11-28	2013-12-16	501HO09509	018396		母	荷斯坦	乌拉圭	1	982126060911031		982126060911031	2021-01-10	合栏饲养	7	0302	33	2014-02-14			2020-11-28	3.5								50						0
101247	19101247	泌乳牛	已配	0105	6	77	77	2589	85.06	2013-12-16	2020-11-01	2013-12-16	501HO09509	019920		母	荷斯坦	乌拉圭	1	982126060897109		982126060897109	2020-11-01	产后牛转群	77	095S	36	2014-02-14			2020-11-01	3.5							8	77		2021-01-09		2021-01-09	刘标	1	011HO15001		69
101248	19101248	泌乳牛	产犊	0105	5	49	49	2589	85.06	2013-12-16	2020-11-29	2013-12-16	501HO09509			母	荷斯坦	乌拉圭	1	982126060901329		982126060901329	2021-01-10	合栏饲养	7	0302	41	2014-02-14			2020-11-29	3.5								49						0
101271	19101271	干奶牛	怀孕	0904	5	329	293	2589	85.06	2013-12-16	2020-02-23	2013-12-16	511HO09861	011679		母	荷斯坦	乌拉圭	1	982126060900677		982126060900677	2021-01-15	进围产事件自动转群	2	1203	40	2014-02-14			2020-12-12	3.5							256	73		2020-05-06		2020-05-06	陈晓黎	1	011HO12393		73
101307	19101307	干奶牛	怀孕	1103	5	296	295	2588	85	2013-12-17	2020-03-27	2013-12-17	501HO09509	021515		母	荷斯坦	乌拉圭	1	982126060896594		982126060896594	2021-01-16	干奶事件自动转群	1	105S	37	2014-02-15			2021-01-16	3.5							225	71		2020-06-06		2020-06-06	刘永超	1	011HO12230		71
101322	19101322	泌乳牛	产犊	2102	6	11	11	2588	85	2013-12-17	2021-01-06	2013-12-17	511HO10017	115990	007HO08884	母	荷斯坦	马鞍山牧场	1	982126060882287		982126060882287	2021-01-12	新发其它疾病转群	5	0305	36	2014-02-15			2021-01-06	3.5								11						0
101355	19101355	泌乳牛	怀孕	0803	5	355	355	2588	85	2013-12-17	2020-01-28	2013-12-17	511HO09861	022704		母	荷斯坦	乌拉圭	1	982126060918467		982126060918467	2020-11-29	转高产 2	49	0804	36	2014-02-15			2019-12-16	3.25							182	173		2020-07-19		2020-07-19	张晓庚	4	011HO12148	2020-06-22	71
101406	19101406	泌乳牛	产犊	0201	5	37	37	2587	85	2013-12-18	2020-12-11	2013-12-18	501HO09509	011806		母	荷斯坦	新西兰	1	982126060913412		982126060913412	2020-12-13	病牛出院	35	211S	36	2014-02-16			2020-12-11	3.5								37						0
101413	19101413	泌乳牛	已配	0105	6	78	78	2587	85	2013-12-18	2020-10-31	2013-12-18	501HO09509	013142		母	荷斯坦	新西兰	1	982126060918994		982126060918994	2020-11-01	产后牛转群	77	095S	34	2014-02-16			2020-10-31	3.5							8	78		2021-01-09		2021-01-09	陈晓黎	1	011HO15001		70
101427	19101427	泌乳牛	产犊	0104	6	24	24	2587	85	2013-12-18	2020-12-24	2013-12-18	501HO09509	013974		母	荷斯坦	新西兰	1	982126060893681		982126060893681	2020-12-25	产后牛转群	23	095S	36	2014-02-16			2020-12-24	3.5								24						0
101466	19101466	泌乳牛	已配	0303	5	75	75	2586	84.97	2013-12-19	2020-11-03	2013-12-19	029HO13388	115612	529HO13205	母	荷斯坦	马鞍山牧场	1	982126060897435		982126060897435	2020-12-07	病牛出院	41	211S	40	2014-02-17			2020-11-03	3.5							8	75		2021-01-09		2021-01-09	张艳金	1	011HO15001		67
101507	19101507	泌乳牛	怀孕	0204	6	151	151	2586	84.97	2013-12-19	2020-08-19	2013-12-19	511HO09978	018881		母	荷斯坦	乌拉圭	1	982126060864579		982126060864579	2020-12-15	转有胎牛	33	0104	34	2014-02-17			2020-08-19	3.5							78	73		2020-10-31		2020-10-31	马春阳	1	011HO15001		73
101530	19101530	泌乳牛	怀孕	0206	5	270	270	2585	84.93	2013-12-20	2020-04-22	2013-12-20	029HO13388	112747	007HO08877	母	荷斯坦	合肥	1	982126060913233		982126060913233	2020-12-28	转有胎牛	20	0402	37	2014-02-18			2020-04-22	3.25							156	114		2020-08-14		2020-08-14	刘永超	2	011HO12393	2020-07-04	73
101540	19101540	泌乳牛	产犊	0302	6	5	5	2585	84.93	2013-12-20	2021-01-12	2013-12-20	200HO05795	004424		母	荷斯坦	澳大利亚	1	982126060914625		982126060914625	2021-01-12	产后牛转群	5	095S	36	2014-02-18			2021-01-12	3.5								5						0
101548	19101548	泌乳牛	怀孕	0206	5	351	351	2585	84.93	2013-12-20	2020-02-01	2013-12-20	501HO09509	022850		母	荷斯坦	乌拉圭	1	982126060919324		982126060919324	2020-12-08	转有胎牛	40	0404	36	2014-02-18			2019-12-23	3.5							96	255		2020-10-13		2020-10-13	马春阳	3	011HO15001	2020-09-22	70
101568	19101568	泌乳牛	已配	0202	4	507	507	2585	84.93	2013-12-20	2019-08-29	2013-12-20	029HO13566	018364		母	荷斯坦	乌拉圭	1	982126060896054		982126060896054	2021-01-03	转高产 2	14	0203	37	2014-02-18			2019-06-29	3.5							6	507		2021-01-11		2021-01-11	陈晓黎	9	011HO13571	2020-12-10	75
101606	19101606	干奶牛	怀孕	1106	5	424	418	2584	84.9	2013-12-21	2019-11-20	2013-12-21	777HO03383	009123		母	荷斯坦	乌拉圭	1	982126060918960		982126060918960	2021-01-11	干奶事件自动转群	6	105S	38	2014-02-19			2021-01-11	3.5							67	357		2020-11-11		2020-11-11	陈晓黎	3	011HO12240	2020-10-15	73
101614	19101614	泌乳牛	怀孕	0206	5	353	353	2584	84.9	2013-12-21	2020-01-30	2013-12-21	507HO09471	019355		母	荷斯坦	乌拉圭	1	982126060912904		982126060912904	2020-09-15	新发其它疾病转群	124	0404	36	2014-02-19			2019-10-25	3.5							212	141		2020-06-19		2020-06-19	刘永超	3	011HO12393	2020-05-12	72
101623	19101623	干奶牛	怀孕	1001	5	345	286	2584	84.9	2013-12-21	2020-02-07	2013-12-21	511HO10017	116014	200HO02082	母	荷斯坦	马鞍山牧场	1	982126060916076		982126060916076	2020-12-25	进围产事件自动转群	23	1203	37	2014-02-19			2020-11-19	3.5							277	68		2020-04-15		2020-04-15	穆明理	1	011HO12393		68
101658	19101658	泌乳牛	已配	0301	5	75	75	2584	84.9	2013-12-21	2020-11-03	2013-12-21	511HO09978	020598		母	荷斯坦	乌拉圭	1	982126060896120		982126060896120	2020-11-21	新发蹄病转群	57	2102	34	2014-02-19			2020-11-03	3.5							8	75		2021-01-09		2021-01-09	马春阳	1	011HO13571		67
101663	19101663	泌乳牛	怀孕	0205	6	141	141	2584	84.9	2013-12-21	2020-08-29	2013-12-21	507HO09471	022712		母	荷斯坦	乌拉圭	1	982126060887177		982126060887177	2021-01-12	转低产牛	5	0202	38	2014-02-19			2020-08-29	3.5							71	70		2020-11-07		2020-11-07	刘学	1	011HO15001		70
101682	19101682	泌乳牛	怀孕	0103	6	166	166	2584	84.9	2013-12-21	2020-08-04	2013-12-21	507HO09471	020771		母	荷斯坦	乌拉圭	1	982126060864621		982126060864621	2021-01-14	转有胎牛	3	0101	36	2014-02-19			2020-08-04	3.75							65	101		2020-11-13		2020-11-13	陈晓黎	2	011HO12240	2020-10-07	64
101684	19101684	泌乳牛	已配	0103	5	113	113	2584	84.9	2013-12-21	2020-09-26	2013-12-21	777HO03383	011642		母	荷斯坦	乌拉圭	1	982126060885424		982126060885424	2020-09-27	产后牛转群	112	095S	35	2014-02-19			2020-09-26	3.75							2	113		2021-01-15		2021-01-15	刘标	2	011HO15001	2020-12-05	70
101702	19101702	干奶牛	怀孕	2502	4	441	414	2583	84.87	2013-12-22	2019-11-03	2013-12-22	200HO03523	115721	001HO08631	母	荷斯坦	马鞍山牧场	1	982126060897627		982126060897627	2020-12-21	干奶事件自动转群	27	105S	37	2014-02-20			2020-12-21	3.5							247	194		2020-05-15		2020-05-15	陈晓黎	4	011HO12393	2020-04-10	73
101705	19101705	泌乳牛	禁配	0401	4	529	529	2583	84.87	2013-12-22	2019-08-07	2013-12-22	511HO09861	019133		母	荷斯坦	乌拉圭	1	982126060915111		982126060915111	2020-12-03	转禁配牛	45	0205	36	2014-02-20			2019-06-03	3.5							86	529		2020-10-23		2020-10-23	陈晓黎	4	011HO15001	2020-05-22	63
101712	19101712	泌乳牛	产犊	0102	6	59	59	2583	84.87	2013-12-22	2020-11-19	2013-12-22	507HO09471	018552		母	荷斯坦	乌拉圭	1	982126060911016		982126060911016	2020-12-14	病牛出院	34	211S	35	2014-02-20			2020-11-19	3.5								59						0
101760	19101760	泌乳牛	已配	0405	5	97	97	2582	84.84	2013-12-23	2020-10-12	2013-12-23	507HO09471	017826		母	荷斯坦	乌拉圭	1	982126060915199		982126060915199	2020-11-21	整舍调整	57	0302	35	2014-02-21			2020-10-12	3.5							25	97		2020-12-23		2020-12-23	张艳金	1	011HO15225		72
101764	19101764	干奶牛	怀孕	1104	5	462	441	2582	84.84	2013-12-23	2019-10-13	2013-12-23	501HO09509	018821		母	荷斯坦	乌拉圭	1	982126060886957		982126060886957	2020-12-27	干奶转群	21	1101	37	2014-02-21			2020-12-27	3.5							146	316		2020-08-24		2020-08-24	刘学	8	011HO12230	2020-07-18	73
101777	19101777	泌乳牛	产犊	0306	5	59	59	2582	84.84	2013-12-23	2020-11-19	2013-12-23	507HO09471	020469		母	荷斯坦	乌拉圭	1	982126060911067		982126060911067	2021-01-11	整舍调整	6	0302	38	2014-02-21			2020-11-19	3.5								59						0
101781	19101781	泌乳牛	产犊	0101	6	53	53	2582	84.84	2013-12-23	2020-11-25	2013-12-23	501HO09509	017019		母	荷斯坦	乌拉圭	1	982126060887478		982126060887478	2021-01-10	合栏饲养	7	0302	40	2014-02-21			2020-11-25	3.5								53						0
101785	19101785	泌乳牛	已配	0301	6	114	114	2582	84.84	2013-12-23	2020-09-25	2013-12-23	507HO09471	020432		母	荷斯坦	乌拉圭	1	982126060896064		982126060896064	2020-11-08	新发蹄病转群	70	2102	40	2014-02-21			2020-09-25	3.5							2	114		2021-01-15		2021-01-15	马春阳	2	011HO15001	2020-12-05	71
101801	19101801	泌乳牛	产犊	2103	6	36	36	2582	84.84	2013-12-23	2020-12-12	2013-12-23	511HO10017	114404	011HO07856	母	荷斯坦	合肥	1	982126060864557		982126060864557	2021-01-15	待淘牛集中	2	096N	37	2014-02-21			2020-12-12	3.5								36						0
101805	19101805	泌乳牛	怀孕	0402	5	137	137	2582	84.84	2013-12-23	2020-09-02	2013-12-23	511HO09978	110097	529HO11255	母	荷斯坦	通山	1	982126060886348		982126060886348	2020-12-31	病牛出院	17	211S	37	2014-02-21			2020-09-02	3.5							63	74		2020-11-14		2020-11-15	马春阳	1	011HO15001	2020-11-14	73
101810	19101810	泌乳牛	怀孕	0205	5	360	360	2582	84.84	2013-12-23	2020-01-23	2013-12-23	029HO13566	016561		母	荷斯坦	乌拉圭	1	982126060913472		982126060913472	2021-01-05	转低产牛	12	0202	36	2014-02-21			2019-11-21	3.5							53	307		2020-11-25		2020-11-25	陈晓黎	3	011HO13571	2020-07-21	156
101826	19101826	泌乳牛	已配	0202	6	145	145	2582	84.84	2013-12-23	2020-08-25	2013-12-23	501HO09509	018705		母	荷斯坦	乌拉圭	1	982126060887168		982126060887168	2020-12-04	转高产 2	44	0104	34	2014-02-21			2020-08-25	3.75							30	145		2020-12-18		2020-12-18	刘标	2	011HO13571	2020-11-04	71
101829	19101829	泌乳牛	怀孕	0206	5	354	354	2582	84.84	2013-12-23	2020-01-29	2013-12-23	511HO09861	020570		母	荷斯坦	乌拉圭	1	982126060919320		982126060919320	2020-11-29	合栏饲养	49	0204	37	2014-02-21			2019-10-25	3.25							206	148		2020-06-25		2020-06-25	陈晓黎	4	011HO12393	2020-05-25	73
101832	19101832	泌乳牛	怀孕	0203	5	330	330	2582	84.84	2013-12-23	2020-02-22	2013-12-23	507HO09471	016519		母	荷斯坦	乌拉圭	1	982126060885813		982126060885813	2020-11-10	整舍调整	68	0102	40	2014-02-21			2019-12-25	3.25							86	244		2020-10-23		2020-10-23	刘标	4	011HO12240	2020-07-03	70
101844	19101844	干奶牛	怀孕	1005	5	337	285	2581	84.81	2013-12-24	2020-02-15	2013-12-24	501HO09509	012653		母	荷斯坦	新西兰	1	982126060899709		982126060899709	2020-11-26	干奶事件自动转群	52	105S	35	2014-02-22			2020-11-26	4							270	67		2020-04-22		2020-04-22	穆明理	1	011HO12239		67
101856	19101856	泌乳牛	怀孕	0103	6	121	121	2581	84.81	2013-12-24	2020-09-18	2013-12-24	511HO09978	020908		母	荷斯坦	乌拉圭	1	982126060909779		982126060909779	2020-09-18	产后牛转群	121	095S	34	2014-02-22			2020-09-18	3.75							50	71		2020-11-28		2020-11-28	张荣哲	1	011HO13571		71
101866	19101866	泌乳牛	产犊	0104	6	24	24	2581	84.81	2013-12-24	2020-12-24	2013-12-24	501HO09509	013357		母	荷斯坦	新西兰	1	982126060898553		982126060898553	2020-12-24	产后牛转群	24	095S	35	2014-02-22			2020-12-24	3.5								24						0
101915	19101915	泌乳牛	已配	0103	6	124	124	2580	84.77	2013-12-25	2020-09-15	2013-12-25	029HO13566	012186		母	荷斯坦	新西兰	1				2020-09-15	产后牛转群	124	095S	40	2014-02-23			2020-09-15	3.5							1	124		2021-01-15		2021-01-16	陈晓黎	3	011HO15001	2021-01-15	71
101919	19101919	泌乳牛	已配	0405	6	95	95	2580	84.77	2013-12-25	2020-10-14	2013-12-25	029HO13566	012867		母	荷斯坦	新西兰	1	982126060914918		982126060914918	2020-11-21	整舍调整	57	0302	30	2014-02-23			2020-10-14	3.5							22	95		2020-12-26		2020-12-26	张艳金	1	011HO15225		73
101957	19101957	泌乳牛	禁配	2103	4	318	318	2580	84.77	2013-12-25	2020-03-05	2013-12-25	777HO03383	011632		母	荷斯坦	乌拉圭	1	982126060910146		982126060910146	2021-01-08	待淘牛集中	9	0401	36	2014-02-23			2019-10-25	3.5							246	318		2020-05-16		2020-05-16	刘标	1	011HO12393		72
101961	19101961	泌乳牛	怀孕	0506	5	318	318	2580	84.77	2013-12-25	2020-03-05	2013-12-25	501HO09509	021041		母	荷斯坦	乌拉圭	1	982126060909615		982126060909615	2020-11-09	转低产牛	69	0803	35	2014-02-23			2019-11-27	3.75							205	113		2020-06-26		2020-06-26	穆明理	2	011HO12148	2020-05-13	69
101965	19101965	干奶牛	怀孕	1103	5	297	296	2580	84.77	2013-12-25	2020-03-26	2013-12-25	507HO09471	019260		母	荷斯坦	乌拉圭	1	982126060886719		982126060886719	2021-01-16	干奶事件自动转群	1	105S	36	2014-02-23			2021-01-16	3.75							225	72		2020-06-06		2020-06-06	刘永超	1	011HO12230		72
101970	19101970	泌乳牛	已配	0405	6	86	86	2580	84.77	2013-12-25	2020-10-23	2013-12-25	777HO03383	011689		母	荷斯坦	乌拉圭	1	982126060897623		982126060897623	2020-11-21	整舍调整	57	0302	35	2014-02-23			2020-10-23	3.5							15	86		2021-01-02		2021-01-02	陈晓黎	1	011HO15001		71
101974	19101974	干奶牛	怀孕	1104	5	354	334	2580	84.77	2013-12-25	2020-01-29	2013-12-25	501HO09509	019695		母	荷斯坦	乌拉圭	1	982126060912986		982126060912986	2020-12-28	干奶事件自动转群	20	105S	40	2014-02-23			2020-12-28	3.5							240	114		2020-05-22		2020-05-22	刘学	2	011HO12393	2020-04-11	73
101976	19101976	泌乳牛	怀孕	0301	6	109	109	2580	84.77	2013-12-25	2020-09-30	2013-12-25	507HO09471	021769		母	荷斯坦	乌拉圭	1	982126060895973		982126060895973	2020-12-11	新发蹄病转群	37	0306	36	2014-02-23			2020-09-30	3.5							36	73		2020-12-12		2020-12-12	马春阳	1	011HO15225		73
101983	19101983	泌乳牛	已配	0105	6	80	80	2579	84.74	2013-12-26	2020-10-29	2013-12-26	507HO09471	020357		母	荷斯坦	乌拉圭	1	982126060918919		982126060918919	2020-10-30	产后牛转群	79	095S	39	2014-02-24			2020-10-29	3.5							11	80		2021-01-06		2021-01-06	马春阳	1	011HO15001		69
102003	19102003	泌乳牛	怀孕	0206	5	328	328	2579	84.74	2013-12-26	2020-02-24	2013-12-26	501HO09509	014531		母	荷斯坦	新西兰	1	982126060898584		982126060898584	2020-10-09	新发蹄病转群	100	0102	37	2014-02-24			2019-12-30	3.25							135	193		2020-09-04		2020-09-04	刘标	4	011HO12230	2020-08-15	72
102025	19102025	干奶牛	怀孕	1104	5	422	401	2579	84.74	2013-12-26	2019-11-22	2013-12-26	501HO09509	016827		母	荷斯坦	乌拉圭	1	982126060896087		982126060896087	2020-12-27	干奶转群	21	1101	34	2014-02-24			2020-12-27	4							192	230		2020-07-09		2020-07-09	陈晓黎	5	011HO12230	2020-06-03	71
102039	19102039	泌乳牛	禁配	0202	4	518	518	2579	84.74	2013-12-26	2019-08-18	2013-12-26	029HO13566	016284		母	荷斯坦	乌拉圭	1	982126060914680		982126060914680	2020-12-20	转高产 2	28	0203	36	2014-02-24			2019-06-11	3.75							21	518		2020-12-27		2020-12-27	陈晓黎	8	011HO15225	2020-11-27	80
102040	19102040	泌乳牛	产犊	0303	6	67	67	2579	84.74	2013-12-26	2020-11-11	2013-12-26	029HO13566	014134		母	荷斯坦	新西兰	1	982126060919197		982126060919197	2020-11-12	产后牛转群	66	095S	35	2014-02-24			2020-11-11	3.5								67						0
102060	19102060	泌乳牛	怀孕	0203	5	134	134	2578	84.71	2013-12-27	2020-09-05	2013-12-27	029HO13566	012174		母	荷斯坦	新西兰	1	982126060912992		982126060912992	2020-12-04	转高产 2	44	0305	36	2014-02-25			2020-09-05	3.75							40	94		2020-12-08		2020-12-08	陈晓黎	2	011HO13571	2020-11-14	70
102077	19102077	泌乳牛	怀孕	0206	6	134	134	2578	84.71	2013-12-27	2020-09-05	2013-12-27	511HO09798	016285		母	荷斯坦	乌拉圭	1	982126060910697		982126060910697	2021-01-15	新发蹄病转群	2	2102	37	2014-02-25			2020-09-05	3.5							63	71		2020-11-14		2020-11-15	马春阳	1	011HO15001	2020-11-14	70
102080	19102080	泌乳牛	产犊	0305	6	16	16	2578	84.71	2013-12-27	2021-01-01	2013-12-27	501HO09509	015914		母	荷斯坦	乌拉圭	1	982126060919542		982126060919542	2021-01-02	产后牛转群	15	095S	36	2014-02-25			2021-01-01	3.5								16						0
102089	19102089	干奶牛	怀孕	0902	5	412	358	2578	84.71	2013-12-27	2019-12-02	2013-12-27	501HO09509	021337		母	荷斯坦	乌拉圭	1	982126060882477		982126060882477	2021-01-01	合栏饲养	16	1103	38	2014-02-25			2020-11-24	4							275	137		2020-04-17		2020-04-17	刘学	3	011HO12393	2020-03-12	72
102098	19102098	泌乳牛	已配	0406	6	139	139	2578	84.71	2013-12-27	2020-08-31	2013-12-27	777HO03383	011479		母	荷斯坦	乌拉圭	1	982126060912545		982126060912545	2020-12-22	转参配牛	26	0301	35	2014-02-25			2020-08-31	3.5							23	139		2020-12-25		2020-12-25	马春阳	2	011HO13571	2020-11-11	72
102105	19102105	泌乳牛	已配	0406	5	181	181	2578	84.71	2013-12-27	2020-07-20	2013-12-27	200HO05577	014530		母	荷斯坦	新西兰	1	982126060918991		982126060918991	2020-09-02	整舍调整	137	0305	39	2014-02-25			2020-07-20	3.5							20	181		2020-12-28		2020-12-28	刘学	4	011HO15225	2020-12-05	65
102115	19102115	泌乳牛	产犊	0102	6	64	64	2578	84.71	2013-12-27	2020-11-14	2013-12-27	501HO09509	020304		母	荷斯坦	乌拉圭	1	982126060892937		982126060892937	2020-11-14	产后牛转群	64	095S	37	2014-02-25			2020-11-14	3.25								64						0
102116	19102116	泌乳牛	产犊	0102	6	59	59	2578	84.71	2013-12-27	2020-11-19	2013-12-27	501HO09509	013996		母	荷斯坦	新西兰	1	982126060911737		982126060911737	2020-11-20	产后牛转群	58	095S	38	2014-02-25			2020-11-19	3.5								59						0
102134	19102134	泌乳牛	产犊	0305	6	11	11	2577	84.68	2013-12-28	2021-01-06	2013-12-28	511HO09861	021879		母	荷斯坦	乌拉圭	1	982126060912011		982126060912011	2021-01-06	产后牛转群	11	095S	40	2014-02-26			2021-01-06	3.5								11						0
102136	19102136	泌乳牛	禁配	0401	4	461	461	2577	84.68	2013-12-28	2019-10-14	2013-12-28	029HO13388	006972		母	荷斯坦	澳大利亚	1	982126060898297		982126060898297	2020-12-24	转禁配牛	24	0205	36	2014-02-26			2019-08-19	3.75							248	461		2020-05-14		2020-05-14	刘标	2	011HO12393	2019-12-25	72
102146	19102146	干奶牛	怀孕	0902	4	597	539	2577	84.68	2013-12-28	2019-05-31	2013-12-28	777HO03383	006568		母	荷斯坦	乌拉圭	1	982126060863298		982126060863298	2021-01-01	合栏饲养	16	1103	37	2014-02-26			2020-11-20	3.75							279	318		2020-04-13		2020-04-13	陈晓黎	9	011HO12349	2020-03-21	61
102162	19102162	泌乳牛	怀孕	0803	5	348	348	2577	84.68	2013-12-28	2020-02-04	2013-12-28	200HO03523	004922		母	荷斯坦	澳大利亚	1	982126060909661		982126060909661	2020-11-11	转高产 2	67	0804	36	2014-02-26			2019-12-09	3.25							208	140		2020-06-23		2020-06-23	穆明理	3	011HO12148	2020-05-06	71
102163	19102163	泌乳牛	产犊	0104	6	25	25	2577	84.68	2013-12-28	2020-12-23	2013-12-28	200HO03523	007354		母	荷斯坦	澳大利亚	1	942000040129482		942000040129482	2020-12-23	产后牛转群	25	095S	33	2014-02-26			2020-12-23	3.25								25						0
102168	19102168	泌乳牛	产犊	0104	6	19	19	2577	84.68	2013-12-28	2020-12-29	2013-12-28	507HO09471	012667		母	荷斯坦	新西兰	1	982126060900466		982126060900466	2020-12-29	产后牛转群	19	095S	39	2014-02-26			2020-12-29	3.5								19						0
102177	19102177	干奶牛	怀孕	1201	5	441	349	2577	84.68	2013-12-28	2019-11-03	2013-12-28	507HO09471	018670		母	荷斯坦	乌拉圭	1	982126060912926		982126060912926	2020-11-27	整舍调整	51	1202	34	2014-02-26			2020-10-17	3.5							220	221		2020-06-11		2020-06-11	陈晓黎	3	011HO12230	2020-02-27	73
102189	19102189	泌乳牛	已配	0406	6	167	167	2576	84.64	2013-12-29	2020-08-03	2013-12-29	029HO13566	017312		母	荷斯坦	乌拉圭	1	982126060864689		982126060864689	2020-10-08	病牛出院	101	211S	35	2014-02-27			2020-08-03	3.5							9	167		2021-01-08		2021-01-08	马春阳	3	011HO15001	2020-11-20	65
102190	19102190	泌乳牛	怀孕	0204	6	150	150	2576	84.64	2013-12-29	2020-08-20	2013-12-29	507HO09471	021848		母	荷斯坦	乌拉圭	1	982126060886359		982126060886359	2020-12-16	转有胎牛	32	0104	39	2014-02-27			2020-08-20	3.75							78	72		2020-10-31		2020-10-31	陈晓黎	1	011HO15001		72
102207	19102207	泌乳牛	怀孕	0403	6	198	198	2576	84.64	2013-12-29	2020-07-03	2013-12-29	777HO05562	010440		母	荷斯坦	乌拉圭	1	982126060893800		982126060893800	2020-12-19	转有胎牛	29	0101	32	2014-02-27			2020-07-03	3.5							70	128		2020-11-08		2020-11-08	陈晓黎	3	011HO15001	2020-09-24	64
102215	19102215	泌乳牛	怀孕	0202	5	419	419	2576	84.64	2013-12-29	2019-11-25	2013-12-29	501HO09509	018397		母	荷斯坦	乌拉圭	1	982126060914497		982126060914497	2021-01-03	转高产 2	14	0203	37	2014-02-27			2019-10-02	3.5							144	275		2020-08-26		2020-08-26	陈晓黎	7	011HO12230	2020-07-31	72
102216	19102216	泌乳牛	产犊	211S	6	21	21	2576	84.64	2013-12-29	2020-12-27	2013-12-29	501HO09509	021476		母	荷斯坦	乌拉圭	1	982126060909122		982126060909122	2021-01-11	过抗转舍	6	2102	38	2014-02-27			2020-12-27	3.75								21						0
102220	19102220	干奶牛	怀孕	1106	5	358	352	2576	84.64	2013-12-29	2020-01-25	2013-12-29	501HO09509	016376		母	荷斯坦	乌拉圭	1	982126060909221		982126060909221	2021-01-11	干奶事件自动转群	6	105S	35	2014-02-27			2021-01-11	3.5							133	225		2020-09-06		2020-09-06	刘学	6	011HO12393	2020-08-14	70
102221	19102221	干奶牛	怀孕	1106	5	337	315	2576	84.64	2013-12-29	2020-02-15	2013-12-29	501HO09509	019073		母	荷斯坦	乌拉圭	1	982126060900413		982126060900413	2020-12-26	干奶事件自动转群	22	105S	36	2014-02-27			2020-12-26	3.5							244	93		2020-05-18		2020-05-18	陈晓黎	2	011HO12393	2020-04-25	70
102233	19102233	泌乳牛	怀孕	0306	6	110	110	2576	84.64	2013-12-29	2020-09-29	2013-12-29	029HO13566	012583		母	荷斯坦	新西兰	1	982126060895957		982126060895957	2020-11-25	病牛出院	53	211S	30	2014-02-27			2020-09-29	3.5							38	72		2020-12-09		2020-12-10	马春阳	1	011HO15225	2020-12-09	71
102249	19102249	泌乳牛	已配	0306	6	112	112	2575	84.61	2013-12-30	2020-09-27	2013-12-30	511HO10017	110007	029HO11713	母	荷斯坦	马鞍山牧场	1	982126060922083		982126060922083	2020-09-28	产后牛转群	111	095S	37	2014-02-28			2020-09-27	3.75							14	112		2021-01-03		2021-01-03	米文飞	2	011HO15001	2020-12-09	73
102270	19102270	泌乳牛	产犊	211S	6	54	54	2575	84.61	2013-12-30	2020-11-24	2013-12-30	507HO09471	019013		母	荷斯坦	乌拉圭	1	982126060919539		982126060919539	2020-12-25	过抗转舍	23	096N	38	2014-02-28			2020-10-06	3.5								54						0
102280	19102280	泌乳牛	怀孕	0103	6	148	148	2575	84.61	2013-12-30	2020-08-22	2013-12-30	501HO09509	014837		母	荷斯坦	乌拉圭	1	982126060887828		982126060887828	2020-12-21	合栏饲养	27	0104	35	2014-02-28			2020-08-22	3.5							54	94		2020-11-24		2020-11-24	陈晓黎	2	011HO13571	2020-10-31	70
102281	19102281	干奶牛	怀孕	1104	5	399	379	2575	84.61	2013-12-30	2019-12-15	2013-12-30	501HO09509	012648		母	荷斯坦	新西兰	1	982126060865996		982126060865996	2020-12-28	干奶事件自动转群	20	105S	37	2014-02-28			2020-12-28	3.75							240	159		2020-05-22		2020-05-22	刘永超	4	011HO12393	2020-05-02	73
102285	19102285	泌乳牛	已配	0306	6	107	107	2575	84.61	2013-12-30	2020-10-02	2013-12-30	501HO09509	018249		母	荷斯坦	乌拉圭	1	982126060911791		982126060911791	2020-12-09	病牛出院	39	211S	38	2014-02-28			2020-10-02	3.5							14	107		2021-01-03		2021-01-03	刘学	2	011HO15001	2020-12-12	71
102293	19102293	泌乳牛	怀孕	0206	5	292	292	2575	84.61	2013-12-30	2020-03-31	2013-12-30	200HO03523	007522		母	荷斯坦	澳大利亚	1	982126060865541		982126060865541	2020-12-28	转有胎牛	20	0402	36	2014-02-28			2020-03-31	3.25							177	115		2020-07-24		2020-07-24	刘永超	2	011HO12230	2020-06-10	71
102294	19102294	干奶牛	怀孕	1004	5	330	289	2575	84.61	2013-12-30	2020-02-22	2013-12-30	507HO09471	016754		母	荷斯坦	乌拉圭	1	982126060900311		982126060900311	2021-01-15	合栏饲养	2	1204	36	2014-02-28			2020-12-07	3.5							260	70		2020-05-02		2020-05-02	陈晓黎	1	011HO12393		70
102296	19102296	泌乳牛	产犊	0102	6	61	61	2575	84.61	2013-12-30	2020-11-17	2013-12-30	501HO09509	012986		母	荷斯坦	新西兰	1	982126060909102		982126060909102	2020-11-18	产后牛转群	60	095S	33	2014-02-28			2020-11-17	3.5								61						0
102306	19102306	泌乳牛	怀孕	0206	4	276	276	2575	84.61	2013-12-30	2020-04-16	2013-12-30	507HO09471	019185		母	荷斯坦	乌拉圭	1	982126060913241		982126060913241	2020-12-28	转有胎牛	20	0402	45	2014-02-28			2020-04-16	3.5							204	72		2020-06-27		2020-06-27	刘永超	1	011HO12230		72
102310	19102310	泌乳牛	产犊	0405	5	55	55	2575	84.61	2013-12-30	2020-11-23	2013-12-30	029HO13566	017298		母	荷斯坦	乌拉圭	1	982126060900943		982126060900943	2021-01-10	合栏饲养	7	0302	35	2014-02-28			2020-11-23	3.5								55						0
102327	19102327	干奶牛	怀孕	1206	6	163	125	2574	84.58	2013-12-31	2020-08-07	2013-12-31	501HO09509	020211		母	荷斯坦	乌拉圭	1	982126060896025		982126060896025	2020-12-10	干奶事件自动转群	38	105S	38	2014-03-01			2020-12-10	4							99	64		2020-10-10		2020-10-10	陈晓黎	1	011HO12240		64
102352	19102352	泌乳牛	怀孕	0402	6	134	134	2574	84.58	2013-12-31	2020-09-05	2013-12-31	029HO13566	021206		母	荷斯坦	乌拉圭	1	982126060912562		982126060912562	2020-12-28	转有胎牛	20	0305	32	2014-03-01			2020-09-05	3.75							64	70		2020-11-14		2020-11-14	陈晓黎	1	011HO15001		70
102369	19102369	干奶牛	怀孕	0902	5	386	332	2574	84.58	2013-12-31	2019-12-28	2013-12-31	029HO13566	017739		母	荷斯坦	乌拉圭	1	982126060915184		982126060915184	2021-01-01	合栏饲养	16	1103	36	2014-03-01			2020-11-24	3.5							275	111		2020-04-17		2020-04-17	王海东	2	011HO12239	2020-03-07	70
102373	19102373	泌乳牛	已配	0306	6	104	104	2574	84.58	2013-12-31	2020-10-05	2013-12-31	501HO09509	018523		母	荷斯坦	乌拉圭	1	982126060912928		982126060912928	2020-10-06	产后牛转群	103	095S	34	2014-03-01			2020-10-05	3.5							8	104		2021-01-09		2021-01-09	马春阳	2	011HO15001	2020-12-16	72
102374	19102374	泌乳牛	已配	096N	6	96	96	2574	84.58	2013-12-31	2020-10-13	2013-12-31	507HO09471	019615		母	荷斯坦	乌拉圭	1	982126060914440		982126060914440	2021-01-16	新发乳房炎转群	1	0306	36	2014-03-01			2020-10-13	3.5							25	96		2020-12-23		2020-12-23	张艳金	1	011HO15225		71
103001	19103001	干奶牛	怀孕	1103	4	401	400	2260	74.26	2014-11-10	2019-12-13	2014-11-10	029HO14103	004138		母	荷斯坦	澳大利亚	1	982126060913475		982126060913475	2021-01-16	干奶事件自动转群	1	105S	42	2015-01-09			2021-01-16	3.5							219	182		2020-06-12		2020-06-12	刘永超	3	011HO12230	2020-05-05	71
103020	19103020	泌乳牛	产犊	0705	5	67	67	2260	74.26	2014-11-10	2020-11-11	2014-11-10	029HO14103	008440		母	荷斯坦	乌拉圭	1	982126060901378		982126060901378	2020-11-12	病牛出院	66	2203	41	2015-01-09			2020-10-12	3.5								67						0
103075	19103075	泌乳牛	怀孕	0404	4	392	392	2258	74.19	2014-11-12	2019-12-22	2014-11-12	200HO06036	013738		母	荷斯坦	新西兰	1	982126060866130		982126060866130	2020-12-09	转有胎牛	39	0301	41	2015-01-11			2019-12-22	3.5							205	187		2020-06-26		2020-06-26	刘学	4	011HO12230	2020-05-22	73
103085	19103085	泌乳牛	怀孕	0402	5	135	135	2258	74.19	2014-11-12	2020-09-04	2014-11-12	200HO06036	013485		母	荷斯坦	新西兰	1	982126060912077		982126060912077	2020-12-28	转有胎牛	20	0305	38	2015-01-11			2020-09-04	3.5							64	71		2020-11-14		2020-11-14	张荣哲	1	011HO12240		71
103100	19103100	泌乳牛	产犊	0306	5	56	56	2258	74.19	2014-11-12	2020-11-22	2014-11-12	011HO11151	005068		母	荷斯坦	澳大利亚	1	982126060900970		982126060900970	2021-01-11	整舍调整	6	0302	35	2015-01-11			2020-11-22	3.5								56						0
103118	19103118	泌乳牛	已配	0303	5	74	74	2257	74.16	2014-11-13	2020-11-04	2014-11-13	200HO06036	011806		母	荷斯坦	新西兰	1	982126060896189		982126060896189	2020-11-04	产后牛转群	74	095S	38	2015-01-12			2020-11-04	3.5							4	74		2021-01-13		2021-01-13	陈晓黎	1	011HO15001		70
103141	19103141	泌乳牛	怀孕	0204	4	196	196	2257	74.16	2014-11-13	2020-07-05	2014-11-13	200HO06036	014185		母	荷斯坦	新西兰	1	982126060893705		982126060893705	2020-11-29	转有胎牛	49	0104	38	2015-01-12			2020-07-05	3.5							91	105		2020-10-18		2020-10-18	李宏伟	2	011HO15001	2020-09-09	66
103153	19103153	干奶牛	怀孕	2502	4	354	332	2257	74.16	2014-11-13	2020-01-29	2014-11-13	200HO06036	017995		母	荷斯坦	乌拉圭	1	982126060912930		982126060912930	2020-12-26	干奶事件自动转群	22	105S	41	2015-01-12			2020-12-26	3.5							240	114		2020-05-22		2020-05-22	刘学	2	011HO12393	2020-04-11	73
103291	19103291	泌乳牛	怀孕	0206	4	146	146	2253	74	2014-11-17	2020-08-24	2014-11-17	200HO06036	013506		母	荷斯坦	新西兰	1	982126060887065		982126060887065	2020-12-15	新发蹄病转群	33	0101	37	2015-01-16			2020-08-24	3.5							74	72		2020-11-04		2020-11-04	刘标	1	011HO15001		72
103648	19103648	泌乳牛	已配	0101	5	153	153	2242	73.68	2014-11-28	2020-08-17	2014-11-28	029HO14103	114477	001HO08658	母	荷斯坦	合肥	1	982126060864568		982126060864568	2021-01-14	转参配牛	3	0103	35	2015-01-27			2020-08-17	3.5							9	153		2021-01-08		2021-01-08	陈晓黎	3	011HO15001	2020-11-24	72
103660	19103660	泌乳牛	产犊	0201	5	45	45	2241	73.64	2014-11-29	2020-12-03	2014-11-29	200HO06404	017340		母	荷斯坦	乌拉圭	1	982126060897583		982126060897583	2020-12-05	产后牛转群	43	095S	37	2015-01-28			2020-12-03	3.5								45						0
103683	19103683	泌乳牛	怀孕	0404	4	278	278	2240	73.61	2014-11-30	2020-04-14	2014-11-30	029HO13070	113041	501HO07169	母	荷斯坦	合肥	1	982126060913285		982126060913285	2020-12-08	转有胎牛	40	0406	39	2015-01-29			2020-04-14	3.25							86	192		2020-10-23		2020-10-23	刘学	4	011HO12240	2020-09-11	71
103708	19103708	泌乳牛	怀孕	0404	5	166	166	2239	73.55	2014-12-01	2020-08-04	2014-12-01	029HO14103	008412		母	荷斯坦	乌拉圭	1	982126060864680		982126060864680	2020-12-09	转有胎牛	39	0301	44	2015-01-30			2020-08-04	3.75							102	64		2020-10-07		2020-10-07	马春阳	1	011HO12228		64
103711	19103711	泌乳牛	怀孕	0306	4	110	110	2239	73.55	2014-12-01	2020-09-29	2014-12-01	200HO02865	006581		母	荷斯坦	乌拉圭	1	982126060865217		982126060865217	2020-09-29	产后牛转群	110	095S	38	2015-01-30			2020-09-29	3.5							39	71		2020-12-09		2020-12-09	韩乐祥	1	011HO15225		71
103713	19103713	干奶牛	怀孕	1105	4	392	377	2239	73.55	2014-12-01	2019-12-22	2014-12-01	029HO14103	003542		母	荷斯坦	澳大利亚	1	982126060910453		982126060910453	2021-01-02	干奶转群	15	1101	44	2015-01-30			2021-01-02	3.5							235	157		2020-05-27		2020-05-27	陈晓黎	2	011HO12230	2020-03-04	73
103715	19103715	泌乳牛	已配	0303	4	76	76	2239	73.55	2014-12-01	2020-11-02	2014-12-01	029HO14103	113429	501HO07169	母	荷斯坦	合肥	1	982126060897155		982126060897155	2020-11-24	病牛出院	54	211S	42	2015-01-30			2020-11-02	3.5							8	76		2021-01-09		2021-01-09	刘学	1	011HO15001		68
103729	19103729	干奶牛	怀孕	0902	4	349	291	2238	73.52	2014-12-02	2020-02-03	2014-12-02	029HO14103	004248		母	荷斯坦	澳大利亚	1	982126060909885		982126060909885	2021-01-01	合栏饲养	16	1103	34	2015-01-31			2020-11-20	3.75							277	72		2020-04-15		2020-04-15	王海东	1	011HO12239		72
103731	19103731	泌乳牛	已配	0405	5	89	89	2238	73.52	2014-12-02	2020-10-20	2014-12-02	029HO14103	008233		母	荷斯坦	澳大利亚	1	982126060897691		982126060897691	2020-11-26	病牛出院	52	211S	40	2015-01-31			2020-10-20	3.25							18	89		2020-12-30		2020-12-30	马春阳	1	011HO15225		71
103739	19103739	泌乳牛	已配	0101	5	168	168	2238	73.52	2014-12-02	2020-08-02	2014-12-02	200HO06404	017063		母	荷斯坦	乌拉圭	1	982126060900543		982126060900543	2021-01-15	转参配牛	2	0203	39	2015-01-31			2020-08-02	3.5							5	168		2021-01-12		2021-01-12	陈晓黎	2	011HO15001	2020-10-07	66
103741	19103741	干奶牛	怀孕	1201	3	577	506	2238	73.52	2014-12-02	2019-06-20	2014-12-02	200HO06404	014059		母	荷斯坦	新西兰	1	982126060914922		982126060914922	2021-01-13	合栏饲养	4	2602	38	2015-01-31			2020-11-07	4							219	358		2020-06-12		2020-06-12	陈晓黎	5	011HO12230	2020-02-21	62
103744	19103744	泌乳牛	产犊	2103	5	3	3	2238	73.52	2014-12-02	2021-01-14	2014-12-02	029HO14103	114705	501HO07467	母	荷斯坦	合肥	1	982126060894922		982126060894922	2021-01-17	待淘牛集中	0	2102	42	2015-01-31			2021-01-14	3.5								3						0
103752	19103752	泌乳牛	产犊	0104	5	22	22	2237	73.48	2014-12-03	2020-12-26	2014-12-03	200HO06404	012890		母	荷斯坦	新西兰	1	982126060919389		982126060919389	2020-12-26	产后牛转群	22	095S	44	2015-02-01			2020-12-26	3.5								22						0
103754	19103754	泌乳牛	已配	0105	5	76	76	2237	73.48	2014-12-03	2020-11-02	2014-12-03	029HO14103	014154		母	荷斯坦	新西兰	1	982126060896166		982126060896166	2020-11-02	产后牛转群	76	095S	43	2015-02-01			2020-11-02	3.75							8	76		2021-01-09		2021-01-09	张晓庚	1	011HO13571		68
103758	19103758	干奶牛	怀孕	1201	4	417	325	2237	73.48	2014-12-03	2019-11-27	2014-12-03	200HO03523	110121	511HO07856	母	荷斯坦	通山	1				2020-11-27	整舍调整	51	1202	43	2015-02-01			2020-10-17	3.5							240	177		2020-05-22		2020-05-22	刘标	4	011HO12393	2020-04-14	73
103769	19103769	泌乳牛	怀孕	0404	4	205	205	2237	73.48	2014-12-03	2020-06-26	2014-12-03	200HO06404	022106		母	荷斯坦	乌拉圭	1	982126060882386		982126060882386	2020-12-09	转有胎牛	39	0406	37	2015-02-01			2020-06-26	3.75							100	105		2020-10-09		2020-10-09	刘标	2	011HO15001	2020-08-29	64
103779	19103779	泌乳牛	产犊	0304	5	32	32	2236	73.45	2014-12-04	2020-12-16	2014-12-04	029HO14103	008431		母	荷斯坦	乌拉圭	1	982126060914940		982126060914940	2020-12-17	产后牛转群	31	095S	39	2015-02-02			2020-12-16	3.5								32						0
103789	19103789	泌乳牛	产犊	0104	5	19	19	2236	73.45	2014-12-04	2020-12-29	2014-12-04	200HO06404	018778		母	荷斯坦	乌拉圭	1	982126060898214		982126060898214	2020-12-30	产后牛转群	18	095S	45	2015-02-02			2020-12-29	3.5								19						0
103795	19103795	泌乳牛	怀孕	0206	4	179	179	2236	73.45	2014-12-04	2020-07-22	2014-12-04	200HO06404	021027		母	荷斯坦	乌拉圭	1	982126060915362		982126060915362	2020-12-28	转有胎牛	20	0402	42	2015-02-02			2020-07-22	3.5							113	66		2020-09-26		2020-09-26	马春阳	1	011HO12228		66
103808	19103808	泌乳牛	产犊	0405	5	48	48	2235	73.42	2014-12-05	2020-11-30	2014-12-05	029HO14103	015480		母	荷斯坦	乌拉圭	1				2021-01-10	合栏饲养	7	0302	30	2015-02-03			2020-11-30	3.5								48						0
103819	19103819	泌乳牛	怀孕	0103	4	167	167	2235	73.42	2014-12-05	2020-08-03	2014-12-05	029HO13070	007321		母	荷斯坦	澳大利亚	1	982126060900516		982126060900516	2021-01-14	转有胎牛	3	0101	40	2015-02-03			2020-08-03	3.5							36	131		2020-12-12		2020-12-12	刘标	3	011HO13571	2020-11-20	64
103824	19103824	泌乳牛	怀孕	0203	4	326	326	2235	73.42	2014-12-05	2020-02-26	2014-12-05	029HO14103	008513		母	荷斯坦	乌拉圭	1	982126060887805		982126060887805	2020-11-10	整舍调整	68	0102	47	2015-02-03			2020-01-02	3.25							43	283		2020-12-05		2020-12-05	陈晓黎	4	011HO13571	2020-10-26	73
103838	19103838	泌乳牛	已配	0301	5	134	134	2234	73.39	2014-12-06	2020-09-05	2014-12-06	200HO02865	015409		母	荷斯坦	乌拉圭	1	982126060886331		982126060886331	2020-12-30	合栏饲养	18	0305	39	2015-02-04			2020-09-05	3.75							6	134		2021-01-11		2021-01-11	刘学	3	011HO15001	2020-12-20	70
103842	19103842	泌乳牛	产犊	0104	5	19	19	2234	73.39	2014-12-06	2020-12-29	2014-12-06	200HO06404	020658		母	荷斯坦	乌拉圭	1	982126060907860		982126060907860	2020-12-30	产后牛转群	18	095S	36	2015-02-04			2020-12-29	3.5								19						0
103847	19103847	泌乳牛	怀孕	0202	4	360	360	2234	73.39	2014-12-06	2020-01-23	2014-12-06	200HO06404	012493		母	荷斯坦	新西兰	1	982126060897422		982126060897422	2021-01-03	转高产 2	14	0203	38	2015-02-04			2019-10-18	3.25							48	312		2020-11-30		2020-11-30	刘标	7	011HO13571	2020-11-11	72
103848	19103848	泌乳牛	怀孕	0205	4	432	432	2234	73.39	2014-12-06	2019-11-12	2014-12-06	200HO06404	011925		母	荷斯坦	新西兰	1	982126060914990		982126060914990	2020-12-21	转低产牛	27	0202	39	2015-02-04			2019-09-23	3.75							109	323		2020-09-30		2020-09-30	马春阳	6	011HO12228	2020-08-21	71
103849	19103849	泌乳牛	怀孕	0805	5	143	143	2234	73.39	2014-12-06	2020-08-27	2014-12-06	029HO14103	009383		母	荷斯坦	乌拉圭	1	982126060912282		982126060912282	2021-01-03	转有胎牛	14	0702	40	2015-02-04			2020-08-27	3.5							71	72		2020-11-07		2020-11-07	穆明理	1	011HO15061		72
103850	19103850	泌乳牛	产犊	0101	5	49	49	2234	73.39	2014-12-06	2020-11-29	2014-12-06	200HO06404	007853		母	荷斯坦	澳大利亚	1	982126060916255		982126060916255	2021-01-10	合栏饲养	7	0302	37	2015-02-04			2020-11-29	3.25								49						0
103853	19103853	干奶牛	怀孕	2502	4	315	293	2234	73.39	2014-12-06	2020-03-08	2014-12-06	200HO06404	013964		母	荷斯坦	新西兰	1	982126060908627		982126060908627	2020-12-26	干奶事件自动转群	22	105S	40	2015-02-04			2020-12-26	3.5							242	73		2020-05-20		2020-05-20	陈晓黎	1	011HO12158		73
103855	19103855	泌乳牛	产犊	0304	5	39	39	2234	73.39	2014-12-06	2020-12-09	2014-12-06	029HO13070	004342		母	荷斯坦	澳大利亚	1	982126060886611		982126060886611	2020-12-10	产后牛转群	38	095S	42	2015-02-04			2020-12-09	3.5								39						0
103856	19103856	泌乳牛	已配	0301	5	126	126	2234	73.39	2014-12-06	2020-09-13	2014-12-06	200HO06404	017809		母	荷斯坦	乌拉圭	1	982126060895918		982126060895918	2020-09-18	新发蹄病转群	121	0305	42	2015-02-04			2020-09-13	3.5							9	126		2021-01-08		2021-01-08	马春阳	2	011HO13571	2020-11-25	73
103871	19103871	泌乳牛	怀孕	0203	4	421	421	2233	73.35	2014-12-07	2019-11-23	2014-12-07	200HO02865	002931		母	荷斯坦	澳大利亚	1	982126060866187		982126060866187	2020-11-10	整舍调整	68	0102	38	2015-02-05			2019-09-27	3.75							71	350		2020-11-07		2020-11-07	陈晓黎	9	011HO12240	2020-09-27	70
103872	19103872	泌乳牛	产犊	0102	5	65	65	2233	73.35	2014-12-07	2020-11-13	2014-12-07	001HO09509	012637		母	荷斯坦	新西兰	1	982126060900929		982126060900929	2020-11-13	产后牛转群	65	095S	36	2015-02-05			2020-11-13	3.5								65						0
103873	19103873	泌乳牛	怀孕	0203	4	317	317	2233	73.35	2014-12-07	2020-03-06	2014-12-07	200HO06404	017888		母	荷斯坦	乌拉圭	1	942000040129525		942000040129525	2020-11-10	整舍调整	68	0102	39	2015-02-05			2020-01-07	3.5							80	237		2020-10-29		2020-10-29	刘标	3	011HO15001	2020-08-13	71
103878	19103878	泌乳牛	产犊	0104	5	24	24	2233	73.35	2014-12-07	2020-12-24	2014-12-07	029HO13070	005417		母	荷斯坦	澳大利亚	1	982126060916299		982126060916299	2020-12-25	产后牛转群	23	095S	37	2015-02-05			2020-12-24	3.5								24						0
103888	19103888	泌乳牛	产犊	0304	5	38	38	2232	73.32	2014-12-08	2020-12-10	2014-12-08	200HO06404	014038		母	荷斯坦	新西兰	1	982126060894908		982126060894908	2020-12-11	产后牛转群	37	095S	39	2015-02-06			2020-12-10	3.5								38						0
103894	19103894	泌乳牛	产犊	0305	4	18	18	2232	73.32	2014-12-08	2020-12-30	2014-12-08	029HO13070	006963		母	荷斯坦	澳大利亚	1	982126060897095		982126060897095	2020-12-31	产后牛转群	17	095S	36	2015-02-06			2020-12-30	3.5								18						0
103898	19103898	泌乳牛	禁配	0401	3	720	720	2232	73.32	2014-12-08	2019-01-28	2014-12-08	029HO14103	002530		母	荷斯坦	澳大利亚	1	982126060909815		982126060909815	2020-10-17	转禁配牛	92	0205	43	2015-02-06											335	720		2020-02-17		2020-02-17	刘永超	5	011HO12361	2020-01-23	73
103903	19103903	泌乳牛	禁配	0401	5	44	44	2232	73.32	2014-12-08	2020-12-04	2014-12-08	200HO02865	005345		母	荷斯坦	澳大利亚	1	982126060900209		982126060900209	2020-12-24	转禁配牛	24	0205	42	2015-02-06			2019-07-25	3.5								44						0
103915	19103915	泌乳牛	怀孕	0205	5	172	172	2231	73.29	2014-12-09	2020-07-29	2014-12-09	200HO06404	012056		母	荷斯坦	新西兰	1	982126060915390		982126060915390	2021-01-12	转低产牛	5	0202	37	2015-02-07			2020-07-29	3.5							51	121		2020-11-27		2020-11-27	刘标	2	011HO13571	2020-10-03	66
103918	19103918	泌乳牛	已配	0103	5	117	117	2231	73.29	2014-12-09	2020-09-22	2014-12-09	001HO09509	021534		母	荷斯坦	乌拉圭	1	982126060912091		982126060912091	2020-09-22	产后牛转群	117	095S	34	2015-02-07			2020-09-22	3.5							23	117		2020-12-25		2020-12-25	陈晓黎	2	011HO13571	2020-12-02	71
103920	19103920	泌乳牛	已配	0101	5	120	120	2231	73.29	2014-12-09	2020-09-19	2014-12-09	029HO14103	008411		母	荷斯坦	乌拉圭	1	982126060908394		982126060908394	2021-01-14	转参配牛	3	0103	47	2015-02-07			2020-09-19	3.5							9	120		2021-01-08		2021-01-08	陈晓黎	2	011HO15001	2020-11-28	70
103927	19103927	干奶牛	怀孕	1206	4	453	415	2231	73.29	2014-12-09	2019-10-22	2014-12-09	200HO06404	014218		母	荷斯坦	新西兰	1	982126060919465		982126060919465	2020-12-10	干奶事件自动转群	38	105S	37	2015-02-07			2020-12-10	3.75							107	346		2020-10-02		2020-10-02	刘学	4	011HO12228	2020-08-30	71
103936	19103936	泌乳牛	已配	0406	5	127	127	2231	73.29	2014-12-09	2020-09-12	2014-12-09	001HO09509	020937		母	荷斯坦	乌拉圭	1	982126060895995		982126060895995	2020-12-31	合栏饲养	17	0305	36	2015-02-07			2020-09-12	3.5							6	127		2021-01-11		2021-01-11	刘学	3	011HO15001	2020-12-22	70
103941	19103941	泌乳牛	已配	0105	5	81	81	2231	73.29	2014-12-09	2020-10-28	2014-12-09	200HO06404	016431		母	荷斯坦	乌拉圭	1	982126060914966		982126060914966	2020-10-28	产后牛转群	81	095S	37	2015-02-07			2020-10-28	3.5							11	81		2021-01-06		2021-01-06	韩乐祥	1	011HO15001		70
103945	19103945	泌乳牛	产犊	0305	5	9	9	2231	73.29	2014-12-09	2021-01-08	2014-12-09	200HO02865	012721		母	荷斯坦	新西兰	1	982126060865966		982126060865966	2021-01-08	产后牛转群	9	095S	37	2015-02-07			2021-01-08	3.5								9						0
103948	19103948	泌乳牛	产犊	0102	5	58	58	2231	73.29	2014-12-09	2020-11-20	2014-12-09	029HO13070	003314		母	荷斯坦	澳大利亚	1	982126060896538		982126060896538	2020-11-20	产后牛转群	58	095S	44	2015-02-07			2020-11-20	3.5								58						0
103950	19103950	泌乳牛	已配	0301	5	70	70	2231	73.29	2014-12-09	2020-11-08	2014-12-09	001HO09509	021773		母	荷斯坦	乌拉圭	1	982126060897176		982126060897176	2021-01-06	新发蹄病转群	11	0303	40	2015-02-07			2020-11-08	3.5							1	70		2021-01-16		2021-01-16	刘学	1	011HO15001		69
103960	19103960	泌乳牛	产犊	0304	5	37	37	2230	73.26	2014-12-10	2020-12-11	2014-12-10	200HO06404	018917		母	荷斯坦	乌拉圭	1	982126060886641		982126060886641	2020-12-11	产后牛转群	37	095S	42	2015-02-08			2020-12-11	3.5								37						0
103962	19103962	泌乳牛	禁配	0401	3	516	516	2230	73.26	2014-12-10	2019-08-20	2014-12-10	001HO09509	110013	501HO07467	母	荷斯坦	通山	1	982126060865960		982126060865960	2020-12-03	转禁配牛	45	0202	38	2015-02-08			2019-06-15	3.75							104	516		2020-10-05		2020-10-05	陈晓黎	9	011HO12240	2020-09-06	78
103966	19103966	泌乳牛	已配	0301	5	75	75	2230	73.26	2014-12-10	2020-11-03	2014-12-10	029HO13070	016071		母	荷斯坦	乌拉圭	1	982126060897496		982126060897496	2020-12-06	新发蹄病转群	42	0303	36	2015-02-08			2020-11-03	3.5							8	75		2021-01-09		2021-01-09	马春阳	1	011HO13571		67
103976	19103976	干奶牛	怀孕	1206	4	364	326	2230	73.26	2014-12-10	2020-01-19	2014-12-10	029HO13070	009524		母	荷斯坦	乌拉圭	1	982126060893736		982126060893736	2020-12-10	干奶事件自动转群	38	105S	37	2015-02-08			2020-12-10	3.5							184	180		2020-07-17		2020-07-17	刘标	5	011HO12230	2020-06-25	73
103977	19103977	干奶牛	怀孕	1201	4	379	308	2230	73.26	2014-12-10	2020-01-04	2014-12-10	200HO06404	022445		母	荷斯坦	乌拉圭	1	982126060865537		982126060865537	2020-11-27	整舍调整	51	1202	35	2015-02-08			2020-11-07	4							245	134		2020-05-17		2020-05-17	刘永超	3	011HO12158	2020-04-24	70
103981	19103981	泌乳牛	禁配	0401	4	542	542	2229	73.23	2014-12-11	2019-07-25	2014-12-11	200HO02865	009122		母	荷斯坦	乌拉圭	1	982126060866195		982126060866195	2020-08-10	转禁配牛	160	0301	29	2015-02-09			2019-05-25	3.25							197	542		2020-07-04		2020-07-04	刘永超	9	011HO12230	2020-06-12	62
103994	19103994	泌乳牛	怀孕	0804	4	312	312	2229	73.23	2014-12-11	2020-03-11	2014-12-11	200HO06404	022019		母	荷斯坦	乌拉圭	1	982126060864983		982126060864983	2021-01-02	整舍调整	15	0805	44	2015-02-09			2020-01-12	3.75							161	151		2020-08-09		2020-08-09	穆明理	2	011HO12158	2020-05-20	70
103998	19103998	干奶牛	怀孕	0901	4	540	427	2229	73.23	2014-12-11	2019-07-27	2014-12-11	001HO09509	017801		母	荷斯坦	乌拉圭	1	982126060897079		982126060897079	2021-01-11	进围产事件自动转群	6	1106	37	2015-02-09			2020-09-26	3.5							261	279		2020-05-01		2020-05-01	刘学	4	011HO12158	2020-03-27	60
104003	19104003	泌乳牛	禁配	0401	3	482	482	2228	73.19	2014-12-12	2019-09-23	2014-12-12	200HO02865	015856		母	荷斯坦	乌拉圭	1	982126060908105		982126060908105	2020-12-24	转禁配牛	24	0205	37	2015-02-10			2019-04-07	3.5							115	482		2020-09-24		2020-09-24	陈晓黎	7	011HO12240	2020-08-20	72
104005	19104005	泌乳牛	怀孕	0206	4	299	299	2228	73.19	2014-12-12	2020-03-24	2014-12-12	001HO09509	013784		母	荷斯坦	新西兰	1	982126060888114		982126060888114	2020-12-28	转有胎牛	20	0402	40	2015-02-10			2020-02-04	3.5							184	115		2020-07-17		2020-07-17	刘永超	2	011HO12230	2020-06-03	71
104007	19104007	泌乳牛	产犊	0102	5	64	64	2228	73.19	2014-12-12	2020-11-14	2014-12-12	001HO09509	015849		母	荷斯坦	乌拉圭	1				2020-11-14	产后牛转群	64	095S	39	2015-02-10			2020-11-14	3.5								64						0
104014	19104014	泌乳牛	已配	0105	4	84	84	2228	73.19	2014-12-12	2020-10-25	2014-12-12	200HO02865	005385		母	荷斯坦	澳大利亚	1	982126060897487		982126060897487	2020-10-26	产后牛转群	83	095S	37	2015-02-10			2020-10-25	3.5							15	84		2021-01-02		2021-01-02	刘永超	1	011HO13571		69
104015	19104015	泌乳牛	怀孕	0206	4	393	393	2228	73.19	2014-12-12	2019-12-21	2014-12-12	200HO02865	019002		母	荷斯坦	乌拉圭	1	982126060899804		982126060899804	2021-01-05	新发蹄病转群	12	0205	35	2015-02-10			2019-10-20	3.5							92	301		2020-10-17		2020-10-17	陈晓黎	5	011HO12240	2020-09-22	70
104022	19104022	泌乳牛	已配	0202	5	122	122	2228	73.19	2014-12-12	2020-09-17	2014-12-12	200HO02865	006460		母	荷斯坦	乌拉圭	1	982126060912037		982126060912037	2020-11-15	转高产 2	63	0103	39	2015-02-10			2020-09-17	3.5							27	122		2020-12-21		2020-12-21	刘标	2	011HO13571	2020-11-28	72
104028	19104028	干奶牛	怀孕	1201	3	595	482	2228	73.19	2014-12-12	2019-06-02	2014-12-12	001HO09509	011918		母	荷斯坦	新西兰	1				2020-10-10	整舍调整	99	2501	40	2015-02-10			2020-09-26	4							197	398		2020-07-04		2020-07-04	陈晓黎	8	011HO12230	2020-06-02	66
104029	19104029	泌乳牛	产犊	0304	5	38	38	2228	73.19	2014-12-12	2020-12-10	2014-12-12	200HO02865	015444		母	荷斯坦	乌拉圭	1	982126060894970		982126060894970	2020-12-11	产后牛转群	37	095S	43	2015-02-10			2020-12-10	3.5								38						0
104038	19104038	泌乳牛	产犊	0405	5	55	55	2227	73.16	2014-12-13	2020-11-23	2014-12-13	029HO13070	114892	501HO07467	母	荷斯坦	合肥	1	982126060918758		982126060918758	2021-01-10	合栏饲养	7	0302	36	2015-02-11			2020-11-23	3.5								55						0
104043	19104043	干奶牛	怀孕	0901	4	391	345	2227	73.16	2014-12-13	2019-12-23	2014-12-13	001HO09509	013336		母	荷斯坦	新西兰	1	982126060886966		982126060886966	2021-01-11	合栏饲养	6	1101	39	2015-02-11			2020-12-02	3.5							266	125		2020-04-26		2020-04-26	刘标	3	011HO12393	2020-04-05	72
104045	19104045	泌乳牛	产犊	0201	5	42	42	2227	73.16	2014-12-13	2020-12-06	2014-12-13	029HO13070	011516		母	荷斯坦	乌拉圭	1	942000040129669		942000040129669	2020-12-07	产后牛转群	41	095S	37	2015-02-11			2020-12-06	3.5								42						0
104047	19104047	泌乳牛	已配	0303	5	75	75	2227	73.16	2014-12-13	2020-11-03	2014-12-13	029HO14103	007439		母	荷斯坦	澳大利亚	1	982126060894049		982126060894049	2020-11-03	产后牛转群	75	095S	41	2015-02-11			2020-11-03	3.75							8	75		2021-01-09		2021-01-09	刘学	1	011HO15001		67
104057	19104057	泌乳牛	产犊	0104	5	23	23	2227	73.16	2014-12-13	2020-12-25	2014-12-13	001HO09509	015030		母	荷斯坦	乌拉圭	1	982126060901352		982126060901352	2020-12-26	产后牛转群	22	095S	38	2015-02-11			2020-12-25	3.5								23						0
104067	19104067	泌乳牛	怀孕	0402	4	337	337	2227	73.16	2014-12-13	2020-02-15	2014-12-13	001HO09509	013124		母	荷斯坦	新西兰	1	982126060909212		982126060909212	2020-12-29	转有胎牛	19	0406	44	2015-02-11			2019-12-25	3.25							51	286		2020-11-27		2020-11-27	马春阳	7	011HO15225	2020-10-18	70
104070	19104070	泌乳牛	产犊	0302	5	6	6	2227	73.16	2014-12-13	2021-01-11	2014-12-13	200HO02865	015363		母	荷斯坦	乌拉圭	1	982126060893754		982126060893754	2021-01-11	产后牛转群	6	095S	43	2015-02-11			2021-01-11	3.5								6						0
104078	19104078	泌乳牛	已配	0406	4	129	129	2227	73.16	2014-12-13	2020-09-10	2014-12-13	200HO02865	010066		母	荷斯坦	乌拉圭	1	982126060907812		982126060907812	2020-12-31	合栏饲养	17	0305	37	2015-02-11			2020-09-10	3.5							16	129		2021-01-01		2021-01-01	刘学	2	011HO15001	2020-11-21	72
104084	19104084	泌乳牛	产犊	0305	5	17	17	2226	73.13	2014-12-14	2020-12-31	2014-12-14	200HO02865	016102		母	荷斯坦	乌拉圭	1	982126060910476		982126060910476	2020-12-31	产后牛转群	17	095S	36	2015-02-12			2020-12-31	3.5								17						0
104096	19104096	泌乳牛	产犊	0101	5	55	55	2226	73.13	2014-12-14	2020-11-23	2014-12-14	200HO06404	020480		母	荷斯坦	乌拉圭	1	982126060911003		982126060911003	2021-01-10	合栏饲养	7	0302	42	2015-02-12			2020-11-23	3.5								55						0
104101	19104101	泌乳牛	产犊	0302	5	6	6	2226	73.13	2014-12-14	2021-01-11	2014-12-14	001HO09509	021382		母	荷斯坦	乌拉圭	1	982126060900673		982126060900673	2021-01-11	产后牛转群	6	095S	41	2015-02-12			2021-01-11	3.5								6						0
104107	19104107	泌乳牛	已配	0103	4	151	151	2226	73.13	2014-12-14	2020-08-19	2014-12-14	200HO02865	000894		母	荷斯坦	澳大利亚	1	982126060864494		982126060864494	2020-12-21	合栏饲养	27	0104	43	2015-02-12			2020-08-19	3.5							9	151		2021-01-08		2021-01-08	陈晓黎	3	011HO15001	2020-11-25	73
104112	19104112	泌乳牛	产犊	0304	5	30	30	2226	73.13	2014-12-14	2020-12-18	2014-12-14	029HO13070	009019		母	荷斯坦	乌拉圭	1	982126060919581		982126060919581	2020-12-18	产后牛转群	30	095S	41	2015-02-12			2020-12-18	3.5								30						0
104116	19104116	泌乳牛	已配	0101	4	169	169	2226	73.13	2014-12-14	2020-08-01	2014-12-14	001HO09509	013260		母	荷斯坦	新西兰	1	982126060915363		982126060915363	2020-08-01	产后牛转群	169	095S	42	2015-02-12			2020-08-01	3.5							21	169		2020-12-27		2020-12-27	陈晓黎	4	011HO13571	2020-12-04	63
104119	19104119	泌乳牛	已配	0406	5	134	134	2226	73.13	2014-12-14	2020-09-05	2014-12-14	001HO09509	016677		母	荷斯坦	乌拉圭	1	982126060908301		982126060908301	2020-12-31	合栏饲养	17	0305	48	2015-02-12			2020-09-05	3.75							23	134		2020-12-25		2020-12-25	张艳金	2	011HO13571	2020-11-14	70
104120	19104120	泌乳牛	已配	0306	5	102	102	2226	73.13	2014-12-14	2020-10-07	2014-12-14	200HO02865	018142		母	荷斯坦	乌拉圭	1	982126060898247		982126060898247	2020-12-24	病牛出院	24	211S	40	2015-02-12			2020-10-07	3.5							8	102		2021-01-09		2021-01-09	马春阳	2	011HO15001	2020-12-19	73
104123	19104123	泌乳牛	产犊	0305	5	10	10	2225	73.1	2014-12-15	2021-01-07	2014-12-15	001HO09509	018652		母	荷斯坦	乌拉圭	1				2021-01-07	产后牛转群	10	095S	37	2015-02-13			2021-01-07	3.75								10						0
104128	19104128	泌乳牛	产犊	0304	5	34	34	2225	73.1	2014-12-15	2020-12-14	2014-12-15	029HO13070	005678		母	荷斯坦	澳大利亚	1	982126060909406		982126060909406	2020-12-14	产后牛转群	34	095S	37	2015-02-13			2020-12-14	3.5								34						0
104130	19104130	泌乳牛	产犊	0104	5	24	24	2225	73.1	2014-12-15	2020-12-24	2014-12-15	029HO13070	008278		母	荷斯坦	澳大利亚	1	982126060909074		982126060909074	2020-12-25	产后牛转群	23	095S	39	2015-02-13			2020-12-24	3.5								24						0
104132	19104132	干奶牛	怀孕	2502	4	318	291	2225	73.1	2014-12-15	2020-03-05	2014-12-15	001HO09509	013488		母	荷斯坦	新西兰	1	982126060900451		982126060900451	2020-12-21	干奶事件自动转群	27	105S	43	2015-02-13			2020-12-21	4							246	72		2020-05-16		2020-05-16	陈晓黎	1	011HO12393		72
104133	19104133	泌乳牛	怀孕	0805	5	129	129	2225	73.1	2014-12-15	2020-09-10	2014-12-15	001HO09509	020406		母	荷斯坦	乌拉圭	1	982126060897858		982126060897858	2021-01-04	转有胎牛	13	0705	45	2015-02-13			2020-09-10	3.25							57	72		2020-11-21		2020-11-21	穆明理	1	011HO15210		72
104137	19104137	泌乳牛	产犊	0301	5	49	49	2225	73.1	2014-12-15	2020-11-29	2014-12-15	200HO02865	016793		母	荷斯坦	乌拉圭	1	982126060909855		982126060909855	2020-12-29	新发蹄病转群	19	0102	40	2015-02-13			2020-11-29	3.5								49						0
104145	19104145	泌乳牛	已配	0301	5	126	126	2224	73.06	2014-12-16	2020-09-13	2014-12-16	001HO09509	018853		母	荷斯坦	乌拉圭	1	982126060908228		982126060908228	2020-12-30	合栏饲养	18	0305	41	2015-02-14			2020-09-13	3.5							27	126		2020-12-20		2020-12-21	米文飞	2	011HO13571	2020-12-20	73
104147	19104147	干奶牛	怀孕	1106	4	467	445	2224	73.06	2014-12-16	2019-10-08	2014-12-16	200HO02865	001743		母	荷斯坦	澳大利亚	1	982126060911752		982126060911752	2020-12-26	干奶事件自动转群	22	105S	40	2015-02-14			2020-12-26	3.5							241	226		2020-05-21		2020-05-21	刘标	5	011HO12393	2020-04-20	71
104148	19104148	泌乳牛	怀孕	0205	4	201	201	2224	73.06	2014-12-16	2020-06-30	2014-12-16	200HO06404	017152		母	荷斯坦	乌拉圭	1	982126060864408		982126060864408	2021-01-02	转低产牛	15	0202	53	2015-02-14			2020-06-17	3.75							113	88		2020-09-26		2020-09-26	陈晓黎	2	011HO12228	2020-09-02	64
104156	19104156	干奶牛	怀孕	1206	4	377	339	2224	73.06	2014-12-16	2020-01-06	2014-12-16	200HO02865	001946		母	荷斯坦	澳大利亚	1	982126060883278		982126060883278	2020-12-10	干奶事件自动转群	38	105S	28	2015-02-14			2020-12-10	3.5							184	193		2020-07-17		2020-07-17	刘永超	4	011HO12230	2020-06-14	72
104165	19104165	泌乳牛	怀孕	0205	4	297	297	2224	73.06	2014-12-16	2020-03-26	2014-12-16	200HO02865	010486		母	荷斯坦	乌拉圭	1	982126060900486		982126060900486	2021-01-13	转有胎牛	4	0206	42	2015-02-14			2020-01-30	3.5							110	187		2020-09-29		2020-09-29	马春阳	4	011HO12228	2020-09-04	72
104174	19104174	泌乳牛	已配	0105	5	80	80	2224	73.06	2014-12-16	2020-10-29	2014-12-16	001HO09509	018268		母	荷斯坦	乌拉圭	1	982126060897480		982126060897480	2020-10-29	产后牛转群	80	095S	35	2015-02-14			2020-10-29	3.5							11	80		2021-01-06		2021-01-06	陈晓黎	1	011HO15001		69
104180	19104180	干奶牛	怀孕	1206	4	498	460	2224	73.06	2014-12-16	2019-09-07	2014-12-16	001HO09509	019675		母	荷斯坦	乌拉圭	1				2020-12-10	干奶事件自动转群	38	105S	35	2015-02-14			2020-12-10	3.5							143	355		2020-08-27		2020-08-27	陈晓黎	4	011HO12393	2020-07-24	74
104181	19104181	干奶牛	怀孕	1106	4	477	455	2223	73	2014-12-17	2019-09-28	2014-12-17	200HO02865	005448		母	荷斯坦	澳大利亚	1	982126060914670		982126060914670	2020-12-26	干奶事件自动转群	22	105S	34	2015-02-15			2020-12-26	3.75							241	236		2020-05-21		2020-05-21	刘学	6	011HO12158	2020-04-17	67
104183	19104183	泌乳牛	怀孕	0306	5	108	108	2223	73	2014-12-17	2020-10-01	2014-12-17	200HO02865	010519		母	荷斯坦	乌拉圭	1	982126060913411		982126060913411	2020-10-01	产后牛转群	108	095S	37	2015-02-15			2020-10-01	3.5							36	72		2020-12-12		2020-12-12	韩乐祥	1	011HO15225		72
104186	19104186	干奶牛	怀孕	2501	4	494	462	2223	73	2014-12-17	2019-09-11	2014-12-17	001HO09509	021968		母	荷斯坦	乌拉圭	1				2020-12-16	干奶事件自动转群	32	105S	40	2015-02-15			2020-12-16	3.75							253	241		2020-05-09		2020-05-09	刘永超	4	011HO12158	2020-04-17	73
104187	19104187	泌乳牛	怀孕	0205	4	409	409	2223	73	2014-12-17	2019-12-05	2014-12-17	001HO09509	017546		母	荷斯坦	乌拉圭	1	982126060910492		982126060910492	2020-12-04	转低产牛	44	0404	41	2015-02-15			2019-10-11	3.75							163	246		2020-08-07		2020-08-07	刘永超	7	011HO12393	2020-07-03	72
104190	19104190	泌乳牛	产犊	0305	5	15	15	2223	73	2014-12-17	2021-01-02	2014-12-17	200HO06404	022327		母	荷斯坦	乌拉圭	1	982126060919510		982126060919510	2021-01-02	产后牛转群	15	095S	43	2015-02-15			2021-01-02	3.5								15						0
104194	19104194	泌乳牛	怀孕	0206	3	411	411	2223	73	2014-12-17	2019-12-03	2014-12-17	200HO02865	015477		母	荷斯坦	乌拉圭	1	942000040129487		942000040129487	2020-12-08	转有胎牛	40	0404	40	2015-02-15			2019-10-06	3.5							117	294		2020-09-22		2020-09-22	马春阳	4	011HO12228	2020-08-28	71
104197	19104197	泌乳牛	已配	0202	4	319	319	2223	73	2014-12-17	2020-03-04	2014-12-17	200HO02865	009431		母	荷斯坦	乌拉圭	1	982126060898188		982126060898188	2020-12-20	转高产 2	28	0101	42	2015-02-15			2020-01-02	3.5							5	319		2021-01-12		2021-01-12	陈晓黎	4	011HO13571	2020-10-27	73
104210	19104210	泌乳牛	已配	0406	5	138	138	2222	73	2014-12-18	2020-09-01	2014-12-18	200HO02865	018755		母	荷斯坦	乌拉圭	1	982126060886372		982126060886372	2020-12-09	合栏饲养	39	0304	35	2015-02-16			2020-09-01	3.5							16	138		2021-01-01		2021-01-01	马春阳	3	011HO15001	2020-12-10	71
104222	19104222	泌乳牛	空怀	211S	5	111	111	2222	73	2014-12-18	2020-09-28	2014-12-18	001HO09509	020377		母	荷斯坦	乌拉圭	1	982126060898161		982126060898161	2021-01-17	过抗转舍	0	096N	37	2015-02-16			2020-09-28	3.5							39	111		2020-12-09		2020-12-09	韩乐祥	1	011HO15225		72
104225	19104225	泌乳牛	产犊	0306	4	55	55	2222	73	2014-12-18	2020-11-23	2014-12-18	200HO02865	127201	007HO08884	母	荷斯坦	马鞍山牧场	1	982126060911008		982126060911008	2021-01-11	整舍调整	6	0302	37	2015-02-16			2020-11-23	3.5								55						0
104233	19104233	泌乳牛	怀孕	0805	5	150	150	2222	73	2014-12-18	2020-08-20	2014-12-18	001HO09509	018513		母	荷斯坦	乌拉圭	1	982126060888165		982126060888165	2021-01-11	转有胎牛	6	0705	40	2015-02-16			2020-08-20	3.5							41	109		2020-12-07		2020-12-07	张晓庚	2	011HO13571	2020-10-31	72
104234	19104234	泌乳牛	已配	0301	4	137	137	2221	72.97	2014-12-19	2020-09-02	2014-12-19	001HO09509	017184		母	荷斯坦	乌拉圭	1	982126060882256		982126060882256	2020-12-30	合栏饲养	18	0305	43	2015-02-17			2020-09-02	3.5							4	137		2021-01-13		2021-01-13	刘学	3	011HO15001	2020-12-28	73
104237	19104237	泌乳牛	产犊	0306	5	49	49	2221	72.97	2014-12-19	2020-11-29	2014-12-19	200HO06404	017709		母	荷斯坦	乌拉圭	1	982126060901384		982126060901384	2021-01-11	整舍调整	6	0302	42	2015-02-17			2020-11-29	3.5								49						0
104238	19104238	干奶牛	怀孕	0901	4	356	225	2221	72.97	2014-12-19	2020-01-27	2014-12-19	001HO09509	012898		母	荷斯坦	新西兰	1	982126060918460		982126060918460	2021-01-11	进围产事件自动转群	6	1106	40	2015-02-17			2020-01-27	3.5							262	94		2020-04-30		2020-04-30	李文雄	2	011HO12239	2020-04-08	72
104242	19104242	干奶牛	怀孕	1105	4	463	448	2221	72.97	2014-12-19	2019-10-12	2014-12-19	001HO09509	019227		母	荷斯坦	乌拉圭	1	982126060885488		982126060885488	2021-01-02	干奶转群	15	1101	41	2015-02-17			2021-01-02	3.75							233	230		2020-05-29		2020-05-29	陈晓黎	5	011HO12230	2020-05-09	70
104244	19104244	泌乳牛	产犊	0104	5	21	21	2221	72.97	2014-12-19	2020-12-27	2014-12-19	001HO09509	021921		母	荷斯坦	乌拉圭	1	982126060910113		982126060910113	2020-12-27	产后牛转群	21	095S	40	2015-02-17			2020-12-27	3.5								21						0
104263	19104263	泌乳牛	怀孕	0206	4	298	298	2221	72.97	2014-12-19	2020-03-25	2014-12-19	001HO09509	005709		母	荷斯坦	澳大利亚	1	982126060910674		982126060910674	2020-12-28	转有胎牛	20	0402	40	2015-02-17			2020-01-24	3.5							125	173		2020-09-14		2020-09-14	张荣哲	4	011HO12228	2020-08-24	73
104265	19104265	泌乳牛	已配	0202	3	397	397	2221	72.97	2014-12-19	2019-12-17	2014-12-19	200HO02865	015981		母	荷斯坦	乌拉圭	1	982126060916258		982126060916258	2020-10-15	转高产 2	94	0405	43	2015-02-17			2019-10-22	3.5							33	397		2020-12-15		2020-12-15	刘标	9	011HO13571	2020-11-03	71
104266	19104266	泌乳牛	已配	0103	4	126	126	2221	72.97	2014-12-19	2020-09-13	2014-12-19	001HO09509	014064		母	荷斯坦	新西兰	1	982126060908222		982126060908222	2020-09-14	产后牛转群	125	095S	39	2015-02-17			2020-09-13	3.75							9	126		2021-01-08		2021-01-08	刘标	2	011HO13571	2020-11-25	73
104274	19104274	泌乳牛	产犊	0201	5	47	47	2221	72.97	2014-12-19	2020-12-01	2014-12-19	200HO02865	007665		母	荷斯坦	澳大利亚	1	982126060911053		982126060911053	2020-12-14	病牛出院	34	211S	35	2015-02-17			2020-12-01	3.5								47						0
104277	19104277	干奶牛	怀孕	1001	4	471	418	2220	72.93	2014-12-20	2019-10-04	2014-12-20	007HO09429	120552	511HO07856	母	荷斯坦	通山	1	982126060908341		982126060908341	2020-12-28	混群调整	20	1004	32	2015-02-18			2020-11-25	3.5							274	197		2020-04-18		2020-04-18	刘学	4	011HO12349	2020-03-25	71
104280	19104280	泌乳牛	怀孕	0403	5	219	219	2220	72.93	2014-12-20	2020-06-12	2014-12-20	200HO02865	015923		母	荷斯坦	乌拉圭	1	982126060883214		982126060883214	2020-11-09	合栏饲养	69	0203	41	2015-02-18			2020-06-12	3.5							155	64		2020-08-15		2020-08-15	陈晓黎	1	011HO12393		64
104281	19104281	干奶牛	怀孕	0903	4	411	358	2220	72.93	2014-12-20	2019-12-03	2014-12-20	200HO02865	015077		母	荷斯坦	乌拉圭	1	982126060913494		982126060913494	2021-01-07	合栏饲养	10	1102	39	2015-02-18			2020-11-25	3.5							273	138		2020-04-19		2020-04-19	刘学	2	011HO12393	2020-02-12	71
104283	19104283	泌乳牛	产犊	0201	5	40	40	2220	72.93	2014-12-20	2020-12-08	2014-12-20	001HO09509	017598		母	荷斯坦	乌拉圭	1	982126060887818		982126060887818	2020-12-08	产后牛转群	40	095S	40	2015-02-18			2020-12-08	3.5								40						0
104286	19104286	泌乳牛	空怀	0202	4	337	337	2220	72.93	2014-12-20	2020-02-15	2014-12-20	200HO02865	018690		母	荷斯坦	乌拉圭	1	982126060885774		982126060885774	2021-01-15	转流产牛	2	0206	45	2015-02-18			2019-12-18	3.25							92	337		2020-10-17		2020-10-17	马春阳	7	011HO15001	2020-09-25	70
104303	19104303	干奶牛	怀孕	1106	4	319	297	2220	72.93	2014-12-20	2020-03-04	2014-12-20	001HO09509	120429	501HO07169	母	荷斯坦	通山	1	982126060900685		982126060900685	2020-12-26	干奶事件自动转群	22	105S	34	2015-02-18			2020-12-26	3.5							246	73		2020-05-16		2020-05-16	刘标	1	011HO12393		73
104306	19104306	泌乳牛	怀孕	0206	5	135	135	2220	72.93	2014-12-20	2020-09-04	2014-12-20	200HO02865	003621		母	荷斯坦	澳大利亚	1	982126060910499		982126060910499	2021-01-08	新发蹄病转群	9	0402	39	2015-02-18			2020-09-04	3.75							64	71		2020-11-14		2020-11-14	陈晓黎	1	011HO15001		71
104309	19104309	泌乳牛	产犊	0304	5	34	34	2220	72.93	2014-12-20	2020-12-14	2014-12-20	200HO02865	015084		母	荷斯坦	乌拉圭	1	982126060865279		982126060865279	2020-12-14	产后牛转群	34	095S	35	2015-02-18			2020-12-14	3.5								34						0
104314	19104314	泌乳牛	产犊	0101	5	55	55	2220	72.93	2014-12-20	2020-11-23	2014-12-20	200HO02865	010976		母	荷斯坦	乌拉圭	1	982126060908734		982126060908734	2021-01-10	合栏饲养	7	0302	38	2015-02-18			2020-11-23	3.75								55						0
104319	19104319	泌乳牛	怀孕	0404	4	379	379	2219	72.9	2014-12-21	2020-01-04	2014-12-21	001HO09509	021160		母	荷斯坦	乌拉圭	1	982126060919553		982126060919553	2020-12-08	转有胎牛	40	0406	40	2015-02-19			2019-11-06	3.25							76	303		2020-11-02		2020-11-02	马春阳	3	011HO12240	2020-10-06	70
104320	19104320	泌乳牛	怀孕	0804	4	314	314	2219	72.9	2014-12-21	2020-03-09	2014-12-21	200HO02865	008382		母	荷斯坦	乌拉圭	1	982126060885899		982126060885899	2021-01-02	整舍调整	15	0805	36	2015-02-19			2019-11-27	3.5							184	130		2020-07-17		2020-07-17	穆明理	3	011HO12148	2020-06-14	72
104321	19104321	干奶牛	怀孕	0903	4	417	364	2219	72.9	2014-12-21	2019-11-27	2014-12-21	200HO02865	014885		母	荷斯坦	乌拉圭	1	982126060863281		982126060863281	2021-01-07	合栏饲养	10	1102	34	2015-02-19			2020-11-25	3.75							273	144		2020-04-19		2020-04-19	陈晓黎	4	011HO12349	2020-03-27	73
104322	19104322	泌乳牛	已配	0405	4	90	90	2219	72.9	2014-12-21	2020-10-19	2014-12-21	029HO13070	112990	007HO08877	母	荷斯坦	合肥	1	982126060897609		982126060897609	2020-11-21	整舍调整	57	0302	37	2015-02-19			2020-10-19	3.75							18	90		2020-12-30		2020-12-30	刘永超	1	011HO13571		72
104323	19104323	干奶牛	怀孕	1106	4	456	450	2219	72.9	2014-12-21	2019-10-19	2014-12-21	001HO09509	021058		母	荷斯坦	乌拉圭	1	982126060909403		982126060909403	2021-01-11	干奶事件自动转群	6	105S	38	2015-02-19			2021-01-11	4							65	391		2020-11-13		2020-11-13	刘标	5	011HO12240	2020-10-02	70
104325	19104325	泌乳牛	已配	0406	4	188	188	2219	72.9	2014-12-21	2020-07-13	2014-12-21	001HO09509	018249		母	荷斯坦	乌拉圭	1	982126060894123		982126060894123	2020-09-02	整舍调整	137	0305	40	2015-02-19			2020-07-13	3.75							5	188		2021-01-12		2021-01-12	马春阳	4	011HO15001	2020-12-16	65
104338	19104338	泌乳牛	禁配	0401	4	438	438	2219	72.9	2014-12-21	2019-11-06	2014-12-21	001HO09509	017597		母	荷斯坦	乌拉圭	1	982126060914980		982126060914980	2020-12-24	转禁配牛	24	0205	40	2015-02-19			2019-09-11	3.5							242	438		2020-05-20		2020-05-20	陈晓黎	5	011HO12158	2020-04-28	73
104347	19104347	泌乳牛	怀孕	0204	5	149	149	2219	72.9	2014-12-21	2020-08-21	2014-12-21	001HO09509	018842		母	荷斯坦	乌拉圭	1	982126060886341		982126060886341	2020-12-15	转有胎牛	33	0104	41	2015-02-19			2020-08-21	3.5							78	71		2020-10-31		2020-10-31	陈晓黎	1	011HO15001		71
104373	19104373	泌乳牛	怀孕	0404	4	168	168	2218	72.87	2014-12-22	2020-08-02	2014-12-22	001HO09509	018579		母	荷斯坦	乌拉圭	1	982126060900550		982126060900550	2020-12-09	转有胎牛	39	0301	37	2015-02-20			2020-06-10	4							102	66		2020-10-07		2020-10-07	马春阳	1	011HO12228		66
104383	19104383	干奶牛	怀孕	1004	4	333	292	2218	72.87	2014-12-22	2020-02-19	2014-12-22	200HO02865	002636		母	荷斯坦	澳大利亚	1	982126060900458		982126060900458	2021-01-15	合栏饲养	2	1204	34	2015-02-20			2020-12-07	3.25							260	73		2020-05-02		2020-05-02	陈晓黎	1	011HO12393		73
104386	19104386	泌乳牛	已配	0405	5	88	88	2217	72.84	2014-12-23	2020-10-21	2014-12-23	200HO02865	004526		母	荷斯坦	澳大利亚	1	982126060910159		982126060910159	2020-11-21	整舍调整	57	0302	34	2015-02-21			2020-10-21	3.5							15	88		2021-01-02		2021-01-02	刘标	1	011HO15001		73
104395	19104395	泌乳牛	已配	0406	4	160	160	2217	72.84	2014-12-23	2020-08-10	2014-12-23	001HO09509	022229		母	荷斯坦	乌拉圭	1	982126060863273		982126060863273	2020-12-09	合栏饲养	39	0304	40	2015-02-21			2020-08-10	3.5							3	160		2021-01-14		2021-01-14	马春阳	4	011HO15001	2020-12-24	65
104397	19104397	泌乳牛	已配	0306	4	104	104	2217	72.84	2014-12-23	2020-10-05	2014-12-23	001HO09509	011833		母	荷斯坦	新西兰	1	982126060913928		982126060913928	2020-10-06	产后牛转群	103	095S	35	2015-02-21			2020-10-05	3.5							0	104		2021-01-17		2021-01-17	刘学	2	011HO15001	2020-12-16	72
104406	19104406	泌乳牛	已配	0101	5	121	121	2217	72.84	2014-12-23	2020-09-18	2014-12-23	200HO02865	116085	001HO08777	母	荷斯坦	马鞍山牧场	1	982126060886943		982126060886943	2021-01-15	转参配牛	2	0203	43	2015-02-21			2020-09-18	3.75							1	121		2021-01-16		2021-01-16	陈晓黎	3	011HO15001	2020-12-21	71
104416	19104416	干奶牛	怀孕	0902	4	349	291	2217	72.84	2014-12-23	2020-02-03	2014-12-23	001HO09509	013696		母	荷斯坦	新西兰	1	982126060915102		982126060915102	2021-01-01	合栏饲养	16	1103	40	2015-02-21			2020-11-20	3.5							277	72		2020-04-15		2020-04-15	刘学	1	011HO12239		72
104421	19104421	干奶牛	怀孕	0904	4	506	435	2217	72.84	2014-12-23	2019-08-30	2014-12-23	200HO02865	000264		母	荷斯坦	澳大利亚	1	982126060865907		982126060865907	2021-01-15	进围产事件自动转群	2	1201	40	2015-02-21			2020-11-07	3.75							256	250		2020-05-06		2020-05-06	陈晓黎	6	011HO12393	2020-04-15	75
104426	19104426	干奶牛	怀孕	1104	4	403	382	2217	72.84	2014-12-23	2019-12-11	2014-12-23	200HO02865	000756		母	荷斯坦	澳大利亚	1	982126060900229		982126060900229	2020-12-27	干奶转群	21	1101	42	2015-02-21			2020-12-27	3.5							128	275		2020-09-11		2020-09-11	刘学	4	011HO12228	2020-08-07	73
104438	19104438	泌乳牛	怀孕	0403	5	169	169	2217	72.84	2014-12-23	2020-08-01	2014-12-23	200HO02865	010465		母	荷斯坦	乌拉圭	1	982126060863235		982126060863235	2020-12-19	转有胎牛	29	0101	41	2015-02-21			2020-08-01	3.75							76	93		2020-11-02		2020-11-02	陈晓黎	2	011HO15001	2020-10-03	63
104442	19104442	泌乳牛	怀孕	0103	4	123	123	2216	72.81	2014-12-24	2020-09-16	2014-12-24	200HO02865	004917		母	荷斯坦	澳大利亚	1	982126060908390		982126060908390	2020-09-16	产后牛转群	123	095S	41	2015-02-22			2020-09-16	3.5							50	73		2020-11-28		2020-11-28	张荣哲	1	011HO13571		73
104452	19104452	泌乳牛	怀孕	0205	4	405	405	2216	72.81	2014-12-24	2019-12-09	2014-12-24	001HO09509	005014		母	荷斯坦	澳大利亚	1	982126060898121		982126060898121	2020-12-11	转低产牛	37	0206	46	2015-02-22			2019-12-09	3.5							203	202		2020-06-28		2020-06-28	王海东	6	011HO12230	2020-06-05	72
104469	19104469	泌乳牛	怀孕	0402	4	160	160	2216	72.81	2014-12-24	2020-08-10	2014-12-24	001HO09509	021048		母	荷斯坦	乌拉圭	1	982126060864467		982126060864467	2020-12-29	转有胎牛	19	0301	40	2015-02-22			2020-08-10	3.5							95	65		2020-10-14		2020-10-14	马春阳	1	011HO15001		65
104470	19104470	泌乳牛	怀孕	0206	4	399	399	2216	72.81	2014-12-24	2019-12-15	2014-12-24	200HO02865	015126		母	荷斯坦	乌拉圭	1	982126060910422		982126060910422	2021-01-05	新发蹄病转群	12	0205	39	2015-02-22			2019-10-15	3.75							167	232		2020-08-03		2020-08-03	刘永超	7	011HO12230	2020-07-04	73
104483	19104483	泌乳牛	已配	0101	5	121	121	2215	72.77	2014-12-25	2020-09-18	2014-12-25	001HO09509	021601		母	荷斯坦	乌拉圭	1	982126060886971		982126060886971	2021-01-14	转参配牛	3	0103	38	2015-02-23			2020-09-18	3.75							1	121		2021-01-16		2021-01-16	陈晓黎	3	011HO13571	2020-12-25	71
104492	19104492	泌乳牛	产犊	0104	5	26	26	2215	72.77	2014-12-25	2020-12-22	2014-12-25	001HO09509	019250		母	荷斯坦	乌拉圭	1	982126060908215		982126060908215	2021-01-06	病牛出院	11	211S	44	2015-02-23			2020-12-22	3.5								26						0
104494	19104494	泌乳牛	产犊	0102	4	64	64	2215	72.77	2014-12-25	2020-11-14	2014-12-25	001HO09509	014100		母	荷斯坦	新西兰	1	982126060864645		982126060864645	2020-11-14	产后牛转群	64	095S	45	2015-02-23			2020-11-14	3.5								64						0
104495	19104495	泌乳牛	产犊	0305	5	17	17	2215	72.77	2014-12-25	2020-12-31	2014-12-25	001HO09509	012316		母	荷斯坦	新西兰	1	982126060910195		982126060910195	2021-01-01	产后牛转群	16	095S	36	2015-02-23			2020-12-31	3.5								17						0
104496	19104496	干奶牛	怀孕	1106	4	317	295	2215	72.77	2014-12-25	2020-03-06	2014-12-25	001HO09509	013425		母	荷斯坦	新西兰	1				2020-12-26	干奶事件自动转群	22	105S	28	2015-02-23			2020-12-26	3.5							246	71		2020-05-16		2020-05-16	陈晓黎	1	011HO12393		71
104500	19104500	泌乳牛	产犊	0104	5	24	24	2215	72.77	2014-12-25	2020-12-24	2014-12-25	001HO09509	016010		母	荷斯坦	乌拉圭	1	982126060900966		982126060900966	2020-12-24	产后牛转群	24	095S	37	2015-02-23			2020-12-24	3.5								24						0
104505	19104505	泌乳牛	怀孕	0401	4	464	464	2215	72.77	2014-12-25	2019-10-11	2014-12-25	200HO02865	009594		母	荷斯坦	乌拉圭	1	982126060896547		982126060896547	2019-10-17	病牛出院	458	211S	40	2015-02-23			2019-09-23	3.75							191	273		2020-07-10		2020-07-10	刘永超	4	011HO12230	2020-06-05	162
104513	19104513	泌乳牛	已配	0101	5	121	121	2214	72.74	2014-12-26	2020-09-18	2014-12-26	001HO09509	018851		母	荷斯坦	乌拉圭	1	982126060908224		982126060908224	2021-01-14	转参配牛	3	0103	37	2015-02-24			2020-09-18	3.75							27	121		2020-12-21		2020-12-21	刘标	2	011HO13571	2020-11-28	71
104516	19104516	干奶牛	怀孕	1206	4	481	443	2214	72.74	2014-12-26	2019-09-24	2014-12-26	001HO09509	020506		母	荷斯坦	乌拉圭	1	982126060918307		982126060918307	2020-12-10	干奶事件自动转群	38	105S	37	2015-02-24			2020-12-10	3.75							114	367		2020-09-25		2020-09-25	陈晓黎	5	011HO12240	2020-02-19	71
104519	19104519	泌乳牛	怀孕	0204	5	147	147	2214	72.74	2014-12-26	2020-08-23	2014-12-26	001HO09509	012253		母	荷斯坦	新西兰	1	982126060887568		982126060887568	2020-12-15	转有胎牛	33	0104	44	2015-02-24			2020-08-23	3.75							74	73		2020-11-04		2020-11-04	陈晓黎	1	011HO15001		73
104526	19104526	泌乳牛	怀孕	0103	5	110	110	2214	72.74	2014-12-26	2020-09-29	2014-12-26	200HO02865	015284		母	荷斯坦	乌拉圭	1	982126060908169		982126060908169	2020-09-30	产后牛转群	109	095S	40	2015-02-24			2020-09-29	3.5							38	72		2020-12-10		2020-12-10	陈晓黎	1	011HO13571		72
104530	19104530	泌乳牛	怀孕	0406	5	206	206	2214	72.74	2014-12-26	2020-06-25	2014-12-26	001HO09509	016525		母	荷斯坦	乌拉圭	1	982126060909027		982126060909027	2020-11-02	合栏饲养	76	0303	40	2015-02-24			2020-06-25	3.75							39	167		2020-12-09		2020-12-09	马春阳	4	011HO15225	2020-11-17	65
104534	19104534	泌乳牛	空怀	0306	5	109	109	2214	72.74	2014-12-26	2020-09-30	2014-12-26	200HO02865	015346		母	荷斯坦	乌拉圭	1	982126060893076		982126060893076	2020-10-01	产后牛转群	108	095S	38	2015-02-24			2020-09-30	3.5							36	109		2020-12-12		2020-12-12	王海东	1	011HO15225		73
104536	19104536	泌乳牛	产犊	0104	5	26	26	2214	72.74	2014-12-26	2020-12-22	2014-12-26	200HO03858	020396		母	荷斯坦	乌拉圭	1	982126060908612		982126060908612	2021-01-10	病牛出院	7	211S	43	2015-02-24			2020-12-22	3.5								26						0
104538	19104538	泌乳牛	怀孕	0404	4	250	250	2214	72.74	2014-12-26	2020-05-12	2014-12-26	200HO02865	115581	029HO11713	母	荷斯坦	马鞍山牧场	1	982126060865715		982126060865715	2020-12-20	转有胎牛	28	0101	41	2015-02-24			2020-05-12	3.5							177	73		2020-07-24		2020-07-24	陈晓黎	1	011HO12230		73
104545	19104545	干奶牛	怀孕	1202	4	428	392	2214	72.74	2014-12-26	2019-11-16	2014-12-26	001HO09509	020047		母	荷斯坦	乌拉圭	1	982126060897453		982126060897453	2020-12-12	干奶事件自动转群	36	105S	38	2015-02-24			2020-12-12	3.5							254	174		2020-05-08		2020-05-08	刘标	4	011HO12393	2020-04-17	70
104547	19104547	泌乳牛	产犊	0104	5	26	26	2214	72.74	2014-12-26	2020-12-22	2014-12-26	001HO09509	022115		母	荷斯坦	乌拉圭	1	982126060909353		982126060909353	2020-12-23	产后牛转群	25	095S	39	2015-02-24			2020-12-22	3.5								26						0
104556	19104556	泌乳牛	已配	0101	5	166	166	2213	72.71	2014-12-27	2020-08-04	2014-12-27	200HO02865	005815		母	荷斯坦	乌拉圭	1	982126060900546		982126060900546	2020-08-05	产后牛转群	165	095S	46	2015-02-25			2020-08-04	3.5							16	166		2021-01-01		2021-01-01	陈晓黎	3	011HO13571	2020-11-20	64
104559	19104559	干奶牛	怀孕	1104	4	454	434	2213	72.71	2014-12-27	2019-10-21	2014-12-27	200HO02865	011696		母	荷斯坦	乌拉圭	1	982126060919123		982126060919123	2020-12-28	干奶事件自动转群	20	105S	40	2015-02-25			2020-12-28	3.25							239	215		2020-05-23		2020-05-23	刘学	5	011HO12158	2020-05-01	72
104562	19104562	泌乳牛	产犊	0305	5	16	16	2213	72.71	2014-12-27	2021-01-01	2014-12-27	200HO02865	009458		母	荷斯坦	乌拉圭	1	982126060894077		982126060894077	2021-01-02	产后牛转群	15	095S	47	2015-02-25			2021-01-01	3.5								16						0
104565	19104565	泌乳牛	已配	211S	5	92	92	2213	72.71	2014-12-27	2020-10-17	2014-12-27	001HO09509	011932		母	荷斯坦	新西兰	1	982126060908762		982126060908762	2021-01-17	过抗转舍	0	2102	30	2015-02-25			2020-10-17	3.25							22	92		2020-12-26		2020-12-26	刘标	1	011HO15225		70
104566	19104566	干奶牛	怀孕	1106	4	380	374	2213	72.71	2014-12-27	2020-01-03	2014-12-27	200HO02865	018631		母	荷斯坦	乌拉圭	1	982126060914911		982126060914911	2021-01-11	干奶事件自动转群	6	105S	38	2015-02-25			2021-01-11	4							91	289		2020-10-18		2020-10-18	刘标	9	011HO12240	2020-09-25	71
104572	19104572	泌乳牛	已配	0301	5	114	114	2213	72.71	2014-12-27	2020-09-25	2014-12-27	200HO02865	006331		母	荷斯坦	乌拉圭	1	982126060895914		982126060895914	2020-12-11	新发蹄病转群	37	0306	34	2015-02-25			2020-09-25	3.5							2	114		2021-01-15		2021-01-15	刘学	3	011HO15001	2020-12-22	71
104573	19104573	泌乳牛	已配	0105	5	80	80	2213	72.71	2014-12-27	2020-10-29	2014-12-27	200HO02865	006768		母	荷斯坦	乌拉圭	1	982126060908724		982126060908724	2020-11-24	病牛出院	54	211S	37	2015-02-25			2020-10-29	3.5							11	80		2021-01-06		2021-01-06	陈晓黎	1	011HO15001		69
104577	19104577	泌乳牛	产犊	0306	5	55	55	2213	72.71	2014-12-27	2020-11-23	2014-12-27	001HO09509	013732		母	荷斯坦	新西兰	1	982126060916265		982126060916265	2021-01-11	整舍调整	6	0302	40	2015-02-25			2020-11-23	3.75								55						0
104580	19104580	干奶牛	怀孕	1103	4	293	292	2213	72.71	2014-12-27	2020-03-30	2014-12-27	200HO02865	017446		母	荷斯坦	乌拉圭	1	982126060900294		982126060900294	2021-01-16	干奶事件自动转群	1	105S	35	2015-02-25			2021-01-16	3.75							221	72		2020-06-10		2020-06-10	刘永超	1	011HO12230		72
104588	19104588	干奶牛	怀孕	0902	4	430	376	2213	72.71	2014-12-27	2019-11-14	2014-12-27	001HO09509	017255		母	荷斯坦	乌拉圭	1	982126060914255		982126060914255	2021-01-01	合栏饲养	16	1103	36	2015-02-25			2020-11-24	4							275	155		2020-04-17		2020-04-17	刘永超	3	011HO12393	2020-03-06	72
104590	19104590	泌乳牛	已配	0106	5	101	101	2212	72.68	2014-12-28	2020-10-08	2014-12-28	001HO09509	110064	529HO11255	母	荷斯坦	通山	1	982126060919512		982126060919512	2020-10-08	产后牛转群	101	095S	35	2015-02-26			2020-10-08	3.75							29	101		2020-12-19		2020-12-19	刘标	1	011HO13571		72
104606	19104606	泌乳牛	怀孕	0804	4	253	253	2212	72.68	2014-12-28	2020-05-09	2014-12-28	001HO09509	015821		母	荷斯坦	乌拉圭	1	982126060865633		982126060865633	2021-01-02	整舍调整	15	0805	38	2015-02-26			2020-05-09	3.5							186	67		2020-07-15		2020-07-15	张晓庚	1	011HO12148		67
104611	19104611	泌乳牛	已配	0405	5	91	91	2212	72.68	2014-12-28	2020-10-18	2014-12-28	001HO09509	018895		母	荷斯坦	乌拉圭	1	982126060911722		982126060911722	2020-11-21	整舍调整	57	0302	40	2015-02-26			2020-10-18	3.5							18	91		2020-12-30		2020-12-30	李志豪	1	011HO13571		73
104612	19104612	泌乳牛	产犊	0104	4	22	22	2212	72.68	2014-12-28	2020-12-26	2014-12-28	200HO02865	014997		母	荷斯坦	乌拉圭	1	982126060912024		982126060912024	2020-12-27	产后牛转群	21	095S	43	2015-02-26			2020-12-26	3.5								22						0
104622	19104622	泌乳牛	怀孕	0205	4	405	405	2212	72.68	2014-12-28	2019-12-09	2014-12-28	200HO02865	010196		母	荷斯坦	乌拉圭	1	982126060900264		982126060900264	2020-11-30	转低产牛	48	0202	43	2015-02-26			2019-10-20	3.5							106	299		2020-10-03		2020-10-03	马春阳	6	011HO12240	2020-09-07	95
104626	19104626	泌乳牛	产犊	211S	4	24	24	2212	72.68	2014-12-28	2020-12-24	2014-12-28	001HO09509	020930		母	荷斯坦	乌拉圭	1	982126060893608		982126060893608	2020-12-28	过抗转舍	20	096N	36	2015-02-26			2020-12-24	3.5								24						0
104647	19104647	泌乳牛	产犊	0304	5	31	31	2211	72.64	2014-12-29	2020-12-17	2014-12-29	200HO02865	003624		母	荷斯坦	澳大利亚	1	982126060914950		982126060914950	2020-12-17	产后牛转群	31	095S	42	2015-02-27			2020-12-17	3.5								31						0
104648	19104648	泌乳牛	产犊	0102	5	57	57	2211	72.64	2014-12-29	2020-11-21	2014-12-29	200HO02865	011609		母	荷斯坦	乌拉圭	1	982126060897595		982126060897595	2021-01-15	病牛出院	2	211S	43	2015-02-27			2020-11-21	3.5								57						0
104650	19104650	泌乳牛	产犊	0304	4	30	30	2211	72.64	2014-12-29	2020-12-18	2014-12-29	001HO09509	120752	529HO11255	母	荷斯坦	通山	1	982126060901353		982126060901353	2020-12-18	产后牛转群	30	095S	38	2015-02-27			2020-12-18	3.5								30						0
104651	19104651	泌乳牛	已配	0101	4	116	116	2211	72.64	2014-12-29	2020-09-23	2014-12-29	200HO02865	009532		母	荷斯坦	乌拉圭	1	982126060908353		982126060908353	2021-01-14	转参配牛	3	0103	45	2015-02-27			2020-09-23	3.5							14	116		2021-01-03		2021-01-03	刘标	2	011HO15001	2020-12-05	73
104656	19104656	泌乳牛	空怀	106N	4	348	348	2211	72.64	2014-12-29	2020-02-04	2014-12-29	200HO02865	019220		母	荷斯坦	乌拉圭	1	982126060885868		982126060885868	2021-01-16	新发其它疾病转群	1	0804	38	2015-02-27			2020-02-04	3.5							134	348		2020-09-05		2020-09-05	张晓庚	2	011HO12148	2020-04-15	71
104660	19104660	干奶牛	怀孕	2501	4	365	333	2211	72.64	2014-12-29	2020-01-18	2014-12-29	001HO09509	021017		母	荷斯坦	乌拉圭	1	982126060894127		982126060894127	2020-12-16	干奶事件自动转群	32	105S	38	2015-02-27			2020-12-16	3.5							250	115		2020-05-12		2020-05-12	刘标	2	011HO12393	2020-03-28	70
104674	19104674	干奶牛	怀孕	1103	4	298	297	2210	72.61	2014-12-30	2020-03-25	2014-12-30	001HO09509	016504		母	荷斯坦	乌拉圭	1	982126060887549		982126060887549	2021-01-16	干奶事件自动转群	1	105S	38	2015-02-28			2021-01-16	3.75							225	73		2020-06-06		2020-06-06	刘永超	1	011HO12230		73
104678	19104678	泌乳牛	产犊	0104	5	24	24	2210	72.61	2014-12-30	2020-12-24	2014-12-30	001HO09509	022845		母	荷斯坦	乌拉圭	1	982126060918945		982126060918945	2020-12-25	产后牛转群	23	095S	39	2015-02-28			2020-10-29	3.5								24						0
104684	19104684	泌乳牛	产犊	0303	4	62	62	2210	72.61	2014-12-30	2020-11-16	2014-12-30	001HO09509	019659		母	荷斯坦	乌拉圭	1	982126060911725		982126060911725	2020-11-22	病牛出院	56	211S	39	2015-02-28			2020-11-16	3.5								62						0
104686	19104686	泌乳牛	禁配	0401	4	409	409	2210	72.61	2014-12-30	2019-12-05	2014-12-30	200HO02865	004904		母	荷斯坦	澳大利亚	1	982126060909113		982126060909113	2020-12-28	转禁配牛	20	0301	35	2015-02-28			2019-10-13	3.5							97	409		2020-10-12		2020-10-12	马春阳	9	011HO12240	2020-09-18	85
104688	19104688	干奶牛	怀孕	1205	4	476	459	2210	72.61	2014-12-30	2019-09-29	2014-12-30	200HO02865	016175		母	荷斯坦	乌拉圭	1	982126060918763		982126060918763	2020-12-31	干奶事件自动转群	17	105S	40	2015-02-28			2020-12-31	3.5							236	240		2020-05-26		2020-05-26	张晓庚	5	011HO12393	2020-04-17	73
104700	19104700	泌乳牛	产犊	0105	5	50	50	2210	72.61	2014-12-30	2020-11-28	2014-12-30	001HO09509	017885		母	荷斯坦	乌拉圭	1	982126060900945		982126060900945	2021-01-10	合栏饲养	7	0302	35	2015-02-28			2020-11-28	3.5								50						0
104703	19104703	干奶牛	怀孕	0903	4	451	398	2210	72.61	2014-12-30	2019-10-24	2014-12-30	001HO09509	020927		母	荷斯坦	乌拉圭	1	982126060893075		982126060893075	2021-01-07	合栏饲养	10	1102	36	2015-02-28			2020-11-25	3.5							271	180		2020-04-21		2020-04-21	刘标	3	011HO12349	2020-03-10	72
104704	19104704	泌乳牛	怀孕	0205	4	331	331	2209	72.58	2014-12-31	2020-02-21	2014-12-31	007HO09429	022357		母	荷斯坦	乌拉圭	1	982126060865572		982126060865572	2021-01-12	转低产牛	5	0202	39	2015-03-01			2019-10-25	3.5							124	207		2020-09-15		2020-09-15	刘标	5	011HO12228	2020-08-25	71
104715	19104715	泌乳牛	产犊	0302	5	2	2	2209	72.58	2014-12-31	2021-01-15	2014-12-31	007HO09429	018634		母	荷斯坦	乌拉圭	1	982126060885709		982126060885709	2021-01-15	产后牛转群	2	095S	40	2015-03-01			2021-01-15	3.5								2						0
104720	19104720	泌乳牛	已配	0106	5	103	103	2209	72.58	2014-12-31	2020-10-06	2014-12-31	001HO09509	022274		母	荷斯坦	乌拉圭	1	982126060913910		982126060913910	2020-10-06	产后牛转群	103	095S	44	2015-03-01			2020-10-06	3.5							32	103		2020-12-16		2020-12-16	王海东	1	011HO13571		71
104722	19104722	泌乳牛	已配	0301	4	299	299	2209	72.58	2014-12-31	2020-03-24	2014-12-31	200HO02865	005613		母	荷斯坦	澳大利亚	1	982126060910660		982126060910660	2020-09-21	新发蹄病转群	118	0302	50	2015-03-01			2020-01-18	3.5							16	299		2021-01-01		2021-01-01	刘学	7	011HO15001	2020-11-17	71
104730	19104730	泌乳牛	已配	0405	5	85	85	2209	72.58	2014-12-31	2020-10-24	2014-12-31	001HO09509	018203		母	荷斯坦	乌拉圭	1	982126060914614		982126060914614	2020-11-21	整舍调整	57	0302	40	2015-03-01			2020-10-24	3.5							15	85		2021-01-02		2021-01-02	马春阳	1	011HO15001		70
104744	19104744	泌乳牛	产犊	0304	5	33	33	2283	75	2014-10-18	2020-12-15	2015-03-31	001HO09509	106956		母	荷斯坦	通山	0	982126060914772		982126060914772	2021-01-01	病牛出院	16	211S	44	2014-12-17			2020-12-15	3.5								33						0
104753	19104753	泌乳牛	已配	0106	4	100	100	2283	75	2014-10-18	2020-10-09	2015-03-31	007HO09429	103984		母	荷斯坦	通山	0	982126060915578		982126060915578	2020-10-10	产后牛转群	99	095S	39	2014-12-17			2020-10-09	3.5							29	100		2020-12-19		2020-12-19	马春阳	1	011HO13571		71
104757	19104757	泌乳牛	怀孕	0301	4	179	179	2282	74.97	2014-10-19	2020-07-22	2015-03-31	007HO09429	103815		母	荷斯坦	通山	0	982126060915035		982126060915035	2020-11-26	新发蹄病转群	52	0406	38	2014-12-18			2020-07-22	3.5							44	135		2020-12-04		2020-12-04	马春阳	3	011HO15225	2020-10-20	66
104761	19104761	泌乳牛	产犊	0302	5	3	3	2282	74.97	2014-10-19	2021-01-14	2015-03-31	007HO09429	104284		母	荷斯坦	通山	0	982126060908359		982126060908359	2021-01-15	产后牛转群	2	095S	44	2014-12-18			2021-01-14	3.5								3						0
104762	19104762	泌乳牛	已配	0303	5	74	74	2282	74.97	2014-10-19	2020-11-04	2015-03-31	007HO11219	105074		母	荷斯坦	通山	0	982126060897153		982126060897153	2020-11-04	产后牛转群	74	095S	38	2014-12-18			2020-11-04	3.5							4	74		2021-01-13		2021-01-13	马春阳	1	011HO15001		70
104778	19104778	泌乳牛	产犊	0104	5	20	20	2280	74.9	2014-10-21	2020-12-28	2015-03-31	007HO11219	107021		母	荷斯坦	通山	0	982126060900306		982126060900306	2020-12-29	产后牛转群	19	095S	38	2014-12-20			2020-12-28	3.5								20						0
104784	19104784	泌乳牛	怀孕	0506	4	420	420	2280	74.9	2014-10-21	2019-11-24	2015-03-31	529HO13463	123688		母	荷斯坦	通山	0	982126060918115		982126060918115	2020-11-11	转低产牛	67	0805	35	2014-12-20			2019-09-28	3.5							142	278		2020-08-28		2020-08-28	张晓庚	5	011HO12148	2020-07-24	73
104789	19104789	泌乳牛	禁配	0401	3	330	330	2279	74.87	2014-10-22	2020-02-22	2015-03-31	007HO11219	107117		母	荷斯坦	通山	0				2020-02-27	病牛出院	325	211S	31	2014-12-21			2020-02-10	3.5							65	330		2020-11-13		2020-11-13	刘学	5	011HO15001	2020-10-02	97
104820	19104820	泌乳牛	怀孕	0103	4	126	126	2276	74.77	2014-10-25	2020-09-13	2015-03-31	529HO13463	121766		母	荷斯坦	通山	0				2020-09-14	产后牛转群	125	095S	38	2014-12-24			2020-09-13	3.5							53	73		2020-11-25		2020-11-25	陈晓黎	1	011HO13571		73
104850	19104850	泌乳牛	已配	0105	5	85	85	2274	74.71	2014-10-27	2020-10-24	2015-03-31	007HO09429	104833		母	荷斯坦	通山	0	982126060918986		982126060918986	2020-11-25	病牛出院	53	211S	47	2014-12-26			2020-10-24	3.5							15	85		2021-01-02		2021-01-02	刘永超	1	011HO13571		70
104851	19104851	泌乳牛	怀孕	0204	5	150	150	2274	74.71	2014-10-27	2020-08-20	2015-03-31	529HO13463	123779		母	荷斯坦	通山	0	982126060865549		982126060865549	2020-12-16	转有胎牛	32	0104	39	2014-12-26			2020-08-20	3.5							78	72		2020-10-31		2020-10-31	刘标	1	011HO15001		72
104854	19104854	泌乳牛	禁配	0401	4	423	423	2273	74.68	2014-10-28	2019-11-21	2015-03-31	529HO13463	123542		母	荷斯坦	通山	0	982126060900051		982126060900051	2020-12-03	转禁配牛	45	0202	38	2014-12-27			2019-09-27	3.5							76	423		2020-11-02		2020-11-02	马春阳	9	011HO15001	2020-10-18	72
104859	19104859	泌乳牛	已配	0105	5	79	79	2273	74.68	2014-10-28	2020-10-30	2015-03-31	007HO11219	104225		母	荷斯坦	通山	0	982126060911765		982126060911765	2020-10-30	产后牛转群	79	095S	38	2014-12-27			2020-10-30	3.75							11	79		2021-01-06		2021-01-06	刘学	1	011HO15001		68
104862	19104862	泌乳牛	禁配	0801	3	605	605	2273	74.68	2014-10-28	2019-05-23	2015-03-31	007HO09429	107449		母	荷斯坦	通山	0	982126060912270		982126060912270	2020-04-01	转禁配牛	291	0704	37	2014-12-27			2019-03-24	3.25								605						0
104895	19104895	泌乳牛	禁配	0202	4	401	401	2270	74.58	2014-10-31	2019-12-13	2015-03-31	529HO13463	123666		母	荷斯坦	通山	0	982126060900207		982126060900207	2021-01-09	转高产 2	8	0301	36	2014-12-30			2019-10-13	3.75							44	401		2020-12-04		2020-12-04	马春阳	9	011HO13571	2020-10-25	71
104896	19104896	泌乳牛	怀孕	0402	5	137	137	2270	74.58	2014-10-31	2020-09-02	2015-03-31	029HO14103	105161		母	荷斯坦	通山	0	982126060886383		982126060886383	2020-12-28	转有胎牛	20	0305	47	2014-12-30			2020-09-02	3.5							64	73		2020-11-14		2020-11-14	张荣哲	1	011HO12240		73
104903	19104903	干奶牛	怀孕	1201	4	446	354	2269	74.55	2014-11-01	2019-10-29	2015-03-31	529HO13463	122809		母	荷斯坦	通山	0	982126060909950		982126060909950	2020-11-27	整舍调整	51	1202	34	2014-12-31			2020-10-17	3.5							205	241		2020-06-26		2020-06-26	刘标	5	011HO12230	2020-05-21	71
104904	19104904	泌乳牛	怀孕	0203	3	383	383	2269	74.55	2014-11-01	2019-12-31	2015-03-31	529HO13463	123702		母	荷斯坦	通山	0	982126060909800		982126060909800	2020-12-17	转高产 2	31	0202	39	2014-12-31			2019-12-31	3.5							126	257		2020-09-13		2020-09-13	刘永超	5	011HO12228	2020-07-03	71
104906	19104906	泌乳牛	怀孕	0404	3	406	406	2269	74.55	2014-11-01	2019-12-08	2015-03-31	029HO14103	100461		母	荷斯坦	通山	0	982126060900242		982126060900242	2020-12-09	转有胎牛	39	0406	31	2014-12-31			2019-10-15	3.5							78	328		2020-10-31		2020-10-31	米文飞	8	011HO12240	2020-08-25	73
104944	19104944	泌乳牛	怀孕	0103	5	121	121	2267	74.48	2014-11-03	2020-09-18	2015-03-31	529HO13463	123652		母	荷斯坦	通山	0	982126060897046		982126060897046	2020-09-18	产后牛转群	121	095S	39	2015-01-02			2020-09-18	3.75							50	71		2020-11-28		2020-11-28	陈晓黎	1	011HO13571		71
104947	19104947	泌乳牛	已配	0103	5	124	124	2267	74.48	2014-11-03	2020-09-15	2015-03-31	029HO14103	105278		母	荷斯坦	通山	0	982126060908242		982126060908242	2020-09-16	产后牛转群	123	095S	44	2015-01-02			2020-09-15	3.5							9	124		2021-01-08		2021-01-08	陈晓黎	2	011HO15001	2020-11-25	71
104997	19104997	泌乳牛	产犊	0304	5	34	34	2263	74.35	2014-11-07	2020-12-14	2015-03-31	007HO11219	103693		母	荷斯坦	通山	0	982126060887095		982126060887095	2020-12-16	产后牛转群	32	095S	34	2015-01-06			2020-12-14	3.5								34						0
105000	19105000	干奶牛	怀孕	1004	3	413	372	2263	74.35	2014-11-07	2019-12-01	2015-03-31	529HO13463	123129		母	荷斯坦	通山	0	982126060914201		982126060914201	2021-01-15	合栏饲养	2	1204	36	2015-01-06			2020-12-07	4							261	152		2020-05-01		2020-05-01	刘永超	3	011HO12158	2020-03-27	73
105013	19105013	干奶牛	怀孕	2501	4	472	440	2261	74.29	2014-11-09	2019-10-03	2015-03-31	529HO13360	123423		母	荷斯坦	通山	0	982126060914231		982126060914231	2020-12-16	干奶事件自动转群	32	105S	40	2015-01-08			2020-12-16	3.75							254	218		2020-05-08		2020-05-08	刘学	5	011HO12158	2020-02-23	72
105018	19105018	干奶牛	怀孕	2103	4	225	200	2260	74.26	2014-11-10	2020-06-06	2015-03-31	029HO14103	100400		母	荷斯坦	通山	0				2021-01-10	待淘牛集中	7	096S	44	2015-01-09			2020-06-06	3.5							94	131		2020-10-15		2020-10-15	陈晓黎	3	011HO15001	2020-09-21	63
105023	19105023	干奶牛	怀孕	1201	4	432	361	2259	74.23	2014-11-11	2019-11-12	2015-03-31	529HO13360	123798		母	荷斯坦	通山	0	982126060893823		982126060893823	2020-11-27	整舍调整	51	1202	37	2015-01-10			2020-11-07	4							254	178		2020-05-08		2020-05-08	刘标	2	011HO12158	2020-01-22	71
105042	19105042	干奶牛	怀孕	1105	4	417	402	2257	74.16	2014-11-13	2019-11-27	2015-03-31	029HO14103	102498		母	荷斯坦	通山	0	982126060911892		982126060911892	2021-01-02	干奶转群	15	1101	39	2015-01-12			2021-01-02	4							233	184		2020-05-29		2020-05-29	陈晓黎	3	011HO12230	2020-03-24	73
105070	19105070	泌乳牛	怀孕	0206	4	302	302	2255	74.1	2014-11-15	2020-03-21	2015-03-31	007HO09429	104158		母	荷斯坦	通山	0	982126060911869		982126060911869	2020-12-28	转有胎牛	20	0402	37	2015-01-14			2020-01-18	3.75							191	111		2020-07-10		2020-07-10	刘永超	2	011HO12230	2020-05-30	70
105080	19105080	泌乳牛	怀孕	0202	4	416	416	2254	74.06	2014-11-16	2019-11-28	2015-03-31	529HO13463	124028		母	荷斯坦	通山	0	982126060915380		982126060915380	2020-08-10	转高产 2	160	0103	40	2015-01-15			2019-09-25	3.5							97	319		2020-10-12		2020-10-12	陈晓黎	7	011HO12240	2020-09-15	72
105083	19105083	泌乳牛	产犊	0201	5	41	41	2253	74	2014-11-17	2020-12-07	2015-03-31	007HO09429	100195		母	荷斯坦	通山	0				2020-12-08	产后牛转群	40	095S	39	2015-01-16			2020-12-07	3.5								41						0
105095	19105095	泌乳牛	已配	0202	4	386	386	2253	74	2014-11-17	2019-12-28	2015-03-31	007HO09429	105592		母	荷斯坦	通山	0	942000040128851		942000040128851	2020-09-10	转高产 2	129	0103	35	2015-01-16			2019-12-28	3.5							30	386		2020-12-18		2020-12-18	刘标	9	011HO13571	2020-11-05	70
105097	19105097	干奶牛	怀孕	1004	4	439	326	2253	74	2014-11-17	2019-11-05	2015-03-31	511HO10522	123976		母	荷斯坦	通山	0				2021-01-15	合栏饲养	2	1204	38	2015-01-16			2020-09-26	3.75							261	178		2020-05-01		2020-05-01	陈晓黎	5	011HO12393	2020-03-24	70
105109	19105109	泌乳牛	怀孕	0403	4	247	247	2252	74	2014-11-18	2020-05-15	2015-03-31	007HO09429	106232		母	荷斯坦	通山	0	982126060865722		982126060865722	2020-11-09	合栏饲养	69	0203	43	2015-01-17			2020-05-15	3.5							152	95		2020-08-18		2020-08-18	陈晓黎	2	011HO12230	2020-07-25	71
105111	19105111	泌乳牛	产犊	0102	5	49	49	2252	74	2014-11-18	2020-11-29	2015-03-31	007HO09429	104391		母	荷斯坦	通山	0	982126060913426		982126060913426	2021-01-10	病牛出院	7	211S	34	2015-01-17			2020-11-29	3.5								49						0
105116	19105116	干奶牛	怀孕	1103	4	329	328	2252	74	2014-11-18	2020-02-23	2015-03-31	029HO14103	104202		母	荷斯坦	通山	0	982126060897632		982126060897632	2021-01-16	干奶事件自动转群	1	105S	35	2015-01-17			2021-01-16	3.5							221	108		2020-06-10		2020-06-10	陈晓黎	2	011HO12230	2020-05-06	73
105140	19105140	泌乳牛	已配	0202	4	348	348	2228	73.19	2014-12-12	2020-02-04	2015-03-31	200HO05577	123900		母	荷斯坦	通山	0	982126060885715		982126060885715	2021-01-13	病牛出院	4	211S	37	2015-02-10			2019-12-16	3.5							17	348		2020-12-31		2020-12-31	马春阳	6	011HO15001	2020-12-04	71
105141	19105141	泌乳牛	产犊	0305	5	9	9	2228	73.19	2014-12-12	2021-01-08	2015-03-31	007HO11219	103016		母	荷斯坦	通山	0	982126060909603		982126060909603	2021-01-09	产后牛转群	8	095S	42	2015-02-10			2021-01-08	3.5								9						0
105144	19105144	泌乳牛	怀孕	0106	5	107	107	2228	73.19	2014-12-12	2020-10-02	2015-03-31	511HO10522	134570		母	荷斯坦	通山	0	982126060913933		982126060913933	2020-10-02	产后牛转群	107	095S	41	2015-02-10			2020-10-02	3.5							36	71		2020-12-12		2020-12-12	马春阳	1	011HO13571		71
105145	19105145	泌乳牛	产犊	0304	5	29	29	2228	73.19	2014-12-12	2020-12-19	2015-03-31	007HO09429	107094		母	荷斯坦	通山	0	982126060892929		982126060892929	2020-12-19	产后牛转群	29	095S	40	2015-02-10			2020-12-19	3.5								29						0
105156	19105156	泌乳牛	已配	0202	4	391	391	2226	73.13	2014-12-14	2019-12-23	2015-03-31	501HO08658	134529		母	荷斯坦	通山	0	982126060908158		982126060908158	2020-12-20	转高产 2	28	0203	40	2015-02-12			2019-10-22	3.5							8	391		2021-01-09		2021-01-09	陈晓黎	6	011HO13571	2020-12-16	72
105166	19105166	泌乳牛	产犊	0102	5	66	66	2225	73.1	2014-12-15	2020-11-12	2015-03-31	007HO09429	104309		母	荷斯坦	通山	0	982126060909182		982126060909182	2020-11-12	产后牛转群	66	095S	38	2015-02-13			2020-11-12	3.5								66						0
105167	19105167	泌乳牛	怀孕	0205	3	444	444	2225	73.1	2014-12-15	2019-10-31	2015-03-31	007HO09429	107797		母	荷斯坦	通山	0	982126060919140		982126060919140	2021-01-02	转低产牛	15	0202	42	2015-02-13			2019-09-04	3.75							65	379		2020-11-13		2020-11-13	刘学	9	011HO15001	2020-10-02	72
105171	19105171	泌乳牛	产犊	0302	4	4	4	2225	73.1	2014-12-15	2021-01-13	2015-03-31	007HO09429	120472		母	荷斯坦	通山	0	982126060908144		982126060908144	2021-01-13	产后牛转群	4	095S	45	2015-02-13			2021-01-13	3.5								4						0
105188	19105188	干奶牛	怀孕	1105	4	384	369	2223	73	2014-12-17	2019-12-30	2015-03-31	511HO10522	124058		母	荷斯坦	通山	0	982126060893879		982126060893879	2021-01-02	干奶转群	15	1101	31	2015-02-15			2021-01-02	3.5							233	151		2020-05-29		2020-05-29	陈晓黎	4	011HO12230	2020-04-21	72
105190	19105190	泌乳牛	怀孕	0403	4	216	216	2223	73	2014-12-17	2020-06-15	2015-03-31	007HO09429	107345		母	荷斯坦	通山	0	982126060900112		982126060900112	2020-11-09	合栏饲养	69	0203	47	2015-02-15			2020-06-15	3.5							151	65		2020-08-19		2020-08-19	陈晓黎	1	011HO12230		65
105194	19105194	泌乳牛	已配	0405	5	91	91	2222	73	2014-12-18	2020-10-18	2015-03-31	200HO05577	123598		母	荷斯坦	通山	0	982126060908709		982126060908709	2020-11-21	整舍调整	57	0302	35	2015-02-16			2020-10-18	3.5							18	91		2020-12-30		2020-12-30	马春阳	1	011HO15225		73
105196	19105196	泌乳牛	已配	0106	5	99	99	2222	73	2014-12-18	2020-10-10	2015-03-31	007HO09429	100869		母	荷斯坦	通山	0	982126060909854		982126060909854	2020-10-11	产后牛转群	98	095S	33	2015-02-16			2020-10-10	3.5							29	99		2020-12-19		2020-12-19	刘学	1	011HO13571		70
105206	19105206	泌乳牛	怀孕	0205	3	471	471	2221	72.97	2014-12-19	2019-10-04	2015-03-31	501HO08658	134615		母	荷斯坦	通山	0	982126060896501		982126060896501	2020-12-04	转低产牛	44	0404	38	2015-02-17			2019-08-17	3.75							176	295		2020-07-25		2020-07-25	刘永超	4	011HO12230	2020-06-26	71
105214	19105214	泌乳牛	已配	0106	5	100	100	2220	72.93	2014-12-20	2020-10-09	2015-03-31	200HO05577	123735		母	荷斯坦	通山	0	982126060912671		982126060912671	2020-11-30	过抗转舍	48	211S	46	2015-02-18			2020-10-09	3.5							29	100		2020-12-19		2020-12-19	马春阳	1	011HO13571		71
105220	19105220	泌乳牛	怀孕	0306	5	106	106	2219	72.9	2014-12-21	2020-10-03	2015-03-31	200HO05577	123140		母	荷斯坦	通山	0	982126060913970		982126060913970	2020-10-04	产后牛转群	105	095S	40	2015-02-19			2020-10-03	3.5							36	70		2020-12-12		2020-12-12	张荣哲	1	011HO15225		70
105221	19105221	泌乳牛	已配	0306	5	105	105	2219	72.9	2014-12-21	2020-10-04	2015-03-31	007HO09429	105822		母	荷斯坦	通山	0	982126060915141		982126060915141	2020-10-04	产后牛转群	105	095S	40	2015-02-19			2020-10-04	3.5							32	105		2020-12-16		2020-12-16	韩乐祥	1	011HO15225		73
105225	19105225	泌乳牛	已配	0202	4	227	227	2218	72.87	2014-12-22	2020-06-04	2015-03-31	007HO11219	102368		母	荷斯坦	通山	0	982126060914838		982126060914838	2020-12-28	转有胎牛	20	0206	40	2015-02-20			2020-06-04	3.75							16	227		2021-01-01		2021-01-01	陈晓黎	2	011HO15001	2020-08-08	65
105227	19105227	泌乳牛	空怀	0202	4	382	382	2218	72.87	2014-12-22	2020-01-01	2015-03-31	007HO11219	106833		母	荷斯坦	通山	0	982126060908669		982126060908669	2021-01-15	转参配牛	2	0203	35	2015-02-20			2019-11-13	3.5							114	382		2020-09-25		2020-09-25	马春阳	4	011HO12228	2020-08-21	86
105239	19105239	泌乳牛	产犊	0104	5	27	27	2216	72.81	2014-12-24	2020-12-21	2015-03-31	007HO11219	103249		母	荷斯坦	通山	0	982126060909439		982126060909439	2021-01-05	病牛出院	12	211S	40	2015-02-22			2020-12-21	3.5								27						0
105241	19105241	泌乳牛	怀孕	0402	5	129	129	2216	72.81	2014-12-24	2020-09-10	2015-03-31	001HO09208	106590		母	荷斯坦	通山	0	982126060908318		982126060908318	2020-12-30	转有胎牛	18	0305	40	2015-02-22			2020-09-10	3.5							57	72		2020-11-21		2020-11-21	韩乐祥	1	011HO13571		72
105248	19105248	干奶牛	怀孕	1105	4	405	390	2215	72.77	2014-12-25	2019-12-09	2015-03-31	007HO09429	102407		母	荷斯坦	通山	0	982126060885844		982126060885844	2021-01-02	干奶转群	15	1101	50	2015-02-23			2021-01-02	3.75							233	172		2020-05-29		2020-05-29	陈晓黎	4	011HO12230	2020-04-21	72
105253	19105253	泌乳牛	怀孕	0206	4	292	292	2214	72.74	2014-12-26	2020-03-31	2015-03-31	007HO09429	105967		母	荷斯坦	通山	0	982126060908337		982126060908337	2020-11-29	合栏饲养	49	0204	44	2015-02-24			2020-03-31	3.5							177	115		2020-07-24		2020-07-24	王海东	2	011HO12230	2020-06-10	71
105282	19105282	干奶牛	怀孕	0901	4	383	337	2211	72.64	2014-12-29	2019-12-31	2015-03-31	200HO05577	123619		母	荷斯坦	通山	0	982126060886959		982126060886959	2021-01-11	合栏饲养	6	1101	39	2015-02-27			2020-12-02	3.5							266	117		2020-04-26		2020-04-26	刘标	3	011HO12393	2020-04-04	71
105293	19105293	泌乳牛	已配	0103	5	145	145	2209	72.58	2014-12-31	2020-08-25	2015-03-31	007HO09429	104351		母	荷斯坦	通山	0	982126060908592		982126060908592	2020-12-21	合栏饲养	27	0104	44	2015-03-01			2020-08-25	3.5							30	145		2020-12-18		2020-12-18	刘标	2	011HO13571	2020-11-04	71
105295	19105295	泌乳牛	产犊	0104	5	16	16	2209	72.58	2014-12-31	2021-01-01	2015-03-31	501HO08658	134655		母	荷斯坦	通山	0	982126060919142		982126060919142	2021-01-10	病牛出院	7	211S	39	2015-03-01			2020-12-07	3.5								16						0
105304	19105304	泌乳牛	怀孕	0404	3	392	392	2208	72.55	2015-01-01	2019-12-22	2015-03-31	007HO09429	120208		母	荷斯坦	通山	0	982126060916269		982126060916269	2020-12-09	转有胎牛	39	0301	43	2015-03-02			2019-12-22	3.5							108	284		2020-10-01		2020-10-01	马春阳	9	011HO12228	2020-08-28	73
105314	19105314	泌乳牛	已配	0105	5	87	87	2206	72.48	2015-01-03	2020-10-22	2015-03-31	007HO09429	107283		母	荷斯坦	通山	0	982126060911723		982126060911723	2020-10-22	产后牛转群	87	095S	49	2015-03-04			2020-10-22	3.5							15	87		2021-01-02		2021-01-02	张晓庚	1	011HO13571		72
105317	19105317	泌乳牛	怀孕	0206	4	197	197	2206	72.48	2015-01-03	2020-07-04	2015-03-31	029HO14103	105952		母	荷斯坦	通山	0	982126060882337		982126060882337	2021-01-08	新发蹄病转群	9	0403	40	2015-03-04			2020-07-04	3.5							134	63		2020-09-05		2020-09-05	刘标	1	011HO12230		63
105322	19105322	泌乳牛	已配	0106	5	100	100	2205	72.45	2015-01-04	2020-10-09	2015-03-31	001HO09509	106974		母	荷斯坦	通山	0	982126060919509		982126060919509	2020-10-10	产后牛转群	99	095S	40	2015-03-05			2020-10-09	3.5							29	100		2020-12-19		2020-12-19	李宏伟	1	011HO13571		71
105327	19105327	泌乳牛	已配	0106	5	107	107	2204	72.42	2015-01-05	2020-10-02	2015-03-31	029HO14103	103223		母	荷斯坦	通山	0	982126060908191		982126060908191	2020-10-02	产后牛转群	107	095S	33	2015-03-06			2020-10-02	3.75							14	107		2021-01-03		2021-01-03	刘标	2	011HO13571	2020-12-12	71
105331	19105331	泌乳牛	已配	0105	5	83	83	2204	72.42	2015-01-05	2020-10-26	2015-03-31	007HO09429	120491		母	荷斯坦	通山	0	982126060914613		982126060914613	2020-10-26	产后牛转群	83	095S	48	2015-03-06			2020-10-26	3.5							15	83		2021-01-02		2021-01-02	刘永超	1	011HO15001		68
105333	19105333	泌乳牛	禁配	0401	3	629	629	2204	72.42	2015-01-05	2019-04-29	2015-03-31	029HO14103	104873		母	荷斯坦	通山	0	982126060909431		982126060909431	2020-10-05	转禁配牛	104	0404	46	2015-03-06			2019-03-08	3.25							247	629		2020-05-15		2020-05-15	刘永超	9	011HO12158	2020-02-23	65
105335	19105335	泌乳牛	产犊	0304	5	32	32	2203	72.39	2015-01-06	2020-12-16	2015-03-31	001HO09509	105307		母	荷斯坦	通山	0	982126060909156		982126060909156	2020-12-17	产后牛转群	31	095S	40	2015-03-07			2020-12-16	3.5								32						0
105336	19105336	泌乳牛	怀孕	0205	4	428	428	2203	72.39	2015-01-06	2019-11-16	2015-03-31	001HO09544	102465		母	荷斯坦	通山	0	982126060893611		982126060893611	2020-12-18	转低产牛	30	0402	43	2015-03-07			2019-09-27	3.75							114	314		2020-09-25		2020-09-25	刘学	7	011HO12228	2020-08-20	70
105353	19105353	干奶牛	怀孕	0904	4	351	315	2201	72.32	2015-01-08	2020-02-01	2015-03-31	001HO09208	104131		母	荷斯坦	通山	0	982126060919310		982126060919310	2021-01-15	进围产事件自动转群	2	1203	41	2015-03-09			2020-12-12	3.5							258	93		2020-05-04		2020-05-04	刘学	2	011HO12393	2020-04-11	70
105375	19105375	泌乳牛	怀孕	0205	4	401	401	2199	72.26	2015-01-10	2019-12-13	2015-03-31	001HO09544	105230		母	荷斯坦	通山	0	982126060899883		982126060899883	2020-12-27	转低产牛	21	0402	43	2015-03-11			2019-12-13	3.5							202	199		2020-06-29		2020-06-29	刘永超	5	011HO12230	2020-06-05	71
105377	19105377	泌乳牛	空怀	0301	4	188	188	2199	72.26	2015-01-10	2020-07-13	2015-03-31	029HO14103	102901		母	荷斯坦	通山	0	982126060900131		982126060900131	2020-12-10	合栏饲养	38	0304	41	2015-03-11			2020-07-13	3.5							37	188		2020-12-11		2020-12-11	马春阳	3	011HO13571	2020-10-29	65
105378	19105378	泌乳牛	禁配	0202	4	337	337	2199	72.26	2015-01-10	2020-02-15	2015-03-31	001HO09544	101217		母	荷斯坦	通山	0	982126060897645		982126060897645	2021-01-03	转高产 2	14	0203	46	2015-03-11			2019-12-13	3.75							35	337		2020-12-12		2020-12-13	马春阳	9	011HO13571	2020-12-12	70
105383	19105383	泌乳牛	怀孕	0204	4	179	179	2198	72.23	2015-01-11	2020-07-22	2015-03-31	007HO09429	106556		母	荷斯坦	通山	0	982126060919432		982126060919432	2020-11-29	转有胎牛	49	0101	42	2015-03-12			2020-07-22	3.5							90	89		2020-10-19		2020-10-19	陈晓黎	2	011HO15001	2020-09-26	66
105386	19105386	泌乳牛	已配	0306	5	114	114	2197	72.19	2015-01-12	2020-09-25	2015-03-31	001HO09208	101924		母	荷斯坦	通山	0	982126060896516		982126060896516	2020-09-25	产后牛转群	114	095S	34	2015-03-13			2020-09-25	3.5							19	114		2020-12-29		2020-12-29	马春阳	2	011HO15225	2020-12-05	71
105390	19105390	干奶牛	怀孕	1104	4	342	322	2197	72.19	2015-01-12	2020-02-10	2015-03-31	001HO09544	102638		母	荷斯坦	通山	0	982126060892901		982126060892901	2020-12-28	干奶事件自动转群	20	105S	52	2015-03-13			2020-12-28	3.75							240	102		2020-05-22		2020-05-22	刘学	2	011HO12393	2020-04-22	72
105399	19105399	干奶牛	怀孕	0901	4	374	333	2196	72.16	2015-01-13	2020-01-09	2015-03-31	001HO09544	104872		母	荷斯坦	通山	0	982126060882721		982126060882721	2021-01-11	进围产事件自动转群	6	1106	40	2015-03-14			2020-12-07	3.5							261	113		2020-05-01		2020-05-01	刘学	2	011HO12393	2020-03-21	72
105406	19105406	干奶牛	怀孕	1103	4	300	292	2194	72.1	2015-01-15	2020-03-23	2015-03-31	001HO09544	100826		母	荷斯坦	通山	0	982126060910404		982126060910404	2021-01-09	干奶转群	8	1106	47	2015-03-16			2021-01-09	3.5							228	72		2020-06-03		2020-06-03	王海东	1	011HO12230		72
105410	19105410	泌乳牛	禁配	0401	3	702	702	2194	72.1	2015-01-15	2019-02-15	2015-03-31	001HO09544	106083		母	荷斯坦	通山	0	982126060886741		982126060886741	2020-03-04	转禁配牛	319	0205	41	2015-03-16			2018-12-27	3.5							394	702		2019-12-20		2019-12-20	陈晓黎	9	011HO12237	2019-11-06	50
105432	19105432	泌乳牛	怀孕	0202	4	321	321	2188	71.9	2015-01-21	2020-03-02	2015-03-31	001HO09544	105696		母	荷斯坦	通山	0	982126060911060		982126060911060	2021-01-03	转高产 2	14	0203	45	2015-03-22			2019-12-30	3.25							114	207		2020-09-25		2020-09-25	陈晓黎	5	011HO12228	2020-08-21	72
105440	19105440	泌乳牛	怀孕	0402	4	393	393	2185	71.81	2015-01-24	2019-12-21	2015-03-31	001HO09544	105256		母	荷斯坦	通山	0	982126060900021		982126060900021	2020-12-29	转有胎牛	19	0301	38	2015-03-25			2019-10-22	3.25							81	312		2020-10-28		2020-10-28	刘学	9	011HO15001	2020-10-09	70
105455	19105455	泌乳牛	已配	0301	5	102	102	2177	71.55	2015-02-01	2020-10-07	2015-03-31	501HO08658	134478		母	荷斯坦	通山	0	982126060896053		982126060896053	2021-01-06	混群调整	11	096S	42	2015-04-02			2020-10-07	3.25							28	102		2020-12-19		2020-12-20	马春阳	1	011HO13571	2020-12-19	73
105465	19105465	泌乳牛	产犊	0304	4	30	30	2172	71.39	2015-02-06	2020-12-18	2015-03-31	501HO08658	134983		母	荷斯坦	通山	0	982126060912021		982126060912021	2020-12-18	产后牛转群	30	095S	45	2015-04-07			2020-12-18	3.5								30						0
105466	19105466	泌乳牛	怀孕	0202	4	326	326	2172	71.39	2015-02-06	2020-02-26	2015-03-31	511HO10676	134981		母	荷斯坦	通山	0	982126060900659		982126060900659	2021-01-06	转高产 2	11	0203	45	2015-04-07			2020-01-02	3.25							96	230		2020-10-13		2020-10-13	陈晓黎	6	011HO12240	2020-09-23	73
105468	19105468	泌乳牛	怀孕	0402	4	134	134	2172	71.39	2015-02-06	2020-09-05	2015-03-31	511HO10676	134978		母	荷斯坦	通山	0	982126060910646		982126060910646	2020-12-28	转有胎牛	20	0305	43	2015-04-07			2020-09-05	3.5							64	70		2020-11-14		2020-11-14	刘学	1	011HO15001		70
105471	19105471	泌乳牛	产犊	0306	5	53	53	2169	71.29	2015-02-09	2020-11-25	2015-03-31	501HO08658	134950		母	荷斯坦	通山	0	982126060886625		982126060886625	2021-01-11	整舍调整	6	0302	38	2015-04-10			2020-11-25	3.5								53						0
105472	19105472	泌乳牛	产犊	0102	5	63	63	2168	71.26	2015-02-10	2020-11-15	2015-03-31	001HO09544	106597		母	荷斯坦	通山	0	982126060916218		982126060916218	2020-11-15	产后牛转群	63	095S	47	2015-04-11			2020-11-15	3.5								63						0
105476	19105476	泌乳牛	产犊	0304	5	34	34	2167	71.23	2015-02-11	2020-12-14	2015-03-31	507HO09754	134899		母	荷斯坦	通山	0	982126060894941		982126060894941	2020-12-15	产后牛转群	33	095S	40	2015-04-12			2020-12-14	3.5								34						0
105481	19105481	泌乳牛	产犊	0104	4	30	30	2163	71.1	2015-02-15	2020-12-18	2015-03-31	507HO09754	134880		母	荷斯坦	通山	0	982126060901351		982126060901351	2021-01-07	病牛出院	10	211S	39	2015-04-16			2020-12-18	3.5								30						0
105483	19105483	泌乳牛	产犊	0104	5	18	18	2162	71.06	2015-02-16	2020-12-30	2015-03-31	507HO09754	134990		母	荷斯坦	通山	0	982126060910809		982126060910809	2020-12-30	产后牛转群	18	095S	40	2015-04-17			2020-12-30	3.5								18						0
105485	19105485	干奶牛	怀孕	0901	3	538	496	2161	71	2015-02-17	2019-07-29	2015-03-31	511HO10676	134743		母	荷斯坦	通山	0	982126060882268		982126060882268	2021-01-11	进围产事件自动转群	6	1106	39	2015-04-18			2020-12-06	3.5							261	277		2020-05-01		2020-05-01	陈晓黎	6	011HO12393	2020-03-27	65
105490	19105490	泌乳牛	产犊	0104	5	27	27	2159	70.97	2015-02-19	2020-12-21	2015-03-31	200HO05577	134647		母	荷斯坦	通山	0	982126060919357		982126060919357	2020-12-22	产后牛转群	26	095S	41	2015-04-20			2020-12-21	3.5								27						0
105493	19105493	泌乳牛	禁配	0401	4	405	405	2155	70.84	2015-02-23	2019-12-09	2015-03-31	507HO09754	134903		母	荷斯坦	通山	0	982126060909104		982126060909104	2020-12-03	转禁配牛	45	0205	42	2015-04-24			2019-10-15	3.5							115	405		2020-09-24		2020-09-24	马春阳	6	011HO12240	2020-08-20	72
105494	19105494	泌乳牛	产犊	0801	4	38	38	2153	70.77	2015-02-25	2020-12-10	2015-03-31	200HO05577	134549		母	荷斯坦	通山	0	982126060916137		982126060916137	2020-01-23	转早产牛	360	2201	40	2015-04-26			2019-10-18	3.5								38						0
105498	19105498	泌乳牛	怀孕	0103	4	143	143	1895	62.26	2015-11-10	2020-08-27	2015-11-10	011HO10346	021733		母	荷斯坦	乌拉圭	1	982126060888158		982126060888158	2021-01-09	转有胎牛	8	0101	37	2016-01-25			2020-08-27	3.5							71	72		2020-11-07		2020-11-07	刘标	1	011HO15001		72
105503	19105503	泌乳牛	怀孕	0205	3	366	366	1895	62.26	2015-11-10	2020-01-17	2015-11-10	001HO02611	110211	511HO07856	母	荷斯坦	通山	1	982126060912050		982126060912050	2021-01-05	转低产牛	12	0202	40	2016-01-25			2019-11-28	3.5							93	273		2020-10-16		2020-10-16	陈晓黎	5	011HO12240	2020-09-25	71
105507	19105507	泌乳牛	怀孕	0803	3	436	436	1895	62.26	2015-11-10	2019-11-08	2015-11-10	029HO13387	011727		母	荷斯坦	乌拉圭	1	982126060916687		982126060916687	2020-11-10	转有胎牛	68	0703	49	2016-01-25			2019-09-07	3.5							192	244		2020-07-09		2020-07-09	穆明理	4	011HO12148	2020-06-19	68
105508	19105508	泌乳牛	产犊	0102	4	64	64	1895	62.26	2015-11-10	2020-11-14	2015-11-10	529HO14408	100338	511HO10017	母	荷斯坦	澳大利亚	2	982126060914948		982126060914948	2020-11-15	产后牛转群	63	095S	37	2016-01-25			2020-11-14	3.5								64						0
105509	19105509	泌乳牛	已配	0106	4	100	100	1895	62.26	2015-11-10	2020-10-09	2015-11-10	011HO10346	022768		母	荷斯坦	乌拉圭	1	982126060898105		982126060898105	2020-10-10	产后牛转群	99	095S	37	2016-01-25			2020-10-09	3.5							5	100		2021-01-12		2021-01-12	李宏伟	2	011HO13571	2020-12-19	71
105511	19105511	干奶牛	怀孕	1005	3	551	438	1895	62.26	2015-11-10	2019-07-16	2015-11-10	029HO13387	009037		母	荷斯坦	乌拉圭	1	982126060913465		982126060913465	2021-01-04	进围产事件自动转群	13	1201	40	2016-01-25			2020-09-26	4							268	283		2020-04-24		2020-04-24	陈晓黎	4	011HO12349	2019-12-13	64
105516	19105516	泌乳牛	产犊	0302	4	4	4	1895	62.26	2015-11-10	2021-01-13	2015-11-10	529HO14408	100624	200HO05795	母	荷斯坦	澳大利亚	2	982126060912933		982126060912933	2021-01-13	产后牛转群	4	095S	36	2016-01-25			2021-01-13	3.5								4						0
105519	19105519	泌乳牛	空怀	0703	3	302	302	1895	62.26	2015-11-10	2020-03-21	2015-11-10	011HO10500	005372		母	荷斯坦	澳大利亚	1	982126060899097		982126060899097	2020-08-31	整舍调整	139	0705	47	2016-01-25			2020-01-23	3.5							35	302		2020-12-13		2020-12-13	张晓庚	7	011HO15061	2020-11-20	67
105520	19105520	泌乳牛	怀孕	0805	4	143	143	1895	62.26	2015-11-10	2020-08-27	2015-11-10	529HO14408	139815	511HO09861	母	荷斯坦	新西兰	2	982126060899055		982126060899055	2021-01-11	转有胎牛	6	0705	35	2016-01-25			2020-08-27	3.5							46	97		2020-12-02		2020-12-02	张晓庚	2	011HO13571	2020-11-07	72
105534	19105534	泌乳牛	怀孕	0206	3	341	341	1894	62.23	2015-11-11	2020-02-11	2015-11-11	029HO13706	138201	511HO10360	母	荷斯坦	澳大利亚	2	982126060909256		982126060909256	2020-12-28	转有胎牛	20	0402	37	2016-01-26			2019-12-17	3.5							105	236		2020-10-04		2020-10-04	马春阳	4	011HO12228	2020-07-10	71
105536	19105536	泌乳牛	怀孕	0703	3	318	318	1894	62.23	2015-11-11	2020-03-05	2015-11-11	529HO13250	100953	511HO09861	母	荷斯坦	新西兰	2	982126060899718		982126060899718	2020-03-06	产后牛转群	317	105N	37	2016-01-26			2020-01-09	3.5							169	149		2020-08-01		2020-08-01	穆明理	2	011HO12148	2020-05-13	69
105546	19105546	泌乳牛	产犊	0201	4	41	41	1894	62.23	2015-11-11	2020-12-07	2015-11-11	011HO10500	001189		母	荷斯坦	澳大利亚	1	982126060922272		982126060922272	2020-12-07	产后牛转群	41	095S	37	2016-01-26			2020-12-07	3.5								41						0
105548	19105548	泌乳牛	产犊	0102	4	59	59	1894	62.23	2015-11-11	2020-11-19	2015-11-11	529HO13250	101114	511HO09978	母	荷斯坦	通山	2	982126060909161		982126060909161	2020-11-19	产后牛转群	59	095S	38	2016-01-26			2020-11-19	3.5								59						0
105742	19105742	干奶牛	怀孕	1103	3	337	329	1890	62.1	2015-11-15	2020-02-15	2015-11-15	529HO13250	138610	777HO05584	母	荷斯坦	新西兰	2	982126060885726		982126060885726	2021-01-09	干奶转群	8	1106	37	2016-01-30			2021-01-09	3.25							226	111		2020-06-05		2020-06-05	刘永超	2	011HO12230	2020-04-25	70
105743	19105743	泌乳牛	已配	0301	4	88	88	1890	62.1	2015-11-15	2020-10-21	2015-11-15	011HO10346	018141		母	荷斯坦	乌拉圭	1	982126060896631		982126060896631	2020-11-04	新发蹄病转群	74	0302	39	2016-01-30			2020-10-21	3.5							15	88		2021-01-02		2021-01-02	王海东	1	011HO15001		73
105754	19105754	泌乳牛	已配	0303	4	75	75	1890	62.1	2015-11-15	2020-11-03	2015-11-15	529HO14408	100480	511HO09861	母	荷斯坦	乌拉圭	2	982126060914357		982126060914357	2020-11-04	产后牛转群	74	095S	36	2016-01-30			2020-11-03	3.25							8	75		2021-01-09		2021-01-09	张艳金	1	011HO15001		67
105797	19105797	泌乳牛	禁配	0401	4	27	27	1889	62.06	2015-11-16	2020-12-21	2015-11-16	011HO10500	019003		母	荷斯坦	乌拉圭	1	982126060908795		982126060908795	2020-12-24	转禁配牛	24	0205	38	2016-01-31			2019-06-08	3.5								27						0
105807	19105807	泌乳牛	怀孕	0205	3	457	457	1889	62.06	2015-11-16	2019-10-18	2015-11-16	011HO10346	020030		母	荷斯坦	乌拉圭	1	982126060908218		982126060908218	2020-12-04	转低产牛	44	0404	42	2016-01-31			2019-08-21	3.25							191	266		2020-07-10		2020-07-10	刘永超	5	011HO12230	2020-03-17	71
105824	19105824	泌乳牛	产犊	0306	4	56	56	1889	62.06	2015-11-16	2020-11-22	2015-11-16	529HO13250	136923	777HO02248	母	荷斯坦	乌拉圭	2				2021-01-11	整舍调整	6	0302	42	2016-01-31			2020-11-22	3.5								56						0
105829	19105829	泌乳牛	已配	0105	4	87	87	1889	62.06	2015-11-16	2020-10-22	2015-11-16	011HO10346	016164		母	荷斯坦	乌拉圭	1	982126060911758		982126060911758	2020-10-22	产后牛转群	87	095S	40	2016-01-31			2020-10-22	3.5							15	87		2021-01-02		2021-01-02	刘标	1	011HO13571		72
105942	19105942	泌乳牛	禁配	0506	2	558	558	1887	62	2015-11-18	2019-07-09	2015-11-18	529HO13250	137537	777HO02248	母	荷斯坦	澳大利亚	2	982126060909696		982126060909696	2020-10-07	转低产牛	102	0803	35	2016-02-02			2019-05-02	3.5							198	558		2020-07-03		2020-07-03	朱永盛	8	011HO12148	2020-05-29	64
105961	19105961	泌乳牛	已配	0202	3	496	496	1886	61.97	2015-11-19	2019-09-09	2015-11-19	011HO10346	014181		母	荷斯坦	新西兰	1	982126060914619		982126060914619	2021-01-06	转高产 2	11	0203	41	2016-02-03			2019-07-18	3.5							16	496		2021-01-01		2021-01-01	陈晓黎	7	011HO13571	2020-11-20	75
105976	19105976	泌乳牛	怀孕	0403	3	186	186	1886	61.97	2015-11-19	2020-07-15	2015-11-19	529HO13250	101681	029HO13566	母	荷斯坦	乌拉圭	2	982126060900161		982126060900161	2020-11-18	转有胎牛	60	0406	39	2016-02-03			2020-07-15	3.5							120	66		2020-09-19		2020-09-19	陈晓黎	1	011HO12228		66
105988	19105988	泌乳牛	已配	0705	3	122	122	1886	61.97	2015-11-19	2020-09-17	2015-11-19	501HO02611	138659	511HO10360	母	荷斯坦	澳大利亚	2	982126060916010		982126060916010	2020-09-18	产后牛转群	121	105N	38	2016-02-03			2020-09-17	3.5							9	122		2021-01-08		2021-01-08	张晓庚	2	011HO15061	2020-11-28	72
105991	19105991	泌乳牛	已配	0406	3	114	114	1886	61.97	2015-11-19	2020-09-25	2015-11-19	011HO10500	006841		母	荷斯坦	澳大利亚	1	982126060908180		982126060908180	2020-12-31	合栏饲养	17	0305	39	2016-02-03			2020-09-25	3.5							2	114		2021-01-15		2021-01-15	刘学	2	011HO15001	2020-12-05	71
105999	19105999	泌乳牛	怀孕	0402	4	133	133	1886	61.97	2015-11-19	2020-09-06	2015-11-19	011HO10346	021538		母	荷斯坦	乌拉圭	1	982126060907829		982126060907829	2020-12-28	转有胎牛	20	0305	37	2016-02-03			2020-09-06	3.5							60	73		2020-11-18		2020-11-18	马春阳	1	011HO12240		73
106000	19106000	泌乳牛	产犊	0305	4	15	15	1886	61.97	2015-11-19	2021-01-02	2015-11-19	011HO10346	022026		母	荷斯坦	乌拉圭	1	982126060885481		982126060885481	2021-01-02	产后牛转群	15	095S	37	2016-02-03			2021-01-02	3.5								15						0
106007	19106007	干奶牛	怀孕	0901	3	364	322	1886	61.97	2015-11-19	2020-01-19	2015-11-19	011HO10500	019226		母	荷斯坦	乌拉圭	1	982126060912598		982126060912598	2021-01-11	进围产事件自动转群	6	1106	46	2016-02-03			2020-12-06	3.75							262	102		2020-04-30		2020-04-30	陈晓黎	2	011HO12393	2020-04-01	73
106008	19106008	泌乳牛	怀孕	0103	4	121	121	1886	61.97	2015-11-19	2020-09-18	2015-11-19	029HO13706	135092	777HO05577	母	荷斯坦	乌拉圭	2	982126060895984		982126060895984	2020-09-18	产后牛转群	121	095S	40	2016-02-03			2020-09-18	3.75							50	71		2020-11-28		2020-11-28	刘标	1	011HO13571		71
106010	19106010	泌乳牛	怀孕	0402	3	202	202	1886	61.97	2015-11-19	2020-06-29	2015-11-19	511HO10522	101180	507HO09471	母	荷斯坦	乌拉圭	2	982126060894116		982126060894116	2020-12-29	转有胎牛	19	0406	41	2016-02-03			2020-06-29	3.5							65	137		2020-11-13		2020-11-13	刘学	3	011HO15001	2020-09-29	65
106012	19106012	泌乳牛	已配	0303	4	70	70	1886	61.97	2015-11-19	2020-11-08	2015-11-19	529HO13250	101191	511HO09861	母	荷斯坦	乌拉圭	2	982126060922173		982126060922173	2020-11-24	病牛出院	54	211S	35	2016-02-03			2020-11-08	3.5							1	70		2021-01-16		2021-01-16	王海东	1	011HO15001		69
106013	19106013	泌乳牛	已配	0406	4	132	132	1886	61.97	2015-11-19	2020-09-07	2015-11-19	011HO10346	014220		母	荷斯坦	新西兰	1	982126060907836		982126060907836	2020-12-31	合栏饲养	17	0305	43	2016-02-03			2020-09-07	3.5							5	132		2021-01-12		2021-01-12	马春阳	3	011HO15001	2020-12-16	72
106014	19106014	泌乳牛	怀孕	0806	3	209	209	1886	61.97	2015-11-19	2020-06-22	2015-11-19	529HO13250	101138	511HO09978	母	荷斯坦	乌拉圭	2	982126060893929		982126060893929	2021-01-10	转有胎牛	7	0706	36	2016-02-03			2020-06-22	3.5							61	148		2020-11-17		2020-11-17	张小玲	3	011HO15210	2020-10-09	65
106024	19106024	泌乳牛	已配	0502	3	472	472	1886	61.97	2015-11-19	2019-10-03	2015-11-19	529HO13250	139819	511HO09861	母	荷斯坦	乌拉圭	2	982126060916524		982126060916524	2020-09-14	转流产牛	125	0505	37	2016-02-03			2019-08-04	3.75							6	472		2021-01-11		2021-01-11	柴卫争	6	011HO13571	2020-10-23	62
106027	19106027	泌乳牛	产犊	0304	4	37	37	1885	61.93	2015-11-20	2020-12-11	2015-11-20	011HO10500	002208		母	荷斯坦	澳大利亚	1	982126060900217		982126060900217	2020-12-11	产后牛转群	37	095S	43	2016-02-04			2020-12-11	3.5								37						0
106030	19106030	干奶牛	怀孕	0904	3	390	336	1886	61.97	2015-11-19	2019-12-24	2015-11-19	011HO10346	020806		母	荷斯坦	乌拉圭	1	982126060886990		982126060886990	2021-01-11	合栏饲养	6	0901	37	2016-02-03			2020-11-24	4							275	115		2020-04-17		2020-04-17	王海东	2	011HO12239	2020-03-04	71
106031	19106031	泌乳牛	已配	0406	4	164	164	1885	61.93	2015-11-20	2020-08-06	2015-11-20	011HO10346	013072		母	荷斯坦	新西兰	1	982126060865087		982126060865087	2020-12-09	合栏饲养	39	0304	40	2016-02-04			2020-08-06	3.5							12	164		2021-01-04		2021-01-05	刘学	4	011HO15001	2021-01-04	65
106032	19106032	泌乳牛	怀孕	0806	4	163	163	1885	61.93	2015-11-20	2020-08-07	2015-11-20	529HO13250	101031	029HO13566	母	荷斯坦	新西兰	2	982126060863582		982126060863582	2021-01-10	转有胎牛	7	0706	35	2016-02-04			2020-08-07	3.25							58	105		2020-11-20		2020-11-20	穆明理	2	011HO15210	2020-10-07	61
106034	19106034	泌乳牛	已配	0202	3	467	467	1885	61.93	2015-11-20	2019-10-08	2015-11-20	029HO13706	136614	529HO11849	母	荷斯坦	乌拉圭	2	982126060887704		982126060887704	2021-01-03	转高产 2	14	0203	40	2016-02-04			2019-08-09	3.25							20	467		2020-12-28		2020-12-28	陈晓黎	6	011HO13571	2020-12-12	71
106038	19106038	干奶牛	怀孕	1004	3	428	388	1885	61.93	2015-11-20	2019-11-16	2015-11-20	029HO13706	137023	777HO05584	母	荷斯坦	新西兰	2	982126060894257		982126060894257	2021-01-15	合栏饲养	2	1204	36	2016-02-04			2020-12-08	3.75							264	164		2020-04-28		2020-04-28	张晓庚	2	011HO12239	2020-01-22	67
106040	19106040	泌乳牛	怀孕	0402	4	138	138	1885	61.93	2015-11-20	2020-09-01	2015-11-20	011HO10346	019973		母	荷斯坦	乌拉圭	1	982126060886337		982126060886337	2020-12-29	转有胎牛	19	0301	39	2016-02-04			2020-09-01	3.5							67	71		2020-11-11		2020-11-11	陈晓黎	1	011HO15001		71
106042	19106042	干奶牛	怀孕	1104	4	222	201	1885	61.93	2015-11-20	2020-06-09	2015-11-20	029HO13706	136485	777HO02248	母	荷斯坦	乌拉圭	2	982126060909049		982126060909049	2020-12-27	干奶转群	21	1101	38	2016-02-04			2020-12-27	3.75							158	64		2020-08-12		2020-08-12	陈晓黎	1	011HO12393		64
106043	19106043	泌乳牛	禁配	0203	3	367	367	1885	61.93	2015-11-20	2020-01-16	2015-11-20	529HO13250	101147	511HO09861	母	荷斯坦	乌拉圭	2	982126060912012		982126060912012	2020-11-10	整舍调整	68	0102	41	2016-02-04			2019-12-02	3.5							56	367		2020-11-22		2020-11-22	刘标	9	011HO13571	2020-10-18	72
106045	19106045	泌乳牛	产犊	0305	4	12	12	1885	61.93	2015-11-20	2021-01-05	2015-11-20	011HO10500	004170		母	荷斯坦	澳大利亚	1	982126060907819		982126060907819	2021-01-06	产后牛转群	11	095S	43	2016-02-04			2021-01-05	3.5								12						0
106046	19106046	泌乳牛	怀孕	0404	3	182	182	1885	61.93	2015-11-20	2020-07-19	2015-11-20	529HO13250	139734	507HO09424	母	荷斯坦	通山	2	982126060916000		982126060916000	2020-12-08	转有胎牛	40	0406	37	2016-02-04			2020-07-19	3.5							72	110		2020-11-06		2020-11-06	马春阳	2	011HO15001	2020-09-23	66
106047	19106047	泌乳牛	产犊	0302	4	3	3	1885	61.93	2015-11-20	2021-01-14	2015-11-20	011HO10500	115566	001HO08631	母	荷斯坦	马鞍山牧场	1	982126060919132		982126060919132	2021-01-14	产后牛转群	3	095S	41	2016-02-04			2021-01-14	3.5								3						0
106048	19106048	泌乳牛	禁配	0401	2	686	686	1885	61.93	2015-11-20	2019-03-03	2015-11-20	529HO13250	137897	777HO05584	母	荷斯坦	新西兰	2	982126060899857		982126060899857	2020-04-01	待淘牛集中	291	0205	39	2016-02-04			2019-01-10	3.5							387	686		2019-12-27		2019-12-27	马春阳	9	011HO12237	2019-11-17	66
106052	19106052	泌乳牛	产犊	0104	4	26	26	1885	61.93	2015-11-20	2020-12-22	2015-11-20	011HO10500	021781		母	荷斯坦	乌拉圭	1	982126060893048		982126060893048	2020-12-22	产后牛转群	26	095S	42	2016-02-04			2020-12-22	3.5								26						0
106054	19106054	泌乳牛	已配	0103	4	110	110	1885	61.93	2015-11-20	2020-09-29	2015-11-20	011HO10346	021837		母	荷斯坦	乌拉圭	1	982126060886576		982126060886576	2020-09-30	产后牛转群	109	095S	44	2016-02-04			2020-09-29	3.5							1	110		2021-01-16		2021-01-16	陈晓黎	2	011HO13571	2020-12-10	72
106058	19106058	泌乳牛	已配	0406	3	202	202	1885	61.93	2015-11-20	2020-06-29	2015-11-20	011HO10346	018674		母	荷斯坦	乌拉圭	1	982126060909378		982126060909378	2020-12-09	合栏饲养	39	0304	44	2016-02-04			2020-06-29	3.5							14	202		2021-01-03		2021-01-03	刘学	5	011HO15001	2020-12-09	65
106063	19106063	泌乳牛	怀孕	0306	4	109	109	1885	61.93	2015-11-20	2020-09-30	2015-11-20	511HO10522	101256	501HO09509	母	荷斯坦	新西兰	2	982126060911813		982126060911813	2020-10-20	病牛出院	89	211S	35	2016-02-04			2020-09-30	3.75							36	73		2020-12-12		2020-12-12	马春阳	1	011HO13571		73
106066	19106066	泌乳牛	产犊	0104	4	19	19	1885	61.93	2015-11-20	2020-12-29	2015-11-20	529HO13250	137585	511HO09861	母	荷斯坦	乌拉圭	2	982126060865807		982126060865807	2020-12-30	产后牛转群	18	095S	39	2016-02-04			2020-12-29	3.5								19						0
106067	19106067	泌乳牛	产犊	0102	4	60	60	1884	61.9	2015-11-21	2020-11-18	2015-11-21	011HO10500	010421		母	荷斯坦	乌拉圭	1	982126060899563		982126060899563	2020-11-18	产后牛转群	60	095S	40	2016-02-05			2020-11-18	3.5								60						0
106068	19106068	泌乳牛	产犊	0201	4	33	33	1885	61.93	2015-11-20	2020-12-15	2015-11-20	529HO13250	138113	200HO05714	母	荷斯坦	澳大利亚	2	982126060896485		982126060896485	2020-12-16	产后牛转群	32	095S	37	2016-02-04			2020-12-15	3.5								33						0
106069	19106069	泌乳牛	怀孕	0404	4	191	191	1884	61.9	2015-11-21	2020-07-10	2015-11-21	200HO03857	012429		母	荷斯坦	新西兰	1	982126060894053		982126060894053	2020-12-08	转有胎牛	40	0406	39	2016-02-05			2020-07-10	3.5							86	105		2020-10-23		2020-10-23	刘学	2	011HO15001	2020-09-12	64
106073	19106073	泌乳牛	怀孕	0403	4	219	219	1884	61.9	2015-11-21	2020-06-12	2015-11-21	011HO10500	000365		母	荷斯坦	澳大利亚	1	982126060913598		982126060913598	2020-11-09	合栏饲养	69	0203	36	2016-02-05			2020-06-12	3.75							155	64		2020-08-15		2020-08-15	王海东	1	011HO12393		64
106075	19106075	泌乳牛	产犊	0201	4	44	44	1884	61.9	2015-11-21	2020-12-04	2015-11-21	529HO13250	138799	200HO05714	母	荷斯坦	澳大利亚	2	982126060915195		982126060915195	2020-12-04	产后牛转群	44	095S	38	2016-02-05			2020-12-04	3.5								44						0
106086	19106086	泌乳牛	已配	0105	4	79	79	1884	61.9	2015-11-21	2020-10-30	2015-11-21	529HO13250	100985	029HO13566	母	荷斯坦	乌拉圭	2	982126060897102		982126060897102	2020-10-31	产后牛转群	78	095S	37	2016-02-05			2020-10-30	3.5							11	79		2021-01-06		2021-01-06	陈晓黎	1	011HO15001		68
106089	19106089	泌乳牛	已配	0303	4	70	70	1884	61.9	2015-11-21	2020-11-08	2015-11-21	529HO13250	137937	507HO09424	母	荷斯坦	乌拉圭	2	982126060910106		982126060910106	2020-11-09	产后牛转群	69	095S	39	2016-02-05			2020-11-08	3.5							1	70		2021-01-16		2021-01-16	刘学	1	011HO15001		69
106092	19106092	泌乳牛	禁配	0401	3	433	433	1884	61.9	2015-11-21	2019-11-11	2015-11-21	529HO13718	136871	777HO05584	母	荷斯坦	新西兰	2	982126060914496		982126060914496	2020-07-20	转禁配牛	181	0204	36	2016-02-05			2019-09-13	3.75							226	433		2020-06-05		2020-06-05	陈晓黎	5	011HO12230	2020-05-01	72
106100	19106100	泌乳牛	怀孕	0805	4	139	139	1884	61.9	2015-11-21	2020-08-31	2015-11-21	529HO13250	100233	511HO09861	母	荷斯坦	新西兰	2	982126060914800		982126060914800	2021-01-03	转有胎牛	14	0705	36	2016-02-05			2020-08-31	3.5							67	72		2020-11-11		2020-11-11	张晓庚	1	011HO15061		72
106109	19106109	泌乳牛	产犊	2102	4	44	44	1883	61.87	2015-11-22	2020-12-04	2015-11-22	011HO10500	113058	501HO07169	母	荷斯坦	合肥	1	982126060913405		982126060913405	2021-01-05	新发蹄病转群	12	0201	40	2016-02-06			2020-12-04	3.5								44						0
106110	19106110	干奶牛	怀孕	1103	3	293	292	1884	61.9	2015-11-21	2020-03-30	2015-11-21	200HO02790	136729	777HO05584	母	荷斯坦	新西兰	2	982126060888181		982126060888181	2021-01-16	干奶事件自动转群	1	105S	37	2016-02-05			2021-01-16	3.5							221	72		2020-06-10		2020-06-10	刘永超	1	011HO12230		72
106111	19106111	泌乳牛	怀孕	0803	3	334	334	1883	61.87	2015-11-22	2020-02-18	2015-11-22	011HO10500	006211		母	荷斯坦	乌拉圭	1	982126060916011		982126060916011	2020-11-29	转高产 2	49	0804	35	2016-02-06			2019-11-27	3.5							219	115		2020-06-12		2020-06-12	张晓庚	2	011HO12239	2020-04-29	71
106113	19106113	泌乳牛	产犊	0304	4	32	32	1883	61.87	2015-11-22	2020-12-16	2015-11-22	029HO13706	134957	529HO13536	母	荷斯坦	乌拉圭	2	982126060909119		982126060909119	2020-12-17	产后牛转群	31	095S	41	2016-02-06			2020-12-16	3.5								32						0
106116	19106116	泌乳牛	产犊	0102	4	60	60	1884	61.9	2015-11-21	2020-11-18	2015-11-21	200HO02790	135612	529HO13618	母	荷斯坦	新西兰	2	982126060866117		982126060866117	2020-11-18	产后牛转群	60	095S	41	2016-02-05			2020-11-18	3.5								60						0
106117	19106117	泌乳牛	空怀	0801	3	547	547	1883	61.87	2015-11-22	2019-07-20	2015-11-22	529HO13250	139787	511HO09861	母	荷斯坦	乌拉圭	2	982126060882420		982126060882420	2020-04-16	病牛出院	276	2201	42	2016-02-06			2019-06-19	3.5							219	547		2020-06-12		2020-06-12	张晓庚	2	011HO12239	2019-09-18	60
106120	19106120	泌乳牛	怀孕	0205	4	205	205	1883	61.87	2015-11-22	2020-06-26	2015-11-22	529HO13250	100878	511HO09861	母	荷斯坦	乌拉圭	2	982126060893809		982126060893809	2021-01-12	转低产牛	5	0202	35				2020-06-26	3.5							48	157		2020-11-30		2020-11-30	刘标	3	011HO13571	2020-11-06	77
106126	19106126	泌乳牛	怀孕	0204	4	200	200	1883	61.87	2015-11-22	2020-07-01	2015-11-22	511HO10522	101800	200HO05795	母	荷斯坦	澳大利亚	2	982126060894027		982126060894027	2020-11-30	转有胎牛	48	0104	37	2016-02-06			2020-07-01	3.5							111	89		2020-09-28		2020-09-28	陈晓黎	2	011HO12240	2020-09-05	66
106128	19106128	泌乳牛	禁配	0205	3	383	383	1883	61.87	2015-11-22	2019-12-31	2015-11-22	529HO13250	101172	511HO10017	母	荷斯坦	马鞍山牧场	2	982126060893815		982126060893815	2021-01-02	转低产牛	15	0202	36	2016-02-06			2019-12-31	3.5							58	383		2020-11-20		2020-11-20	刘标	8	011HO13571	2020-10-09	71
106130	19106130	泌乳牛	产犊	2102	4	32	32	1883	61.87	2015-11-22	2020-12-16	2015-11-22	029HO13706	135726	777HO05577	母	荷斯坦	新西兰	2	982126060901346		982126060901346	2021-01-15	新发蹄病转群	2	0301	43	2016-02-06			2020-12-16	3.5								32						0
106131	19106131	泌乳牛	怀孕	0204	3	149	149	1883	61.87	2015-11-22	2020-08-21	2015-11-22	200HO03857	016108		母	荷斯坦	乌拉圭	1	982126060887165		982126060887165	2020-12-15	转有胎牛	33	0104	35	2016-02-06			2020-08-21	3.5							78	71		2020-10-31		2020-10-31	陈晓黎	1	011HO12240		71
106132	19106132	干奶牛	怀孕	1104	3	507	486	1883	61.87	2015-11-22	2019-08-29	2015-11-22	529HO13250	101194	511HO09978	母	荷斯坦	乌拉圭	2	982126060908723		982126060908723	2020-12-27	干奶转群	21	1101	39	2016-02-06			2020-12-27	3.75							197	310		2020-07-04		2020-07-04	陈晓黎	3	011HO12230	2020-06-12	76
106139	19106139	干奶牛	怀孕	1106	3	409	403	1883	61.87	2015-11-22	2019-12-05	2015-11-22	529HO13250	101100	029HO13566	母	荷斯坦	新西兰	2	982126060913423		982126060913423	2021-01-11	干奶事件自动转群	6	105S	37	2016-02-06			2021-01-11	4							198	211		2020-07-03		2020-07-03	刘永超	3	011HO12230	2020-05-28	72
106140	19106140	泌乳牛	产犊	0303	4	62	62	1883	61.87	2015-11-22	2020-11-16	2015-11-22	529HO13250	101035	511HO10017	母	荷斯坦	马鞍山牧场	2	982126060897561		982126060897561	2020-11-18	病牛出院	60	211S	39	2016-02-06			2020-11-16	3.5								62						0
106141	19106141	泌乳牛	怀孕	0206	3	430	430	1883	61.87	2015-11-22	2019-11-14	2015-11-22	001HO02611	117578	529HO13250	母	荷斯坦	通山	1	982126060894923		982126060894923	2021-01-13	病牛出院	4	211S	39	2016-02-06			2019-09-23	3.5							135	295		2020-09-04		2020-09-04	刘永超	3	011HO12393	2020-02-18	72
106142	19106142	泌乳牛	怀孕	0202	3	462	462	1883	61.87	2015-11-22	2019-10-13	2015-11-22	511HO10522	139101	511HO10500	母	荷斯坦	新西兰	2	982126060900247		982126060900247	2021-01-03	转高产 2	14	0203	40	2016-02-06			2019-08-09	3.25							107	355		2020-10-02		2020-10-02	陈晓黎	9	011HO12240	2020-08-28	73
106151	19106151	泌乳牛	已配	0106	4	98	98	1883	61.87	2015-11-22	2020-10-11	2015-11-22	001HO09828	008716		母	荷斯坦	乌拉圭	1	982126060894624		982126060894624	2020-10-12	产后牛转群	97	095S	38	2016-02-06			2020-10-11	3.5							3	98		2021-01-14		2021-01-14	陈晓黎	2	011HO15001	2020-12-23	73
106153	19106153	泌乳牛	已配	0701	2	317	317	1883	61.87	2015-11-22	2020-03-06	2015-11-22	200HO03857	115852	001HO08631	母	荷斯坦	马鞍山牧场	1	982126060894604		982126060894604	2020-04-10	转参配牛	282	0705	39	2016-02-06			2020-01-09	3.75							30	317		2020-12-18		2020-12-18	张晓庚	7	011HO15061	2020-11-06	68
106154	19106154	干奶牛	怀孕	1201	3	516	424	1883	61.87	2015-11-22	2019-08-20	2015-11-22	029HO13706	136377	777HO05577	母	荷斯坦	澳大利亚	2	982126060908252		982126060908252	2020-11-27	整舍调整	51	1202	37	2016-02-06			2020-10-17	3.75							205	311		2020-06-26		2020-06-26	刘标	7	011HO12230	2020-05-22	78
106158	19106158	泌乳牛	已配	0105	4	86	86	1883	61.87	2015-11-22	2020-10-23	2015-11-22	200HO02790	137241	200HO03572	母	荷斯坦	乌拉圭	2	982126060918947		982126060918947	2020-10-23	产后牛转群	86	095S	36	2016-02-06			2020-10-23	3.5							15	86		2021-01-02		2021-01-02	王海东	1	011HO13571		71
106161	19106161	干奶牛	怀孕	2502	3	349	322	1883	61.87	2015-11-22	2020-02-03	2015-11-22	011HO10500	009742		母	荷斯坦	乌拉圭	1	982126060892973		982126060892973	2020-12-21	干奶事件自动转群	27	105S	42	2016-02-06			2020-12-21	3.5							249	100		2020-05-13		2020-05-13	刘永超	2	011HO12393	2020-04-15	72
106162	19106162	干奶牛	怀孕	1106	2	540	427	1883	61.87	2015-11-22	2019-07-27	2015-11-22	529HO13250	101856	511HO09978	母	荷斯坦	乌拉圭	2	982126060911709		982126060911709	2020-09-26	干奶事件自动转群	113	105S	36	2016-02-06			2020-09-26	4							229	311		2020-06-02		2020-06-02	刘标	5	011HO12230	2020-01-23	60
106165	19106165	泌乳牛	怀孕	0205	3	531	531	1882	61.84	2015-11-23	2019-08-05	2015-11-23	011HO10500	115470	029HO11713	母	荷斯坦	马鞍山牧场	1	982126060909030		982126060909030	2020-11-08	转低产牛	70	0202	46	2016-02-07			2019-06-15	3.5							191	340		2020-07-10		2020-07-10	刘学	8	011HO12230	2020-06-05	65
106166	19106166	泌乳牛	怀孕	0202	3	378	378	1883	61.87	2015-11-22	2020-01-05	2015-11-22	529HO13250	101096	511HO09861	母	荷斯坦	乌拉圭	2	982126060909790		982126060909790	2020-11-13	转高产 2	65	0405	34	2016-02-06			2019-11-06	3.5							107	271		2020-10-02		2020-10-02	马春阳	6	011HO12240	2020-08-31	73
106167	19106167	泌乳牛	怀孕	0803	3	283	283	1882	61.84	2015-11-23	2020-04-09	2015-11-23	011HO10500	010473		母	荷斯坦	乌拉圭	1	982126060913602		982126060913602	2021-01-06	转有胎牛	11	0701	33	2016-02-07			2020-04-09	3.5							214	69		2020-06-17		2020-06-17	贺喜格图	1	011HO12148		69
106168	19106168	泌乳牛	怀孕	0301	4	138	138	1883	61.87	2015-11-22	2020-09-01	2015-11-22	029HO13706	138194	507HO09424	母	荷斯坦	新西兰	2	982126060907852		982126060907852	2020-12-10	合栏饲养	38	0304	37	2016-02-06			2020-09-01	3.5							35	103		2020-12-12		2020-12-13	马春阳	2	011HO13571	2020-12-12	71
106170	19106170	泌乳牛	怀孕	0204	3	154	154	1882	61.84	2015-11-23	2020-08-16	2015-11-23	200HO02790	134769	529HO13536	母	荷斯坦	乌拉圭	2	982126060886643		982126060886643	2020-12-15	转有胎牛	33	0104	36	2016-02-07			2020-08-16	3.75							81	73		2020-10-28		2020-10-28	刘标	1	011HO12240		73
106172	19106172	泌乳牛	产犊	0305	3	8	8	1882	61.84	2015-11-23	2021-01-09	2015-11-23	529HO13250	101282	511HO09978	母	荷斯坦	通山	2	982126060918744		982126060918744	2021-01-10	产后牛转群	7	095S	37	2016-02-07			2021-01-09	3.5								8						0
106173	19106173	干奶牛	怀孕	0901	3	360	314	1882	61.84	2015-11-23	2020-01-23	2015-11-23	529HO13250	100865	507HO09424	母	荷斯坦	乌拉圭	2				2021-01-11	合栏饲养	6	1101	45	2016-02-07			2020-12-02	3.5							266	94		2020-04-26		2020-04-26	陈晓黎	2	011HO12393	2020-04-04	72
106178	19106178	干奶牛	怀孕	0901	3	436	395	1882	61.84	2015-11-23	2019-11-08	2015-11-23	029HO13706	137775	507HO09424	母	荷斯坦	乌拉圭	2	982126060882347		982126060882347	2021-01-11	进围产事件自动转群	6	1106	41	2016-02-07			2020-12-07	3.5							261	175		2020-05-01		2020-05-01	王海东	4	011HO12393	2020-03-27	71
106180	19106180	泌乳牛	禁配	0401	3	373	373	1882	61.84	2015-11-23	2020-01-10	2015-11-23	029HO13706	133993	529HO13537	母	荷斯坦	澳大利亚	2	982126060916256		982126060916256	2020-02-12	病牛出院	340	211S	39	2016-02-07			2019-12-04	3.25							65	373		2020-11-13		2020-11-13	马春阳	5	011HO12240	2020-10-02	141
106182	19106182	干奶牛	怀孕	1202	3	325	288	1882	61.84	2015-11-23	2020-02-27	2015-11-23	529HO13250	138096	200HO03572	母	荷斯坦	乌拉圭	2	982126060916080		982126060916080	2020-12-11	干奶事件自动转群	37	105S	37	2016-02-07			2020-12-11	3.75							256	69		2020-05-06		2020-05-06	穆明理	1	011HO12393		69
106184	19106184	泌乳牛	怀孕	0406	3	304	304	1882	61.84	2015-11-23	2020-03-19	2015-11-23	529HO13250	101077	511HO09861	母	荷斯坦	乌拉圭	2	982126060887508		982126060887508	2020-11-20	合栏饲养	58	0405	38	2016-02-07			2020-01-30	3.5							37	267		2020-12-11		2020-12-11	张荣哲	6	011HO13571	2020-10-30	72
106187	19106187	干奶牛	怀孕	2502	3	358	331	1882	61.84	2015-11-23	2020-01-25	2015-11-23	011HO10500	008102		母	荷斯坦	澳大利亚	1	982126060883231		982126060883231	2020-12-21	干奶事件自动转群	27	105S	42	2016-02-07			2020-12-21	3.5							247	111		2020-05-15		2020-05-15	刘永超	2	011HO12393	2020-04-04	70
106189	19106189	泌乳牛	已配	0105	4	86	86	1882	61.84	2015-11-23	2020-10-23	2015-11-23	529HO13250	139423	511HO09861	母	荷斯坦	乌拉圭	2	982126060916551		982126060916551	2020-10-23	产后牛转群	86	095S	52	2016-02-07			2020-10-23	3.5							15	86		2021-01-02		2021-01-02	陈晓黎	1	011HO13571		71
106191	19106191	泌乳牛	已配	0303	3	70	70	1882	61.84	2015-11-23	2020-11-08	2015-11-23	529HO13250	137763	507HO09424	母	荷斯坦	乌拉圭	2	982126060887844		982126060887844	2020-11-26	病牛出院	52	211S	39	2016-02-07			2020-11-08	3.5							1	70		2021-01-16		2021-01-16	王海东	1	011HO15001		69
106198	19106198	干奶牛	怀孕	1103	3	340	339	1882	61.84	2015-11-23	2020-02-12	2015-11-23	200HO03857	012255		母	荷斯坦	新西兰	1	982126060898570		982126060898570	2021-01-16	干奶事件自动转群	1	105S	33	2016-02-07			2021-01-16	3.5							219	121		2020-06-12		2020-06-12	李宏伟	2	011HO12230	2020-04-25	73
106201	19106201	干奶牛	怀孕	1004	3	374	333	1882	61.84	2015-11-23	2020-01-09	2015-11-23	011HO10500	015316		母	荷斯坦	乌拉圭	1	982126060898536		982126060898536	2021-01-15	合栏饲养	2	1204	37	2016-02-07			2020-12-07	3.5							261	113		2020-05-01		2020-05-01	刘学	2	011HO12393	2020-03-21	72
106202	19106202	泌乳牛	产犊	0301	4	31	31	1882	61.84	2015-11-23	2020-12-17	2015-11-23	529HO13250	101169	511HO09861	母	荷斯坦	乌拉圭	2	982126060908400		982126060908400	2021-01-06	新发蹄病转群	11	0304	46	2016-02-07			2020-12-17	3.5								31						0
106204	19106204	泌乳牛	怀孕	0206	3	302	302	1882	61.84	2015-11-23	2020-03-21	2015-11-23	529HO13250	100449	511HO09861	母	荷斯坦	乌拉圭	2	982126060888118		982126060888118	2020-12-28	转有胎牛	20	0402	35	2016-02-07			2019-12-24	3.75							191	111		2020-07-10		2020-07-10	刘永超	2	011HO12230	2020-05-30	70
106205	19106205	泌乳牛	怀孕	0204	4	164	164	1881	61.81	2015-11-24	2020-08-06	2015-11-24	529HO13250	100379	029HO13566	母	荷斯坦	新西兰	2	982126060863287		982126060863287	2020-11-30	转有胎牛	48	0101	35	2016-02-08			2020-08-06	2.5							99	65		2020-10-10		2020-10-10	马春阳	1	011HO12240		65
106208	19106208	泌乳牛	产犊	0201	4	43	43	1882	61.84	2015-11-23	2020-12-05	2015-11-23	529HO13250	101234	029HO13388	母	荷斯坦	澳大利亚	2	982126060900080		982126060900080	2020-12-06	产后牛转群	42	095S	38	2016-02-07			2020-12-05	3.25								43						0
106212	19106212	泌乳牛	怀孕	0402	3	174	174	1882	61.84	2015-11-23	2020-07-27	2015-11-23	529HO13250	100876	507HO09424	母	荷斯坦	乌拉圭	2	982126060864659		982126060864659	2020-12-29	转有胎牛	19	0301	36	2016-02-07			2020-07-27	3.5							65	109		2020-11-13		2020-11-13	刘学	2	011HO15001	2020-09-30	65
106213	19106213	泌乳牛	怀孕	0206	3	337	337	1881	61.81	2015-11-24	2020-02-15	2015-11-24	011HO10500	014833		母	荷斯坦	乌拉圭	1	982126060918782		982126060918782	2021-01-16	病牛出院	1	211S	42	2016-02-08			2019-12-18	3.25							79	258		2020-10-30		2020-10-30	刘标	7	011HO12240	2020-09-16	70
106216	19106216	泌乳牛	已配	0101	3	536	536	1882	61.84	2015-11-23	2019-07-31	2015-11-23	529HO13250	100935	511HO09861	母	荷斯坦	乌拉圭	2	982126060887176		982126060887176	2021-01-15	转参配牛	2	0203	38	2016-02-07			2019-05-31	3.25							9	536		2021-01-08		2021-01-08	陈晓黎	6	011HO13571	2020-09-04	63
106219	19106219	干奶牛	怀孕	0901	3	400	354	1881	61.81	2015-11-24	2019-12-14	2015-11-24	001HO09828	005165		母	荷斯坦	澳大利亚	1	982126060912505		982126060912505	2021-01-11	合栏饲养	6	1101	36	2016-02-08			2020-12-02	3.5							266	134		2020-04-26		2020-04-26	刘学	3	011HO12393	2020-04-03	70
106223	19106223	泌乳牛	产犊	0304	4	28	28	1881	61.81	2015-11-24	2020-12-20	2015-11-24	529HO13250	100364	507HO09424	母	荷斯坦	通山	2	982126060901342		982126060901342	2021-01-01	病牛出院	16	211S	36	2016-02-08			2020-12-20	3.5								28						0
106229	19106229	干奶牛	怀孕	0902	3	392	338	1881	61.81	2015-11-24	2019-12-22	2015-11-24	029HO13706	137335	777HO05584	母	荷斯坦	乌拉圭	2	982126060915178		982126060915178	2021-01-01	合栏饲养	16	1103	36	2016-02-08			2020-11-24	3.25							275	117		2020-04-17		2020-04-17	王海东	2	011HO12239	2020-03-04	73
106231	19106231	泌乳牛	已配	0703	3	539	539	1881	61.81	2015-11-24	2019-07-28	2015-11-24	529HO13250	101915	029HO13566	母	荷斯坦	新西兰	2	982126060897305		982126060897305	2020-12-29	转流产牛	19	0804	37	2016-02-08			2019-05-24	3.25							9	539		2021-01-08		2021-01-08	张晓庚	9	011HO15061	2020-06-11	66
106232	19106232	干奶牛	怀孕	0903	3	343	296	1881	61.81	2015-11-24	2020-02-09	2015-11-24	501HO02611	139487	511HO10360	母	荷斯坦	澳大利亚	2	982126060915167		982126060915167	2021-01-07	合栏饲养	10	1102	36	2016-02-08			2020-12-01	3.5							270	73		2020-04-22		2020-04-22	王海东	1	011HO12349		73
106236	19106236	干奶牛	怀孕	1104	3	394	373	1881	61.81	2015-11-24	2019-12-20	2015-11-24	200HO02790	137970	507HO09424	母	荷斯坦	乌拉圭	2	982126060900252		982126060900252	2020-12-27	干奶转群	21	1101	34	2016-02-08			2020-12-27	3.5							182	212		2020-07-19		2020-07-19	刘永超	2	011HO12230	2020-02-29	71
106242	19106242	干奶牛	怀孕	2203	3	549	436	1881	61.81	2015-11-24	2019-07-18	2015-11-24	529HO13250	101140	029HO13388	母	荷斯坦	乌拉圭	2	982126060882208		982126060882208	2021-01-11	待淘牛集中	6	0904	36	2016-02-08			2020-09-26	4							289	260		2020-04-03		2020-04-03	刘标	5	011HO12349	2020-02-21	62
106243	19106243	泌乳牛	怀孕	0204	4	201	201	1881	61.81	2015-11-24	2020-06-30	2015-11-24	001HO09828	001743		母	荷斯坦	澳大利亚	1	982126060882318		982126060882318	2020-11-29	转有胎牛	49	0104	40	2016-02-08			2020-06-30	3.5							93	108		2020-10-16		2020-10-16	刘标	2	011HO15001	2020-09-02	64
106246	19106246	泌乳牛	产犊	0301	4	55	55	1881	61.81	2015-11-24	2020-11-23	2015-11-24	200HO02790	133156	IT017990123440	母	荷斯坦	乌拉圭	2	982126060911071		982126060911071	2021-01-06	新发蹄病转群	11	0302	39	2016-02-08			2020-11-23	3.5								55						0
106248	19106248	干奶牛	怀孕	0903	3	374	321	1881	61.81	2015-11-24	2020-01-09	2015-11-24	200HO03857	019554		母	荷斯坦	乌拉圭	1	982126060914936		982126060914936	2021-01-07	合栏饲养	10	1102	39	2016-02-08			2020-11-25	3.5							272	102		2020-04-20		2020-04-20	刘永超	2	011HO12393	2020-03-21	72
106250	19106250	泌乳牛	怀孕	0403	4	208	208	1881	61.81	2015-11-24	2020-06-23	2015-11-24	511HO10522	101870	501HO09509	母	荷斯坦	乌拉圭	2	982126060882302		982126060882302	2020-12-15	病牛出院	33	211S	33	2016-02-08			2020-06-23	3.5							101	107		2020-10-08		2020-10-08	陈晓黎	2	011HO12240	2020-08-26	64
106254	19106254	泌乳牛	怀孕	0403	4	185	185	1881	61.81	2015-11-24	2020-07-16	2015-11-24	200HO03857	017946		母	荷斯坦	乌拉圭	1	982126060919349		982126060919349	2020-11-18	转有胎牛	60	0406	35	2016-02-08			2020-07-16	3.5							97	88		2020-10-12		2020-10-12	马春阳	2	011HO15001	2020-09-19	65
106263	19106263	泌乳牛	已配	0303	4	70	70	1880	61.77	2015-11-25	2020-11-08	2015-11-25	011HO10500	007722		母	荷斯坦	澳大利亚	1	982126060887861		982126060887861	2020-11-08	产后牛转群	70	095S	50	2016-02-09			2020-11-08	3.5							1	70		2021-01-16		2021-01-16	刘永超	1	011HO15001		69
106265	19106265	泌乳牛	怀孕	0404	3	329	329	1880	61.77	2015-11-25	2020-02-23	2015-11-25	001HO09828	115837	001HO08631	母	荷斯坦	马鞍山牧场	1	982126060900302		982126060900302	2021-01-09	病牛出院	8	0301	40	2016-02-09			2020-01-02	3.5							99	230		2020-10-10		2020-10-10	陈晓黎	6	011HO12240	2020-09-18	73
106268	19106268	泌乳牛	怀孕	0404	3	380	380	1880	61.77	2015-11-25	2020-01-03	2015-11-25	529HO13250	101171	511HO09978	母	荷斯坦	乌拉圭	2	982126060919171		982126060919171	2020-12-09	转有胎牛	39	0301	40	2016-02-09			2019-11-08	3.25							170	210		2020-07-31		2020-07-31	刘永超	5	011HO12393	2020-06-29	71
106270	19106270	泌乳牛	已配	0103	4	119	119	1880	61.77	2015-11-25	2020-09-20	2015-11-25	529HO13250	101604	511HO10017	母	荷斯坦	澳大利亚	2	982126060895913		982126060895913	2020-09-21	产后牛转群	118	095S	43	2016-02-09			2020-09-20	3.5							22	119		2020-12-26		2020-12-26	陈晓黎	2	011HO13571	2020-12-02	73
106274	19106274	泌乳牛	怀孕	0404	3	381	381	1880	61.77	2015-11-25	2020-01-02	2015-11-25	200HO03857	012024		母	荷斯坦	新西兰	1	982126060893811		982126060893811	2020-12-08	转有胎牛	40	0406	45	2016-02-09			2019-11-17	3.5							79	302		2020-10-30		2020-10-30	马春阳	6	011HO12240	2020-09-19	72
106275	19106275	泌乳牛	空怀	0202	4	134	134	1880	61.77	2015-11-25	2020-09-05	2015-11-25	011HO10500	015583		母	荷斯坦	乌拉圭	1	982126060907845		982126060907845	2020-12-20	转高产 2	28	0203	40	2016-02-09			2020-09-05	3.75							40	134		2020-12-08		2020-12-08	陈晓黎	2	011HO13571	2020-11-14	70
106277	19106277	干奶牛	怀孕	1104	4	206	185	1880	61.77	2015-11-25	2020-06-25	2015-11-25	200HO03857	020237		母	荷斯坦	乌拉圭	1	982126060887037		982126060887037	2020-12-27	干奶转群	21	1101	30	2016-02-09			2020-12-27	4							141	65		2020-08-29		2020-08-29	刘永超	1	011HO12393		65
106278	19106278	泌乳牛	已配	0101	4	160	160	1880	61.77	2015-11-25	2020-08-10	2015-11-25	511HO10522	101704	501HO09509	母	荷斯坦	乌拉圭	2	982126060900645		982126060900645	2020-08-28	产后调整	142	0304	35	2016-02-09			2020-08-10	3.5							11	160		2021-01-06		2021-01-06	陈晓黎	5	011HO13571	2020-12-22	67
106281	19106281	泌乳牛	怀孕	0202	3	305	305	1880	61.77	2015-11-25	2020-03-18	2015-11-25	529HO13250	101080	511HO09861	母	荷斯坦	乌拉圭	2	982126060910440		982126060910440	2021-01-06	转高产 2	11	0203	33	2016-02-09			2020-01-24	3.75							74	231		2020-11-04		2020-11-04	马春阳	3	011HO12240	2020-10-09	73
106284	19106284	泌乳牛	产犊	0101	4	59	59	1880	61.77	2015-11-25	2020-11-19	2015-11-25	011HO10346	017152		母	荷斯坦	乌拉圭	1	982126060911085		982126060911085	2021-01-10	合栏饲养	7	0302	35	2016-02-09			2020-11-19	3.5								59						0
106287	19106287	泌乳牛	禁配	0801	2	818	818	1880	61.77	2015-11-25	2018-10-22	2015-11-25	011HO10500	006552		母	荷斯坦	乌拉圭	1	982126060893257		982126060893257	2019-08-07	转禁配牛	529	0704	41	2016-02-09			2018-11-24	2.5								818	2018-12-22	2018-12-22	子宫肌瘤			0
106288	19106288	干奶牛	怀孕	1106	3	412	406	1880	61.77	2015-11-25	2019-12-02	2015-11-25	529HO13250	139785	029HO13388	母	荷斯坦	澳大利亚	2	982126060894190		982126060894190	2021-01-11	干奶事件自动转群	6	105S	37	2016-02-09			2021-01-11	3.5							135	277		2020-09-04		2020-09-04	刘标	7	011HO12230	2020-07-28	72
106289	19106289	泌乳牛	禁配	0401	3	477	477	1880	61.77	2015-11-25	2019-09-28	2015-11-25	011HO10500	011602		母	荷斯坦	乌拉圭	1	982126060894913		982126060894913	2019-10-04	病牛出院	471	211S	39	2016-02-09			2019-09-02	3.5								477						0
106290	19106290	泌乳牛	产犊	2103	4	18	18	1880	61.77	2015-11-25	2020-12-30	2015-11-25	529HO13250	139268	029HO13388	母	荷斯坦	乌拉圭	2	982126060896924		982126060896924	2021-01-17	待淘牛集中	0	2102	34	2016-02-09			2020-12-30	3.5								18						0
106297	19106297	泌乳牛	怀孕	0206	3	398	398	1880	61.77	2015-11-25	2019-12-16	2015-11-25	011HO10500	008820		母	荷斯坦	乌拉圭	1	942000040128873		942000040128873	2020-12-08	转有胎牛	40	0404	37	2016-02-09			2019-12-16	3.5							213	185		2020-06-18		2020-06-18	刘学	4	011HO12230	2020-05-15	72
106298	19106298	泌乳牛	怀孕	0402	4	163	163	1880	61.77	2015-11-25	2020-08-07	2015-11-25	011HO10346	012522		母	荷斯坦	新西兰	1	982126060863647		982126060863647	2020-12-29	转有胎牛	19	0301	40	2016-02-09			2020-08-07	3.5							79	84		2020-10-30		2020-10-30	刘标	2	011HO15001	2020-10-10	64
106303	19106303	泌乳牛	产犊	0305	4	16	16	1880	61.77	2015-11-25	2021-01-01	2015-11-25	011HO10500	006568		母	荷斯坦	乌拉圭	1	982126060914983		982126060914983	2021-01-03	病牛出院	14	211S	42	2016-02-09			2021-01-01	3.5								16						0
106306	19106306	干奶牛	怀孕	1205	3	435	412	1880	61.77	2015-11-25	2019-11-09	2015-11-25	029HO13706	134459	529HO13536	母	荷斯坦	乌拉圭	2	982126060885810		982126060885810	2020-12-25	干奶事件自动转群	23	105S	35	2016-02-09			2020-12-25	3.5							247	188		2020-05-15		2020-05-15	贺喜格图	2	011HO12239	2020-01-15	67
106310	19106310	泌乳牛	怀孕	0103	4	175	175	1880	61.77	2015-11-25	2020-07-26	2015-11-25	200HO02790	134866	529HO13517	母	荷斯坦	澳大利亚	2	982126060900526		982126060900526	2021-01-14	转有胎牛	3	0101	42	2016-02-09			2020-07-26	3.5							37	138		2020-12-11		2020-12-11	陈晓黎	3	011HO13571	2020-10-31	66
106311	19106311	泌乳牛	已配	0102	4	68	68	1879	61.74	2015-11-26	2020-11-10	2015-11-26	001HO09828	112225	007HO08772	母	荷斯坦	合肥	1	982126060909245		982126060909245	2021-01-04	病牛出院	13	211S	32	2016-02-10			2020-11-10	3.5							1	68		2021-01-16		2021-01-16	陈晓黎	1	011HO13571		67
106312	19106312	泌乳牛	怀孕	0506	3	501	501	1880	61.77	2015-11-25	2019-09-04	2015-11-25	511HO10522	101737	501HO09509	母	荷斯坦	乌拉圭	2	982126060915658		982126060915658	2020-11-11	转低产牛	67	0805	40	2016-02-09			2019-07-09	3.5							219	282		2020-06-12		2020-06-12	贺喜格图	3	011HO12239	2020-05-04	77
106313	19106313	干奶牛	怀孕	0901	3	489	447	1879	61.74	2015-11-26	2019-09-16	2015-11-26	011HO10500	021700		母	荷斯坦	乌拉圭	1	982126060896074		982126060896074	2021-01-11	合栏饲养	6	1101	47	2016-02-10			2020-12-06	4							264	225		2020-04-28		2020-04-28	刘标	5	011HO12393	2020-04-03	72
106315	19106315	泌乳牛	怀孕	0404	4	190	190	1879	61.74	2015-11-26	2020-07-11	2015-11-26	001HO02611	112112	007HO08884	母	荷斯坦	合肥	1	982126060894195		982126060894195	2020-12-09	转有胎牛	39	0301	39	2016-02-10			2020-07-11	3.75							127	63		2020-09-12		2020-09-12	刘永超	1	011HO12228		63
106317	19106317	泌乳牛	已配	0705	4	133	133	1879	61.74	2015-11-26	2020-09-06	2015-11-26	200HO03857	110140	511HO07856	母	荷斯坦	通山	1	982126060912404		982126060912404	2020-09-07	产后牛转群	132	105N	40	2016-02-10			2020-09-06	3.5							16	133		2021-01-01		2021-01-01	穆明理	2	011HO13571	2020-11-18	73
106323	19106323	泌乳牛	产犊	0104	4	19	19	1879	61.74	2015-11-26	2020-12-29	2015-11-26	001HO09828	014880		母	荷斯坦	乌拉圭	1	982126060909230		982126060909230	2020-12-29	产后牛转群	19	095S	44	2016-02-10			2020-12-29	3.5								19						0
106332	19106332	泌乳牛	产犊	0201	4	44	44	1879	61.74	2015-11-26	2020-12-04	2015-11-26	511HO10522	101536	501HO09509	母	荷斯坦	乌拉圭	2	982126060907772		982126060907772	2020-12-04	产后牛转群	44	095S	38	2016-02-10			2020-12-04	3.5								44						0
106333	19106333	泌乳牛	禁配	0203	3	355	355	1879	61.74	2015-11-26	2020-01-28	2015-11-26	200HO03857	016562		母	荷斯坦	乌拉圭	1	982126060908774		982126060908774	2020-11-10	整舍调整	68	0102	38	2016-02-10			2019-12-04	3.5							45	355		2020-12-03		2020-12-03	陈晓黎	9	011HO13571	2020-11-10	71
106334	19106334	泌乳牛	产犊	0302	4	5	5	1879	61.74	2015-11-26	2021-01-12	2015-11-26	529HO13250	101322	511HO10017	母	荷斯坦	马鞍山牧场	2	982126060912001		982126060912001	2021-01-13	产后牛转群	4	095S	40	2016-02-10			2021-01-12	3.5								5						0
106338	19106338	干奶牛	怀孕	1106	3	541	535	1879	61.74	2015-11-26	2019-07-26	2015-11-26	529HO13250	101222	511HO09861	母	荷斯坦	新西兰	2	942000040129396		942000040129396	2021-01-11	干奶事件自动转群	6	105S	35	2016-02-10			2021-01-11	3.75							142	399		2020-08-28		2020-08-28	刘永超	6	011HO12393	2020-04-05	61
106342	19106342	泌乳牛	产犊	0201	4	48	48	1879	61.74	2015-11-26	2020-11-30	2015-11-26	511HO10522	101792	507HO09471	母	荷斯坦	乌拉圭	2	982126060908779		982126060908779	2020-12-01	产后牛转群	47	095S	35	2016-02-10			2020-11-30	3.5								48						0
106343	19106343	泌乳牛	怀孕	0402	4	127	127	1879	61.74	2015-11-26	2020-09-12	2015-11-26	529HO13250	101970	777HO03383	母	荷斯坦	乌拉圭	2	982126060907830		982126060907830	2020-12-29	转有胎牛	19	0301	39	2016-02-10			2020-09-12	3.5							57	70		2020-11-21		2020-11-21	马春阳	1	011HO12240		70
106347	19106347	泌乳牛	已配	0306	4	115	115	1879	61.74	2015-11-26	2020-09-24	2015-11-26	200HO03857	019328		母	荷斯坦	乌拉圭	1	982126060896509		982126060896509	2020-09-25	产后牛转群	114	095S	31	2016-02-10			2020-09-24	3.5							2	115		2021-01-15		2021-01-15	刘学	2	011HO15001	2020-12-05	72
106348	19106348	泌乳牛	产犊	0102	4	58	58	1879	61.74	2015-11-26	2020-11-20	2015-11-26	529HO13250	100409	511HO09861	母	荷斯坦	乌拉圭	2	982126060886734		982126060886734	2020-11-20	产后牛转群	58	095S	34	2016-02-10			2020-11-20	3.5								58						0
106350	19106350	泌乳牛	怀孕	2203	3	156	156	1879	61.74	2015-11-26	2020-08-14	2015-11-26	529HO13250	100570	029HO13388	母	荷斯坦	乌拉圭	2	982126060864147		982126060864147	2021-01-11	待淘牛集中	6	106N	37	2016-02-10			2020-08-14	3.5							37	119		2020-12-11		2020-12-11	穆明理	3	011HO13571	2020-11-15	61
106351	19106351	泌乳牛	怀孕	0803	3	321	321	1879	61.74	2015-11-26	2020-03-02	2015-11-26	200HO03857	012040		母	荷斯坦	新西兰	1	982126060908943		982126060908943	2020-11-09	转高产 2	69	0703	40	2016-02-10			2020-01-09	3.75							105	216		2020-10-04		2020-10-04	张晓庚	5	011HO15235	2020-09-11	72
106352	19106352	泌乳牛	禁配	0401	3	482	482	1879	61.74	2015-11-26	2019-09-23	2015-11-26	529HO13250	138948	507HO09424	母	荷斯坦	乌拉圭	2	982126060909081		982126060909081	2020-12-03	转禁配牛	45	0203	37	2016-02-10			2019-07-23	3.5							87	482		2020-10-22		2020-10-22	陈晓黎	9	011HO12240	2020-09-28	72
106359	19106359	干奶牛	怀孕	1004	3	363	271	1879	61.74	2015-11-26	2020-01-20	2015-11-26	529HO13250	100634	511HO09861	母	荷斯坦	新西兰	2	982126060913984		982126060913984	2021-01-15	合栏饲养	2	1204	38	2016-02-10			2020-10-17	3.5							265	98		2020-04-27		2020-04-27	刘标	2	011HO12393	2020-04-01	72
106366	19106366	泌乳牛	怀孕	0205	3	403	403	1879	61.74	2015-11-26	2019-12-11	2015-11-26	529HO13250	101155	511HO10017	母	荷斯坦	马鞍山牧场	2	982126060900228		982126060900228	2021-01-05	转低产牛	12	0202	38	2016-02-10			2019-10-27	3.5							131	272		2020-09-08		2020-09-08	刘学	7	011HO12393	2020-08-14	73
106367	19106367	泌乳牛	怀孕	0805	4	158	158	1879	61.74	2015-11-26	2020-08-12	2015-11-26	011HO10500	115618	529HO13205	母	荷斯坦	马鞍山牧场	1	982126060914078		982126060914078	2021-01-03	转有胎牛	14	0702	40	2016-02-10			2020-08-12	3.5							51	107		2020-11-27		2020-11-27	穆明理	2	011HO13571	2020-10-14	63
106368	19106368	泌乳牛	怀孕	0204	4	147	147	1879	61.74	2015-11-26	2020-08-23	2015-11-26	529HO13250	101506	511HO09978	母	荷斯坦	通山	2	982126060910457		982126060910457	2020-12-16	转有胎牛	32	0104	36	2016-02-10			2020-08-23	3.5							74	73		2020-11-04		2020-11-04	陈晓黎	1	011HO12240		73
106371	19106371	泌乳牛	怀孕	0402	4	113	113	1879	61.74	2015-11-26	2020-09-26	2015-11-26	001HO09828	015268		母	荷斯坦	乌拉圭	1	982126060908182		982126060908182	2021-01-09	转有胎牛	8	0306	38	2016-02-10			2020-09-26	3.5							43	70		2020-12-05		2020-12-05	张艳金	1	011HO13571		70
106375	19106375	泌乳牛	已配	0306	4	104	104	1879	61.74	2015-11-26	2020-10-05	2015-11-26	001HO09828	005218		母	荷斯坦	澳大利亚	1	982126060908181		982126060908181	2020-10-05	产后牛转群	104	095S	40	2016-02-10			2020-10-05	3.5							32	104		2020-12-16		2020-12-16	刘学	1	011HO13571		72
106376	19106376	干奶牛	怀孕	0901	3	412	366	1878	61.71	2015-11-27	2019-12-02	2015-11-27	529HO13250	139407	507HO09424	母	荷斯坦	乌拉圭	2	982126060914297		982126060914297	2021-01-11	合栏饲养	6	1101	40	2016-02-11			2020-12-02	3.5							265	147		2020-04-27		2020-04-27	刘永超	3	011HO12158	2020-03-27	72
106380	19106380	泌乳牛	怀孕	0204	4	147	147	1878	61.71	2015-11-27	2020-08-23	2015-11-27	200HO02790	135462	777HO05577	母	荷斯坦	澳大利亚	2	982126060913404		982126060913404	2020-12-15	转有胎牛	33	0104	35	2016-02-11			2020-08-23	3.5							74	73		2020-11-04		2020-11-04	陈晓黎	1	011HO12240		73
106381	19106381	泌乳牛	怀孕	0204	4	146	146	1878	61.71	2015-11-27	2020-08-24	2015-11-27	011HO10500	015289		母	荷斯坦	乌拉圭	1	982126060887066		982126060887066	2020-12-15	转有胎牛	33	0104	39	2016-02-11			2020-08-24	3.5							74	72		2020-11-04		2020-11-04	刘标	1	011HO12240		72
106382	19106382	泌乳牛	怀孕	0103	4	110	110	1878	61.71	2015-11-27	2020-09-29	2015-11-27	529HO13250	101239	511HO09861	母	荷斯坦	乌拉圭	2	982126060909051		982126060909051	2020-09-30	产后牛转群	109	095S	39	2016-02-11			2020-09-29	3.5							38	72		2020-12-10		2020-12-10	刘标	1	011HO13571		72
106383	19106383	泌乳牛	产犊	0304	4	38	38	1878	61.71	2015-11-27	2020-12-10	2015-11-27	011HO10500	013280		母	荷斯坦	新西兰	1	982126060901382		982126060901382	2020-12-11	产后牛转群	37	095S	41	2016-02-11			2020-12-10	3.5								38						0
106384	19106384	泌乳牛	怀孕	0402	4	128	128	1878	61.71	2015-11-27	2020-09-11	2015-11-27	529HO13250	100884	029HO13566	母	荷斯坦	乌拉圭	2	982126060907879		982126060907879	2020-12-28	转有胎牛	20	0305	41	2016-02-11			2020-09-11	3.75							57	71		2020-11-21		2020-11-21	陈晓黎	1	011HO13571		71
[truncated: 37,739 more rows]
[truncated: 64 more columns]
