# Supplementary material for: Microbial and metabolomic insights into the bovine lipometabolic responses of rumen and mammary gland to zymolytic small peptide supplementation
Source: Front Vet Sci. 2022 Sep 14;9:875741. doi: 10.3389/fvets.2022.875741 (PMC9515958; doi:10.3389/fvets.2022.875741)
Supplement: Supplementary Table 2 — Rumen metabolomic results between SP and CON treatments. [file Table_2.XLSX]

## Sheet: Sheet1
#ID	name	SP1	SP2	SP3	SP4	SP5	SP6	SP7	SP8	CON1	CON2	CON3	CON4	CON5	CON6	CON7	CON8	Group2_vs_Group1_log2FC	Group2_vs_Group1_Pvalue	Group2_vs_Group1_VIP	Group2_vs_Group1_(FC_1_Pvalue_0.01_VIP_1)_regulated	KEGG_annotation	Other_name(Kegg_name)	KEGG_pathway_annotation	Lipidmaps_ID	COMMON_NAME	SYSTEMATIC_NAME	SYNONYMS	CATEGORY(lipidmaps)	MAIN_CLASS(lipidmaps)	SUB_CLASS(lipidmaps)	HMDB_ID	tax_Kingdom(HMDB)	tax_SuperClass(HMDB)	HMDB_taxonomy	tax_SubClass(HMDB)	tax_DirectParent(HMDB)	Source(HMDB)
neg_1	2'-Deoxyguanosine monohydrate	0.00119047	0.00122527	0.000922729	0.000737788	0.000598421	0.0019216	0.00147569	0.0019216	0.00063757	0.000417137	0.000717654	0.00061735	0.000298103	0.000473474	0.000694089	0.000694089	1.06605	0.0117362	1.6167	unchanged	--	--	--	--	--	--	--	--	--	--	--	--	--	--	--	--	--
neg_2	Salicylic acid	0.00183432	0.0028261	0.00387702	0.00476707	0.00437589	0.00167701	0.00471066	0.00167701	0.003482	0.0054898	0.00420125	0.00485435	0.00396907	0.00386777	0.00534074	0.00534074	-0.374656	0.110086	1.14322	unchanged	C00805	Salicylate; o-Hydroxybenzoic acid; Salicylic acid	Phenylalanine metabolism(ko00360);;Dioxin degradation(ko00621);;Polycyclic aromatic hydrocarbon degradation(ko00624);;Naphthalene degradation(ko00626);;Biosynthesis of siderophore group nonribosomal peptides(ko01053);;Metabolic pathways(ko01100);;Biosynthesis of secondary metabolites(ko01110);;Microbial metabolism in diverse environments(ko01120);;Degradation of aromatic compounds(ko01220)	--	--	--	--	--	--	--	HMDB0000840	Organic compounds	Benzenoids	Benzene and substituted derivatives	Benzoic acids and derivatives	Hippuric acids	Endogenous;Food;Biological
neg_3	Indoxyl sulfate potassium salt	2.26388e-06	1.66904e-06	0.000100906	3.39864e-06	6.84355e-07	0	0.00306062	0	0.0197328	3.78212e-05	0.020728	0.000912418	0.000329791	0.00473616	0.00359572	0.00359572	-3.98168	0.100043	0.978976	unchanged	--	--	--	--	--	--	--	--	--	--	--	--	--	--	--	--	--
neg_4	Pyrocatechol	4.72076e-06	5.122e-06	6.27893e-06	3.71261e-06	2.13906e-06	2.01675e-06	2.46197e-05	2.01675e-06	2.66529e-06	5.82369e-05	4.37742e-05	6.69786e-05	3.66501e-05	5.22749e-06	1.0389e-05	1.0389e-05	-2.20367	0.0455804	1.38102	unchanged	C00090	Catechol; 1,2-Benzenediol; o-Benzenediol; 1,2-Dihydroxybenzene; Brenzcatechin; Pyrocatechol	Chlorocyclohexane and chlorobenzene degradation(ko00361);;Benzoate degradation(ko00362);;Fluorobenzoate degradation(ko00364);;Dioxin degradation(ko00621);;Polycyclic aromatic hydrocarbon degradation(ko00624);;Naphthalene degradation(ko00626);;Aminobenzoate degradation(ko00627);;Metabolic pathways(ko01100);;Microbial metabolism in diverse environments(ko01120);;Degradation of aromatic compounds(ko…	--	--	--	--	--	--	--	HMDB0000957	Organic compounds	Benzenoids	Phenols	Benzenediols	Catechols	Endogenous;Food;Environmental;Biological
neg_5	Pantothenate	0.00159947	0.00328921	0.00549965	0.00485906	0.00326308	0.000914769	0.00301567	0.000914769	0.00339136	0.0039867	0.00386763	0.00186632	0.00139623	0.00511774	0.00483928	0.00483928	-0.124603	0.728353	0.13056	unchanged	C00864	Pantothenate; Pantothenic acid; (R)-Pantothenate	beta-Alanine metabolism(ko00410);;Pantothenate and CoA biosynthesis(ko00770);;Metabolic pathways(ko01100);;Biosynthesis of secondary metabolites(ko01110)	--	--	--	--	--	--	--	--	--	--	--	--	--	--
neg_6	Sebacic acid	0.00309029	0.00772341	0.0120733	0.00929526	0.0101312	0.00312893	0.014022	0.00312893	0.0146549	0.0145717	0.0110741	0.00950147	0.00620515	0.0089086	0.0137964	0.0137964	-0.404563	0.196338	0.834987	unchanged	C08277	Sebacic acid; Decanedioic acid	--	LMFA01170006	Sebacic acid	Decanedioic acid	Iponic acid; Ipomic acid	Fatty Acyls [FA]	Fatty Acids and Conjugates [FA01]	Dicarboxylic acids [FA0117]	HMDB0000792	Organic compounds	Lipids and lipid-like molecules	Fatty Acyls	Fatty acids and conjugates	Medium-chain fatty acids	Endogenous;Food;Synthetic
neg_7	伪-Nicotinamide adenine dinucleotide hydrate	0.000104423	0.000141859	8.52588e-05	0.0001087	0.000118061	0.000249334	0.000172066	0.000249334	7.47722e-05	6.04695e-05	4.93743e-05	0.000134225	9.18871e-05	0.000115911	7.29857e-05	7.29857e-05	0.708281	0.0493957	1.16059	unchanged	--	--	--	--	--	--	--	--	--	--	--	--	--	--	--	--	--
neg_8	Kynurenic acid	0.000204872	0.000266136	0.000632321	0.000881364	0.000884429	0.000242861	0.000993092	0.000242861	0.000789628	0.000348093	0.00069016	0.000675973	0.000746875	0.0006019	0.00107491	0.00107491	-0.263459	0.462469	0.578641	unchanged	C01717	4-Hydroxy-2-quinolinecarboxylic acid; Kynurenic acid; Kynurenate	Tryptophan metabolism(ko00380);;Metabolic pathways(ko01100)	--	--	--	--	--	--	--	HMDB0000715	Organic compounds	Organoheterocyclic compounds	Quinolines and derivatives	Quinoline carboxylic acids	Quinoline carboxylic acids	Endogenous
neg_9	Inosine	0.00707866	0.0135532	0.0125289	0.0092437	0.00881062	0.0071149	0.00855871	0.0071149	0.00957175	0.00780098	0.00614469	0.00613922	0.0031143	0.00741234	0.00621972	0.00621972	0.527544	0.0343058	1.35708	unchanged	C00294	Inosine	Purine metabolism(ko00230);;Metabolic pathways(ko01100)	--	--	--	--	--	--	--	HMDB0000195	Organic compounds	Nucleosides, nucleotides, and analogues	Purine nucleosides	_	Purine nucleosides	Endogenous;Food;Biological
neg_10	Hippuric acid	0.00031517	0.000194786	0.00386488	0.000458499	0.000232269	0.000104908	0.0436215	0.000104908	0.0770097	0.00229379	0.0706129	0.0178834	0.0083466	0.0499106	0.0459357	0.0459357	-2.47885	0.0340896	1.22862	unchanged	C01586	Hippurate; Hippuric acid; N-Benzoylglycine; Benzoylaminoacetic acid	Phenylalanine metabolism(ko00360)	--	--	--	--	--	--	--	HMDB0000714	Organic compounds	Benzenoids	Benzene and substituted derivatives	Benzoic acids and derivatives	Hippuric acids	Endogenous;Food;Biological
neg_11	Suberic acid	0.000541139	0.00106544	0.00169485	0.00175966	0.00145303	0.000645078	0.00220663	0.000645078	0.00234333	0.00197392	0.00193746	0.00148432	0.00102642	0.0014552	0.00219947	0.00219947	-0.407201	0.162561	0.896027	unchanged	C08278	Suberic acid; Cork acid; 1,8-Octanedioic acid; Octanedioic acid; 1,6-Hexanedicarboxylic acid	--	LMFA01170001	Suberic acid	1,8-octanedioic acid	Cork acid	Fatty Acyls [FA]	Fatty Acids and Conjugates [FA01]	Dicarboxylic acids [FA0117]	HMDB0000893	Organic compounds	Lipids and lipid-like molecules	Fatty Acyls	Fatty acids and conjugates	Medium-chain fatty acids	Endogenous;Food;Biological
neg_12	6H-Purin-6-one, 3,7-dihydro- (9CI)	0.00103236	0.00131225	0.00170109	0.00100182	0.00092174	0.000711597	0.000963665	0.000711597	0.00095469	0.000878761	0.00070606	0.000702126	0.000357862	0.000685287	0.000873621	0.000873621	0.567499	0.0321916	1.46662	unchanged	--	--	--	--	--	--	--	--	--	--	--	--	--	--	--	--	--
neg_13	Azelaic acid	0.00752989	0.015805	0.0223676	0.0223548	0.0215042	0.00832861	0.0243939	0.00832861	0.024431	0.0283624	0.0196868	0.0221196	0.0181252	0.0200642	0.0271321	0.0271321	-0.387127	0.109722	1.0918	unchanged	C08261	Azelaic acid; Nonanedioic acid; 1,7-Heptanedicarboxylic acid	--	LMFA01170054	Azelaic acid	Nonanedioic acid	_	Fatty Acyls [FA]	Fatty Acids and Conjugates [FA01]	Dicarboxylic acids [FA0117]	HMDB0000784	Organic compounds	Lipids and lipid-like molecules	Fatty Acyls	Fatty acids and conjugates	Medium-chain fatty acids	Endogenous;Food;Synthetic;Biological
neg_14	3-(2-Hydroxyphenyl)propionic acid	0.00197018	0.00330605	0.00140466	0.00180369	0.000670012	0.000267402	0.00497752	0.000267402	0.00183486	0.0129563	0.0116735	0.00608281	0.00423904	0.00189628	0.00301275	0.00301275	-1.53387	0.0695957	1.2239	unchanged	C01198	3-(2-Hydroxyphenyl)propanoate; 2-Hydroxyphenylpropanoate; 3-(2-Hydroxyphenyl)propionic acid; Melilotate; 3-(2-Hydroxyphenyl)propionate	Phenylalanine metabolism(ko00360);;Polycyclic aromatic hydrocarbon degradation(ko00624);;Microbial metabolism in diverse environments(ko01120)	--	--	--	--	--	--	--	HMDB0033752	Organic compounds	Phenylpropanoids and polyketides	Phenylpropanoic acids	_	Phenylpropanoic acids	Food;Biological
neg_15	Maltopentaose	0.00376978	0.00473945	0.00120287	0.000730468	0.00108686	0.00108672	0.000987	0.00108672	0.000276802	0.00137769	0.000898253	0.0015651	0.00233565	0.0015657	0.000479943	0.000479943	0.678553	0.304169	0.623152	unchanged	--	--	--	--	--	--	--	--	--	--	HMDB0012254	Organic compounds	Organic oxygen compounds	Organooxygen compounds	Carbohydrates and carbohydrate conjugates	Oligosaccharides	Endogenous;Food;Biological
neg_16	Methylmalonic acid	0.000116961	0.00130707	0.000267419	0.000152123	0.000157595	5.55793e-05	0.00070555	5.55793e-05	0.00152723	0.000160479	0.000485743	0.000475872	0.000480928	0.00193092	0.00272974	0.00272974	-1.49592	0.109823	0.975132	unchanged	C02170	Methylmalonate; Methylmalonic acid	Pyrimidine metabolism(ko00240);;Valine, leucine and isoleucine degradation(ko00280);;Propanoate metabolism(ko00640)	LMFA01170118	Methylmalonic acid	2-methyl-propanedioic acid	_	Fatty Acyls [FA]	Fatty Acids and Conjugates [FA01]	Dicarboxylic acids [FA0117]	HMDB0000202	Organic compounds	Organic acids and derivatives	Carboxylic acids and derivatives	Dicarboxylic acids and derivatives	Dicarboxylic acids and derivatives	Endogenous
neg_17	2,6-Dihydroxypurine	0.00218978	0.00161216	0.00271485	0.0013447	0.00164934	0.00117938	0.00128075	0.00117938	0.000869932	0.000837935	0.000821203	0.000495144	0.000308267	0.00066807	0.00119777	0.00119777	1.20342	0.00271123	1.87876	up	--	--	--	--	--	--	--	--	--	--	HMDB0000292	Organic compounds	Organoheterocyclic compounds	Imidazopyrimidines	Purines and purine derivatives	Xanthines	Endogenous;Food;Biological
neg_18	Guanine	0.000646718	0.0001574	0.000211353	0.000639239	0.000189805	0.000778481	0.000392471	0.000778481	9.35316e-05	0.000273506	0.000256521	0.000417627	0.00040324	0.000155452	0.000299296	0.000299296	0.667009	0.171338	0.870053	unchanged	C00242	Guanine; 2-Amino-6-hydroxypurine	Purine metabolism(ko00230);;Metabolic pathways(ko01100)	--	--	--	--	--	--	--	HMDB0000132	Organic compounds	Organoheterocyclic compounds	Imidazopyrimidines	Purines and purine derivatives	Purines and purine derivatives	Endogenous;Food;Biological
neg_19	Adipic acid	0.000134232	0.000316179	0.000640292	0.000655855	0.000706234	0.000190418	0.000742056	0.000190418	0.000759732	0.000723687	0.000524565	0.000745348	0.000441009	0.00060011	0.000965217	0.000965217	-0.491592	0.126711	1.01314	unchanged	C06104	Adipate; Adipic acid; Hexanedioate; Hexan-1,6-dicarboxylate	Caprolactam degradation(ko00930);;Metabolic pathways(ko01100);;Microbial metabolism in diverse environments(ko01120);;Degradation of aromatic compounds(ko01220)	LMFA01170048	Adipic acid	Hexanedioic acid	_	Fatty Acyls [FA]	Fatty Acids and Conjugates [FA01]	Dicarboxylic acids [FA0117]	HMDB0000448	Organic compounds	Lipids and lipid-like molecules	Fatty Acyls	Fatty acids and conjugates	Medium-chain fatty acids	Endogenous;Food;Synthetic;Biological
neg_20	4-Hydroxybenzoic acid	2.81722e-05	6.87473e-05	1.43417e-05	9.40681e-06	7.32977e-06	6.13753e-06	5.60646e-05	6.13753e-06	2.13639e-05	0.000115615	7.85753e-05	0.000109229	5.94783e-05	4.51026e-05	3.85943e-05	3.85943e-05	-1.29886	0.0362727	1.37831	unchanged	C00156	4-Hydroxybenzoate; Hydroxybenzoic acid; 4-Hydroxybenzoic acid; Hydroxybenzenecarboxylic acid	Ubiquinone and other terpenoid-quinone biosynthesis(ko00130);;Phenylalanine metabolism(ko00360);;Benzoate degradation(ko00362);;Bisphenol degradation(ko00363);;Toluene degradation(ko00623);;Aminobenzoate degradation(ko00627);;Folate biosynthesis(ko00790);;Metabolic pathways(ko01100);;Biosynthesis of secondary metabolites(ko01110);;Microbial metabolism in diverse environments(ko01120);;Degradation…	--	--	--	--	--	--	--	HMDB0000500	Organic compounds	Benzenoids	Benzene and substituted derivatives	Benzoic acids and derivatives	Hydroxybenzoic acid derivatives	Endogenous;Food;Biological
neg_21	3,4-Dihydroxybenzoic acid	4.65605e-05	5.8192e-05	5.82344e-05	4.07704e-05	1.97644e-05	1.75532e-05	0.000279771	1.75532e-05	3.17253e-05	0.000599297	0.000440556	0.000655547	0.000404819	5.6111e-05	0.000120373	0.000120373	-2.14798	0.0417241	1.40457	unchanged	C00230	3,4-Dihydroxybenzoate; 3,4-Dihydroxybenzoic acid; Protocatechuate; Protocatechuic acid	Benzoate degradation(ko00362);;Phenylalanine, tyrosine and tryptophan biosynthesis(ko00400);;Toluene degradation(ko00623);;Polycyclic aromatic hydrocarbon degradation(ko00624);;Aminobenzoate degradation(ko00627);;Metabolic pathways(ko01100);;Biosynthesis of secondary metabolites(ko01110);;Microbial metabolism in diverse environments(ko01120);;Degradation of aromatic compounds(ko01220)	--	--	--	--	--	--	--	HMDB0001856	Organic compounds	Benzenoids	Benzene and substituted derivatives	Benzoic acids and derivatives	Hydroxybenzoic acid derivatives	Food;Biological
neg_22	D-Lactose	0.00594043	0.00315946	0.00374291	0.00339388	0.0040279	0.00368616	0.00181478	0.00368616	0.000358701	0.00818085	0.00292977	0.00433133	0.00576841	0.00237891	0.00133951	0.00133951	0.0270186	0.952878	0.0343386	unchanged	--	--	--	--	--	--	--	--	--	--	--	--	--	--	--	--	--
neg_23	D-galacturonic acid	0.000236949	8.70201e-05	6.40451e-05	3.62612e-05	1.78379e-05	0.000189501	7.62777e-05	0.000189501	0.000147654	1.64424e-05	0.000110258	2.23681e-05	4.90239e-05	9.57442e-05	4.48201e-05	4.48201e-05	0.541647	0.398809	0.727176	unchanged	--	--	--	--	--	--	--	--	--	--	HMDB0002545	Organic compounds	Organic oxygen compounds	Organooxygen compounds	Carbohydrates and carbohydrate conjugates	Glucuronic acid derivatives	Endogenous;Food;Biological
neg_24	(-)-Riboflavin	0.000904933	0.000452607	0.000563488	0.000451218	0.000369203	0.000513002	0.000437481	0.000513002	0.000280098	0.000496519	0.000396878	0.000326353	0.0002464	0.000241623	0.000296536	0.000296536	0.692557	0.0258288	1.48404	unchanged	--	--	--	--	--	--	--	--	--	--	HMDB0000244	Organic compounds	Organoheterocyclic compounds	Pteridines and derivatives	Alloxazines and isoalloxazines	Flavins	Food;Synthetic;Biological
neg_25	L-Malic acid	0.000494758	9.02225e-05	0.000245333	0.000207179	0.000187935	0.000213557	0.000251653	0.000213557	0.000178069	0.000108889	0.000177596	0.000217681	0.000246118	0.000212676	0.000244103	0.000244103	0.287544	0.410555	0.639533	unchanged	C00149	(S)-Malate; L-Malate; L-Apple acid; L-Malic acid; L-2-Hydroxybutanedioic acid; Malate; Malic acid	Pyruvate metabolism(ko00620);;Glyoxylate and dicarboxylate metabolism(ko00630);;Methane metabolism(ko00680);;Carbon fixation in photosynthetic organisms(ko00710);;Carbon fixation pathways in prokaryotes(ko00720);;Metabolic pathways(ko01100);;Biosynthesis of secondary metabolites(ko01110);;Microbial metabolism in diverse environments(ko01120);;Carbon metabolism(ko01200);;Two-component system(ko020…	--	--	--	--	--	--	--	HMDB0000156	Organic compounds	Organic acids and derivatives	Hydroxy acids and derivatives	Beta hydroxy acids and derivatives	Beta hydroxy acids and derivatives	Endogenous;Food;Biological
neg_26	2-Chloro-L-phenylalanine	0.0178032	0.0199437	0.0209605	0.029685	0.0261401	0.0183723	0.0196404	0.0183723	0.0170974	0.0255509	0.0122155	0.0272484	0.0307115	0.0199058	0.0288149	0.0288149	-0.0826931	0.684074	0.452153	unchanged	--	--	--	--	--	--	--	--	--	--	--	--	--	--	--	--	--
neg_27	3-Methylglutaconic acid, mixture of E and Z isomers	2.4564e-06	6.61063e-06	1.27264e-05	2.99811e-05	2.92284e-05	2.19865e-06	3.18422e-05	2.19865e-06	1.11233e-05	8.49996e-05	5.62409e-05	4.2459e-05	2.87428e-05	2.41248e-05	3.69633e-05	3.69633e-05	-1.30702	0.0447894	1.34993	unchanged	--	--	--	--	--	--	--	--	--	--	--	--	--	--	--	--	--
neg_28	Pimelic acid	0.000324906	0.000881935	0.00131686	0.00139533	0.00116228	0.000417772	0.00201755	0.000417772	0.00224245	0.00179967	0.0018792	0.0012554	0.000796723	0.00126455	0.0020166	0.0020166	-0.582356	0.09642	1.04267	unchanged	C02656	Pimelate; Pimelic acid; Heptanedioic acid; 6-Carboxyhexanoate	Biotin metabolism(ko00780);;Metabolic pathways(ko01100)	LMFA01170051	Pimelic acid	Heptanedioic acid	_	Fatty Acyls [FA]	Fatty Acids and Conjugates [FA01]	Dicarboxylic acids [FA0117]	HMDB0000857	Organic compounds	Lipids and lipid-like molecules	Fatty Acyls	Fatty acids and conjugates	Medium-chain fatty acids	Endogenous;Food
neg_29	2,5-Dihydroxybenzoic acid	6.51873e-05	0.00012459	6.32403e-05	0.000299483	0.000202125	8.58669e-06	0.000205316	8.58669e-06	1.43079e-05	0.00150092	0.000702367	0.000882801	0.000916315	0.00020922	0.000385112	0.000385112	-2.25123	0.0338215	1.49979	unchanged	C00628	2,5-Dihydroxybenzoate; 2,5-Dihydroxybenzoic acid; Gentisic acid; Hydroquinonecarboxylic acid; Gentisate	Tyrosine metabolism(ko00350);;Benzoate degradation(ko00362);;Naphthalene degradation(ko00626);;Metabolic pathways(ko01100);;Microbial metabolism in diverse environments(ko01120)	--	--	--	--	--	--	--	HMDB0000152	Organic compounds	Benzenoids	Benzene and substituted derivatives	Benzoic acids and derivatives	Hydroxybenzoic acid derivatives	Endogenous;Food;Biological
neg_30	Uridine	0.00023793	0.000356668	0.000315332	0.000283614	0.000239099	0.000248643	0.00030082	0.000248643	0.000234578	0.000420429	0.000379133	0.000221466	0.000125179	0.000221168	0.000183242	0.000183242	0.150951	0.535628	0.447856	unchanged	C00299	Uridine	Pyrimidine metabolism(ko00240);;Metabolic pathways(ko01100)	--	--	--	--	--	--	--	HMDB0000296	Organic compounds	Nucleosides, nucleotides, and analogues	Pyrimidine nucleosides	_	Pyrimidine nucleosides	Endogenous;Food;Biological
neg_31	Deoxyguanosine	0.000246701	5.52523e-05	4.23256e-05	7.58564e-05	3.93759e-05	0.00035037	0.000163554	0.00035037	1.4374e-05	6.20602e-06	1.2848e-05	1.05809e-06	9.50946e-06	8.36252e-06	7.14627e-05	7.14627e-05	2.97483	0.0372604	1.41253	unchanged	C00330	Deoxyguanosine; 2'-Deoxyguanosine	Purine metabolism(ko00230);;Metabolic pathways(ko01100)	--	--	--	--	--	--	--	HMDB0000085	Organic compounds	Nucleosides, nucleotides, and analogues	Purine nucleosides	Purine 2'-deoxyribonucleosides	Purine 2'-deoxyribonucleosides	Endogenous;Food;Biological
neg_32	2,3-Dihydroxybenzoic acid	0.00427118	0.00414742	0.0056273	0.00709583	0.00628579	0.00369436	0.00797228	0.00369436	0.00749246	0.00751897	0.00843889	0.00754675	0.00633192	0.00667147	0.00745464	0.00745464	-0.396361	0.0290332	1.44478	unchanged	C00196	2,3-Dihydroxybenzoate; 2,3-Dihydroxybenzoic acid	Benzoate degradation(ko00362);;Aminobenzoate degradation(ko00627);;Biosynthesis of siderophore group nonribosomal peptides(ko01053);;Biosynthesis of secondary metabolites(ko01110);;Microbial metabolism in diverse environments(ko01120)	--	--	--	--	--	--	--	HMDB0000397	Organic compounds	Benzenoids	Benzene and substituted derivatives	Benzoic acids and derivatives	Salicylic acids	Endogenous;Food;Biological
neg_33	Xanthine	0.00517623	0.00359766	0.00637554	0.00424656	0.00450926	0.00235128	0.00289858	0.00235128	0.00216846	0.00224405	0.00158732	0.00165178	0.00135106	0.00173668	0.00271205	0.00271205	1.11599	0.00406457	1.82792	up	C00385	Xanthine	Purine metabolism(ko00230);;Caffeine metabolism(ko00232);;Metabolic pathways(ko01100);;Biosynthesis of secondary metabolites(ko01110);;Microbial metabolism in diverse environments(ko01120)	--	--	--	--	--	--	--	HMDB0000292	Organic compounds	Organoheterocyclic compounds	Imidazopyrimidines	Purines and purine derivatives	Xanthines	Endogenous;Food;Biological
neg_34	L-Phenylalanine	0.0017784	0.00179023	0.00211475	0.00134757	0.0013097	0.00111871	0.00129913	0.00111871	0.000761169	0.00108127	0.00083028	0.000733051	0.000510955	0.000806384	0.00109507	0.00109507	0.886835	0.00126552	1.89671	up	C00079	L-Phenylalanine; (S)-alpha-Amino-beta-phenylpropionic acid	Phenylalanine metabolism(ko00360);;Phenylalanine, tyrosine and tryptophan biosynthesis(ko00400);;Cyanoamino acid metabolism(ko00460);;Aminoacyl-tRNA biosynthesis(ko00970);;Metabolic pathways(ko01100);;Biosynthesis of secondary metabolites(ko01110);;2-Oxocarboxylic acid metabolism(ko01210);;Biosynthesis of amino acids(ko01230);;ABC transporters(ko02010)	--	--	--	--	--	--	--	HMDB0000159	Organic compounds	Organic acids and derivatives	Carboxylic acids and derivatives	Amino acids, peptides, and analogues	Phenylalanine and derivatives	Food;Synthetic;Biological
neg_35	Glutaric acid	0.000176204	0.000265247	0.00056995	0.000843578	0.00131685	0.000162027	0.000990313	0.000162027	0.000467253	0.00147592	0.00072098	0.00146291	0.0017116	0.000781176	0.00227141	0.00227141	-1.03996	0.050019	1.33822	unchanged	C00489	Glutarate; Glutaric acid; Pentanedioic acid; 1,3-Propanedicarboxylic acid	Fatty acid degradation(ko00071);;Lysine degradation(ko00310)	--	--	--	--	--	--	--	HMDB0000661	Organic compounds	Organic acids and derivatives	Carboxylic acids and derivatives	Dicarboxylic acids and derivatives	Dicarboxylic acids and derivatives	Endogenous;Food;Biological
neg_36	N-Acetyl-DL-tryptophan	8.43154e-07	6.34947e-06	1.05137e-05	7.55877e-06	9.81371e-06	2.68006e-06	1.8731e-05	2.68006e-06	5.66059e-06	9.37564e-06	1.054e-05	8.33936e-06	4.95408e-06	7.45099e-06	1.46717e-05	1.46717e-05	-0.110639	0.805765	0.237984	unchanged	--	--	--	--	--	--	--	--	--	--	--	--	--	--	--	--	--
neg_37	Xanthosine dihydrate	0.000370319	0.000688732	0.00128019	0.000405148	0.000305698	0.000225904	0.000694854	0.000225904	0.000288089	0.000264288	0.000289964	0.000165058	0.000115593	0.000350903	0.000329076	0.000329076	1.13907	0.0657827	1.33603	unchanged	--	--	--	--	--	--	--	--	--	--	--	--	--	--	--	--	--
neg_38	Xanthurenic acid	2.53546e-06	0	5.49829e-06	1.08784e-05	9.38734e-06	7.52601e-07	1.44549e-05	7.52601e-07	1.85856e-06	3.49795e-05	2.73877e-05	2.80438e-05	2.58855e-05	2.71932e-07	3.68385e-06	3.68385e-06	-1.48887	0.0987866	1.20776	unchanged	C02470	Xanthurenic acid; Xanthurenate	Tryptophan metabolism(ko00380)	--	--	--	--	--	--	--	HMDB0000881	Organic compounds	Organoheterocyclic compounds	Quinolines and derivatives	Quinoline carboxylic acids	Quinoline carboxylic acids	Endogenous
neg_39	L-Tryptophan	0.000440057	0.000437704	0.000672358	0.000468291	0.000368136	0.000372704	0.000446994	0.000372704	0.00027852	0.000333516	0.000263033	0.000243198	0.000134844	0.000288716	0.000338259	0.000338259	0.770085	0.00198912	1.84779	up	C00078	L-Tryptophan; Tryptophan; (S)-alpha-Amino-beta-(3-indolyl)-propionic acid	Glycine, serine and threonine metabolism(ko00260);;Tryptophan metabolism(ko00380);;Phenylalanine, tyrosine and tryptophan biosynthesis(ko00400);;Staurosporine biosynthesis(ko00404);;Aminoacyl-tRNA biosynthesis(ko00970);;Metabolic pathways(ko01100);;Biosynthesis of secondary metabolites(ko01110);;2-Oxocarboxylic acid metabolism(ko01210);;Biosynthesis of amino acids(ko01230)	--	--	--	--	--	--	--	HMDB0000929	Organic compounds	Organoheterocyclic compounds	Indoles and derivatives	Indolyl carboxylic acids and derivatives	Indolyl carboxylic acids and derivatives	Food;Synthetic;Biological
neg_40	3-Hydroxybenzoic acid	4.48139e-05	7.30949e-05	0.000218432	0.000199277	0.000239199	9.37858e-05	0.000439972	9.37858e-05	0.000235239	0.000293268	0.000207923	0.000128425	0.000135393	0.000109913	0.000378189	0.000378189	-0.185718	0.692325	0.331538	unchanged	C00587	3-Hydroxybenzoate; 3-Hydroxybenzoic acid; m-Hydroxybenzoic acid	Benzoate degradation(ko00362);;Phenylalanine, tyrosine and tryptophan biosynthesis(ko00400);;Toluene degradation(ko00623);;Polycyclic aromatic hydrocarbon degradation(ko00624);;Microbial metabolism in diverse environments(ko01120);;Degradation of aromatic compounds(ko01220)	--	--	--	--	--	--	--	HMDB0002466	Organic compounds	Benzenoids	Benzene and substituted derivatives	Benzoic acids and derivatives	Hydroxybenzoic acid derivatives	Food;Biological
neg_41	Stachyose hydrate from Stachys tuberifera	0.00643828	0.00575554	0.00240559	0.00154189	0.00210246	0.00221063	0.00170038	0.00221063	0.000548	0.00284933	0.00166491	0.00347358	0.00508176	0.00310613	0.000798503	0.000798503	0.338432	0.512909	0.36783	unchanged	--	--	--	--	--	--	--	--	--	--	--	--	--	--	--	--	--
neg_42	Inosine-Pranobex	0.0148097	0.030628	0.0325531	0.0253422	0.0246922	0.0180488	0.02352	0.0180488	0.0240021	0.0198708	0.0161271	0.0161978	0.00744007	0.0169995	0.0147703	0.0147703	0.555345	0.0270987	1.37809	unchanged	--	--	--	--	--	--	--	--	--	--	--	--	--	--	--	--	--
neg_43	Hydroquinone	1.08607e-05	1.9589e-05	3.40914e-05	3.5375e-05	3.19786e-05	1.27041e-05	3.79662e-05	1.27041e-05	3.26234e-05	4.47465e-05	4.08253e-05	3.8009e-05	2.89523e-05	2.70814e-05	3.64236e-05	3.64236e-05	-0.445774	0.0865008	1.15563	unchanged	C15603	Hydroquinone; p-Hydroquinone; Quinol; Reduced quinone	--	--	--	--	--	--	--	--	HMDB0002434	Organic compounds	Benzenoids	Phenols	Benzenediols	Hydroquinones	Food;Synthetic;Environmental;Biological
neg_44	N-Acetyl-L-phenylalanine	9.62959e-06	7.0831e-05	3.02132e-05	2.62108e-05	3.84009e-05	9.48144e-06	9.33231e-05	9.48144e-06	9.47996e-05	0.00014143	0.000351295	3.33941e-05	1.67597e-05	5.81423e-05	6.55056e-05	6.55056e-05	-1.45296	0.168507	0.863482	unchanged	C03519	N-Acetyl-L-phenylalanine	Phenylalanine metabolism(ko00360)	--	--	--	--	--	--	--	HMDB0000512	Organic compounds	Organic acids and derivatives	Carboxylic acids and derivatives	Amino acids, peptides, and analogues	Phenylalanine and derivatives	Endogenous
neg_45	Guanosine	0.00467323	0.00608865	0.00427742	0.00641782	0.0037605	0.00733123	0.00669784	0.00733123	0.00449308	0.00438073	0.00490229	0.00462984	0.00263847	0.00486291	0.00406642	0.00406642	0.388873	0.050555	1.20466	unchanged	C00387	Guanosine	Purine metabolism(ko00230);;Metabolic pathways(ko01100)	--	--	--	--	--	--	--	HMDB0000133	Organic compounds	Nucleosides, nucleotides, and analogues	Purine nucleosides	_	Purine nucleosides	Endogenous;Food;Biological
neg_46	Deoxyinosine	0.00928974	0.00246155	0.00276415	0.005924	0.00644609	0.00574958	0.00399104	0.00574958	0.000963861	0.00116525	0.000721499	0.000470016	0.00165921	0.00167017	0.00686242	0.00686242	1.43859	0.0199649	1.39625	unchanged	C05512	Deoxyinosine	Purine metabolism(ko00230);;Metabolic pathways(ko01100)	--	--	--	--	--	--	--	HMDB0000071	Organic compounds	Nucleosides, nucleotides, and analogues	Purine nucleosides	Purine 2'-deoxyribonucleosides	Purine 2'-deoxyribonucleosides	Endogenous;Food;Biological
neg_47	Valeric acid	0	0	0	0	0	0	0	0	0	2.3831e-05	1.59679e-06	2.03781e-06	5.09566e-07	0	0	0	#NAME?	0.274082	0.791035	unchanged	C00803	Pentanoate; Valerate; Pentanoic acid; Valeric acid; Valerianic acid; n-Pentanoate; n-Valeric acid	--	LMFA01010005	Valeric acid	Pentanoic acid	C5:0; Valerianic acid	Fatty Acyls [FA]	Fatty Acids and Conjugates [FA01]	Straight chain fatty acids [FA0101]	HMDB0000892	Organic compounds	Lipids and lipid-like molecules	Fatty Acyls	Fatty acids and conjugates	Straight chain fatty acids	Endogenous;Food;Biological
neg_48	L-Glutamate	0.000557442	0.000573501	0.00057814	0.000368163	0.000321843	0.000533447	0.000389155	0.000533447	0.000552018	0.000381271	0.000173758	0.000583122	0.000653876	0.000642036	0.000487575	0.000487575	-0.064538	0.782663	0.13183	unchanged	C00025	L-Glutamate; L-Glutamic acid; L-Glutaminic acid; Glutamate	Arginine biosynthesis(ko00220);;Alanine, aspartate and glutamate metabolism(ko00250);;Arginine and proline metabolism(ko00330);;Carbapenem biosynthesis(ko00332);;Histidine metabolism(ko00340);;Taurine and hypotaurine metabolism(ko00430);;D-Glutamine and D-glutamate metabolism(ko00471);;Glutathione metabolism(ko00480);;Neomycin, kanamycin and gentamicin biosynthesis(ko00524);;Glyoxylate and dicarb…	--	--	--	--	--	--	--	HMDB0000148	Organic compounds	Organic acids and derivatives	Carboxylic acids and derivatives	Amino acids, peptides, and analogues	Glutamic acid and derivatives	Endogenous;Food;Biological
neg_49	Deoxycytidine	0.000567096	0.000127089	0.000202778	0.000434385	0.000341349	0.00062724	0.000413716	0.00062724	0.000136236	0.000186877	0.000140756	0.000158781	0.000248539	0.000127956	0.000379827	0.000379827	0.976644	0.0348077	1.3074	unchanged	C00881	Deoxycytidine; 2'-Deoxycytidine	Pyrimidine metabolism(ko00240)	--	--	--	--	--	--	--	HMDB0000014	Organic compounds	Nucleosides, nucleotides, and analogues	Pyrimidine nucleosides	Pyrimidine 2'-deoxyribonucleosides	Pyrimidine 2'-deoxyribonucleosides	Endogenous;Food;Biological
neg_50	Adenine hydrochloride hydrate	0.000597833	0.00121433	0.00155935	0.00104421	0.00104872	0.000848255	0.00164934	0.000848255	0.000922338	0.000660656	0.000979941	0.00105755	0.000812274	0.00071213	0.00123411	0.00123411	0.319809	0.191336	0.846583	unchanged	--	--	--	--	--	--	--	--	--	--	--	--	--	--	--	--	--
neg_51	Hypoxanthine	0.000195356	0.000225484	0.000201117	0.000141382	0.000149066	0.000134596	0.000127001	0.000134596	0.000126994	8.40701e-05	7.6425e-05	5.3122e-05	2.69202e-05	9.3218e-05	9.78459e-05	9.78459e-05	1.07156	0.000653206	1.90576	up	C00262	Hypoxanthine; Purine-6-ol	Purine metabolism(ko00230);;Metabolic pathways(ko01100)	--	--	--	--	--	--	--	HMDB0000157	Organic compounds	Organoheterocyclic compounds	Imidazopyrimidines	Purines and purine derivatives	Hypoxanthines	Endogenous;Food;Biological
neg_52	N-Acetyl-D-mannosamine	0.000102358	0.000146172	0.000332641	0.000166584	0.000177826	0.000107216	0.000157146	0.000107216	0.000112059	8.8092e-05	8.85511e-05	9.81983e-05	5.69576e-05	0.000110361	0.000127522	0.000127522	0.803597	0.048267	1.41184	unchanged	C00645	N-Acetyl-D-mannosamine; 2-Acetamido-2-deoxy-D-mannose	Amino sugar and nucleotide sugar metabolism(ko00520);;Metabolic pathways(ko01100)	--	--	--	--	--	--	--	HMDB0001129	Organic compounds	Organic oxygen compounds	Organooxygen compounds	Carbohydrates and carbohydrate conjugates	Acylaminosugars	Endogenous;Biological
neg_53	2'-Deoxyuridine	0.000798703	0.000582826	0.000453334	0.000462012	0.000472084	0.000713536	0.000553633	0.000713536	0.000123525	8.90495e-05	8.39445e-05	4.48613e-05	5.09474e-05	8.86142e-05	0.000543649	0.000543649	1.97792	0.000315492	1.91316	up	C00526	Deoxyuridine; 2-Deoxyuridine; 2'-Deoxyuridine	Pyrimidine metabolism(ko00240)	--	--	--	--	--	--	--	HMDB0000012	Organic compounds	Nucleosides, nucleotides, and analogues	Pyrimidine nucleosides	Pyrimidine 2'-deoxyribonucleosides	Pyrimidine 2'-deoxyribonucleosides	Endogenous;Food;Biological
neg_54	D-(+)-Raffinose pentahydrate	0.0250346	0.0158002	0.00835982	0.00492626	0.00653229	0.00735656	0.00580065	0.00735656	0.00239036	0.0161193	0.0068414	0.0134842	0.020804	0.00939004	0.00275883	0.00275883	0.0400787	0.94079	0.0128245	unchanged	--	--	--	--	--	--	--	--	--	--	--	--	--	--	--	--	--
neg_55	D-Maltose	0.0404084	0.01411	0.0249953	0.0212569	0.022878	0.0133194	0.0103445	0.0133194	0.00426349	0.0292174	0.0142166	0.0260232	0.0289948	0.0102875	0.00897181	0.00897181	0.272299	0.522651	0.393827	unchanged	--	--	--	--	--	--	--	--	--	--	HMDB0000163	Organic compounds	Organic oxygen compounds	Organooxygen compounds	Carbohydrates and carbohydrate conjugates	O-glycosyl compounds	Endogenous;Food;Biological
neg_56	Sodium deoxycholate	0.0110399	0.00362093	0.00175184	0.00315057	0.00259653	0.00456001	0.00104901	0.00456001	0.00453403	0.0189651	0.00501703	0.0142617	0.00982092	0.0101088	0.00307735	0.00307735	-1.24429	0.0570415	1.23297	unchanged	C11171	Sodium deoxycholate	--	--	--	--	--	--	--	--	HMDB0000626	Organic compounds	Lipids and lipid-like molecules	Steroids and steroid derivatives	Bile acids, alcohols and derivatives	Dihydroxy bile acids, alcohols and derivatives	Endogenous;Food
neg_57	Nonanoic acid	3.03178e-05	4.77285e-05	2.30428e-05	1.26264e-05	1.94327e-05	3.53367e-05	9.4275e-06	3.53367e-05	8.46022e-05	9.14292e-06	4.14956e-06	9.33945e-06	1.80204e-05	7.70482e-05	3.96546e-05	3.96546e-05	-0.443585	0.523726	0.313191	unchanged	C01601	Nonanoic acid; Nonanoate; Pelargonic acid	--	LMFA01010009	Pelargonic acid	nonanoic acid	Nonylic acid; C9:0; Nonoic acid	Fatty Acyls [FA]	Fatty Acids and Conjugates [FA01]	Straight chain fatty acids [FA0101]	HMDB0000847	Organic compounds	Lipids and lipid-like molecules	Fatty Acyls	Fatty acids and conjugates	Medium-chain fatty acids	Endogenous;Food;Biological
neg_58	Curvularide C	7.94371e-05	0.000102799	0.000128999	7.97157e-05	7.74703e-05	8.70766e-05	3.51329e-05	8.70766e-05	4.23546e-05	2.14806e-05	2.5934e-05	4.24894e-05	3.96521e-05	4.33528e-05	3.26962e-05	3.26962e-05	1.25215	0.00320198	1.87991	up	--	--	--	--	--	--	--	--	--	--	--	--	--	--	--	--	--
neg_59	4-Vinylphenol	4.16129e-06	8.81011e-06	2.51778e-06	2.90727e-06	0	0	1.39315e-05	0	3.9244e-06	4.53782e-05	4.56969e-05	1.58422e-05	1.0335e-05	3.47981e-06	6.81532e-06	6.81532e-06	-2.0239	0.0958332	1.12004	unchanged	C05627	4-Hydroxystyrene; 4-Vinylphenol	--	--	--	--	--	--	--	--	HMDB0004072	Organic compounds	Benzenoids	Benzene and substituted derivatives	Styrenes	Styrenes	Endogenous;Food;Biological
neg_60	PE(16:0/0:0)	0.0205043	0.0320462	0.0256017	0.0285134	0.0300153	0.0301624	0.021712	0.0301624	0.0300957	0.0255299	0.0189088	0.0242689	0.0217788	0.0206402	0.0232771	0.0232771	0.196905	0.1417	0.896821	unchanged	--	--	--	LMGP02050002	PE(16:0/0:0)	1-hexadecanoyl-sn-glycero-3-phosphoethanolamine	LPE(16:0/0:0); 16:0 LYSO-PE; 1-palmitoyl-phosphatidylethenolamine; Hexadecanoic acid, 3-[[(2-aminoethoxy)hydroxyphosphinyl]oxy]-2-hydroxypropyl ester, (R)-; 1-Palmitoyl-sn-glycerol-3-L-alpha-phosphorylethanolamine; 1-Palmitoyl-sn-glycerophosphatidylethanolamine; LPE(16:0); LPE(16:0)	Glycerophospholipids [GP]	Glycerophosphoethanolamines [GP02]	Monoacylglycerophosphoethanolamines [GP0205]	HMDB0011503	Organic compounds	Lipids and lipid-like molecules	Glycerophospholipids	Glycerophosphoethanolamines	1-acyl-sn-glycero-3-phosphoethanolamines	Food;Endogenous;Biological
neg_61	pyrimidin-2-one-ribonucleoside	0.00165439	0.000584179	0.000614897	0.000904409	0.000873338	0.00146962	0.000978636	0.00146962	0.000146542	9.40785e-05	9.47519e-05	5.15896e-05	8.52834e-05	0.000111397	0.000772168	0.000772168	2.38449	0.0011193	1.82176	up	--	--	--	--	--	--	--	--	--	--	--	--	--	--	--	--	--
neg_62	4-Amino-4-deoxychorismate	9.4919e-06	2.30273e-05	5.94619e-05	6.48408e-05	6.15514e-05	1.53444e-05	8.31157e-05	1.53444e-05	6.70786e-05	9.38822e-05	8.03674e-05	6.91848e-05	3.82317e-05	5.52201e-05	9.89111e-05	9.89111e-05	-0.666478	0.0749332	1.14198	unchanged	C11355	4-Amino-4-deoxychorismate; ADC	Folate biosynthesis(ko00790)	--	--	--	--	--	--	--	--	--	--	--	--	--	--
neg_63	5-Dehydro-4-deoxy-D-glucuronate	0.000184787	0.000105002	6.89119e-05	0.000817552	0.00128002	3.49506e-05	0.000376431	3.49506e-05	0.000257282	0.00262115	0.00120038	0.00115211	0.00233397	0.000405504	0.001681	0.001681	-1.75087	0.0320591	1.47664	unchanged	C04053	5-Dehydro-4-deoxy-D-glucuronate; 4-Deoxy-L-threo-5-hexosulose uronate	Pentose and glucuronate interconversions(ko00040)	--	--	--	--	--	--	--	--	--	--	--	--	--	--
neg_64	2'-Deoxyadenosine	2.56476e-05	0	1.0685e-05	3.81042e-05	5.85329e-05	0.000163241	0.000123225	0.000163241	3.72076e-07	0	5.10307e-07	0	3.15131e-05	2.74369e-06	8.84086e-05	8.84086e-05	1.76338	0.141076	0.900658	unchanged	C00559	Deoxyadenosine; 2'-Deoxyadenosine	Purine metabolism(ko00230);;Metabolic pathways(ko01100)	--	--	--	--	--	--	--	HMDB0000101	Organic compounds	Nucleosides, nucleotides, and analogues	Purine nucleosides	Purine 2'-deoxyribonucleosides	Purine 2'-deoxyribonucleosides	Endogenous
neg_65	5'-deoxyuridine	9.40895e-05	9.07154e-06	1.75782e-05	5.59328e-05	5.82741e-05	7.35256e-05	5.61203e-05	7.35256e-05	2.47906e-05	2.55717e-06	3.36742e-05	3.5628e-06	1.13358e-05	1.09543e-05	5.8008e-05	5.8008e-05	1.3314	0.0420116	1.28925	unchanged	--	--	--	--	--	--	--	--	--	--	--	--	--	--	--	--	--
neg_66	beta-D-Galactose	0.000398328	0.000286501	0.000334189	0.000294007	0.000282786	0.000141509	0.000217334	0.000141509	0.000107722	0.000256659	0.000247288	0.000223066	0.000218026	0.000163086	0.000219484	0.000219484	0.44553	0.0704946	1.15682	unchanged	C00962	beta-D-Galactose	--	--	--	--	--	--	--	--	HMDB0003449	Organic compounds	Organic oxygen compounds	Organooxygen compounds	Carbohydrates and carbohydrate conjugates	Hexoses	Endogenous;Food;Biological
neg_67	4-(2-Aminophenyl)-2,4-dioxobutanoic acid	0.00200779	0.0018047	0.00383369	0.0107478	0.0102675	0.00124164	0.00626124	0.00124164	0.000440299	0.00981879	0.00651897	0.00851942	0.0112286	0.00132741	0.00611858	0.00611858	-0.282022	0.616402	0.552647	unchanged	--	--	--	--	--	--	--	--	--	--	HMDB0000978	Organic compounds	Organic oxygen compounds	Organooxygen compounds	Carbonyl compounds	Alkyl-phenylketones	Endogenous
neg_68	(R)-2,3-Dihydroxy-isovalerate	0	1.21642e-06	4.13386e-06	2.20055e-06	3.91061e-06	2.53947e-06	1.17481e-05	2.53947e-06	1.90601e-07	8.57222e-07	1.29245e-06	2.69185e-06	1.9687e-06	7.51444e-06	1.96034e-05	1.96034e-05	-0.406043	0.698582	0.258531	unchanged	C04272	(R)-2,3-Dihydroxy-3-methylbutanoate; (R)-2,3-Dihydroxy-isovalerate; (R)-2,3-Dihydroxy-isovaleric acid; (2R)-2,3-Dihydroxy-3-methylbutanoate	Valine, leucine and isoleucine biosynthesis(ko00290);;Metabolic pathways(ko01100);;Biosynthesis of secondary metabolites(ko01110);;2-Oxocarboxylic acid metabolism(ko01210);;Biosynthesis of amino acids(ko01230)	LMFA01050453	(R)-2,3-Dihydroxy-isovalerate	(2R)-2,3-dihydroxy-3-methylbutanoic acid	_	Fatty Acyls [FA]	Fatty Acids and Conjugates [FA01]	Hydroxy fatty acids [FA0105]	HMDB0012141	Organic compounds	Lipids and lipid-like molecules	Fatty Acyls	Fatty acids and conjugates	Hydroxy fatty acids	Endogenous;Food;Biological
neg_69	3-(2,3-Dihydroxyphenyl)propanoate	0.000201431	0.000127539	4.98675e-05	2.81572e-05	2.22392e-05	1.36819e-05	0.000199492	1.36819e-05	0.000350494	3.16745e-05	0.000322257	3.3124e-05	2.93976e-05	0.000187249	0.000124169	0.000124169	-0.747285	0.330727	0.531893	unchanged	C04044	3-(2,3-Dihydroxyphenyl)propanoate; 2,3-Dihydroxyphenylpropanoate	Phenylalanine metabolism(ko00360);;Microbial metabolism in diverse environments(ko01120);;Degradation of aromatic compounds(ko01220)	--	--	--	--	--	--	--	--	--	--	--	--	--	--
neg_70	menaquinone-1	5.06753e-05	2.64864e-05	3.19702e-05	3.76588e-05	3.06449e-05	3.89961e-05	3.74217e-05	3.89961e-05	4.67343e-05	3.9802e-05	3.82936e-05	4.94157e-05	3.20936e-05	3.61104e-05	3.00547e-05	3.00547e-05	-0.102284	0.517283	0.35696	unchanged	--	--	--	--	--	--	--	--	--	--	--	--	--	--	--	--	--
neg_71	dihydroisopteroate	7.23917e-05	3.92834e-05	5.60996e-05	7.66645e-05	5.38759e-05	7.97441e-05	0.000123612	7.97441e-05	4.12821e-05	2.34243e-05	4.26823e-05	1.46643e-05	2.82298e-05	3.13522e-05	9.70273e-05	9.70273e-05	0.848224	0.0479187	1.19894	unchanged	--	--	--	--	--	--	--	--	--	--	--	--	--	--	--	--	--
neg_72	1-monohexadecanoylglycerol	0.00089799	0.000365687	0.000249933	0.00043188	0.000205843	0.000810376	0.000426161	0.000810376	0.000154524	0.000482482	0.000366889	0.000489712	0.000453617	0.000470876	0.000250774	0.000250774	0.344148	0.386788	0.586491	unchanged	--	--	--	--	--	--	--	--	--	--	HMDB0011564	Organic compounds	Lipids and lipid-like molecules	Glycerolipids	Monoradylglycerols	1-monoacylglycerols	Endogenous;Food;Biological
neg_73	4-Hydroxyphenylacetaldehyde	4.41464e-05	6.64384e-05	7.24573e-05	4.91788e-05	4.54293e-05	0.000570458	4.72404e-05	0.000570458	3.90469e-05	0.00011844	8.36857e-05	6.84602e-05	5.90484e-05	4.78429e-05	4.10174e-05	4.10174e-05	0.968546	0.432963	0.609348	unchanged	C03765	4-Hydroxyphenylacetaldehyde; 2-(4-Hydroxyphenyl)acetaldehyde	Tyrosine metabolism(ko00350);;Biosynthesis of secondary metabolites(ko01110)	--	--	--	--	--	--	--	HMDB0003767	Organic compounds	Benzenoids	Benzene and substituted derivatives	Phenylacetaldehydes	Phenylacetaldehydes	Endogenous;Food;Biological
neg_74	Alpha-Linolenic acid	0.000275014	0.00016641	0.000153284	0.000229383	0.00019406	0.000927197	0.000283513	0.000927197	1.69244e-05	0.000402561	9.34645e-05	0.000127085	0.000419871	9.81596e-05	0.00014449	0.00014449	0.774962	0.294741	0.650983	unchanged	--	--	--	LMFA01030152	alpha-Linolenic acid	9Z,12Z,15Z-octadecatrienoic acid	cis-9, cis-12, cis-15-octadecatrienoic acid; C18:3n-3,6,9	Fatty Acyls [FA]	Fatty Acids and Conjugates [FA01]	Unsaturated fatty acids [FA0103]	HMDB0001388	Organic compounds	Lipids and lipid-like molecules	Fatty Acyls	Lineolic acids and derivatives	Lineolic acids and derivatives	Food;Exogenous;Synthetic;Biological
neg_75	capric acid	0.000156287	0.000221574	0.000267712	0.000211288	0.00019788	0.000197221	0.000276757	0.000197221	0.000163812	0.000222051	0.000243628	0.000248826	0.000283523	0.000293375	0.000254945	0.000254945	-0.161809	0.276191	0.765059	unchanged	--	--	--	LMFA01010010	Capric acid	Decanoic acid	C10:0; Caprinic acid; Decoic acid; Decylic acid	Fatty Acyls [FA]	Fatty Acids and Conjugates [FA01]	Straight chain fatty acids [FA0101]	HMDB0000511	Organic compounds	Lipids and lipid-like molecules	Fatty Acyls	Fatty acids and conjugates	Medium-chain fatty acids	Endogenous;Food;Biological
neg_76	serinamide	0.000279393	6.60943e-05	8.42077e-05	9.63274e-05	8.34852e-05	0.00018278	0.000116397	0.00018278	2.54715e-05	1.86782e-05	1.85967e-05	1.57455e-05	1.96632e-05	2.88506e-05	0.000138358	0.000138358	1.77581	0.0208185	1.49063	unchanged	--	--	--	--	--	--	--	--	--	--	--	--	--	--	--	--	--
neg_77	5-Phenyl-1,3-oxazinane-2,4-dione	1.33221e-06	2.35305e-05	1.3534e-06	0	7.16574e-07	0	2.41559e-05	0	6.09993e-06	2.52457e-05	3.59239e-05	1.63683e-05	5.14835e-06	1.47861e-05	1.50663e-05	1.50663e-05	-1.2155	0.128028	1.01241	unchanged	C16596	5-Phenyl-1,3-oxazinane-2,4-dione	--	--	--	--	--	--	--	--	HMDB0060400	Organic compounds	Benzenoids	Benzene and substituted derivatives	_	Benzene and substituted derivatives	Endogenous
neg_78	CMP-3-deoxy-D-manno-octulosonate	0.00119025	0.00427664	0.000219084	0.000501713	0.000415993	0.00486534	0.000135718	0.00486534	4.26932e-05	0.000140807	8.46152e-05	7.78238e-05	0.000289955	0.000611542	0.00147952	0.00147952	2.08935	0.154048	0.985086	unchanged	C04121	CMP-3-deoxy-D-manno-octulosonate; CMP-KDO; CMP-beta-KDO	Lipopolysaccharide biosynthesis(ko00540);;Metabolic pathways(ko01100)	--	--	--	--	--	--	--	--	--	--	--	--	--	--
neg_79	L-Tyrosine	0.00150503	0.00126115	0.00180796	0.00100059	0.000869116	0.000942989	0.000796197	0.000942989	0.000562105	0.000648327	0.000524126	0.000492356	0.000277534	0.000443361	0.00040148	0.00040148	1.28878	0.00214662	1.94827	up	C00082	L-Tyrosine; (S)-3-(p-Hydroxyphenyl)alanine; (S)-2-Amino-3-(p-hydroxyphenyl)propionic acid; Tyrosine	Ubiquinone and other terpenoid-quinone biosynthesis(ko00130);;Monobactam biosynthesis(ko00261);;Tyrosine metabolism(ko00350);;Phenylalanine metabolism(ko00360);;Phenylalanine, tyrosine and tryptophan biosynthesis(ko00400);;Novobiocin biosynthesis(ko00401);;Cyanoamino acid metabolism(ko00460);;Methane metabolism(ko00680);;Thiamine metabolism(ko00730);;Aminoacyl-tRNA biosynthesis(ko00970);;Biosynth…	--	--	--	--	--	--	--	HMDB0000158	Organic compounds	Organic acids and derivatives	Carboxylic acids and derivatives	Amino acids, peptides, and analogues	Tyrosine and derivatives	Endogenous;Food;Synthetic;Biological
neg_80	cyclogutamate	3.02044e-05	6.71536e-06	6.1959e-06	3.1953e-06	1.85189e-05	3.10155e-06	1.63152e-05	3.10155e-06	1.64596e-05	5.28414e-06	5.59069e-05	4.01578e-06	1.71693e-05	2.61738e-05	1.27376e-05	1.27376e-05	-0.709331	0.344746	0.550621	unchanged	--	--	--	--	--	--	--	--	--	--	--	--	--	--	--	--	--
neg_81	Raffinose	0.000432498	2.45988e-05	3.50257e-05	9.16855e-05	0.000109272	0.000125121	8.09598e-05	0.000125121	1.67725e-05	7.11759e-06	1.8539e-05	2.58146e-06	7.25424e-07	1.58219e-05	0.000117393	0.000117393	2.32902	0.102245	1.14338	unchanged	C00492	Raffinose; Melitose; Melitriose; Gossypose; 6G-alpha-D-galactosylsucrose	Galactose metabolism(ko00052);;ABC transporters(ko02010)	--	--	--	--	--	--	--	HMDB0003213	Organic compounds	Organic oxygen compounds	Organooxygen compounds	Carbohydrates and carbohydrate conjugates	Oligosaccharides	Food;Biological
neg_82	PS(18:1(9Z)/0:0)	5.97054e-05	3.8838e-05	2.42558e-05	2.01625e-05	1.89969e-05	1.64116e-05	3.51055e-06	1.64116e-05	4.08279e-06	6.68729e-06	6.8669e-07	4.38416e-06	1.71378e-06	1.22857e-06	7.30669e-07	7.30669e-07	3.22041	0.014753	1.62808	unchanged	--	--	--	LMGP03050001	PS(18:1(9Z)/0:0)	1-(9Z-octadecenoyl)-sn-glycero-3-phosphoserine	L-Serine, 2-hydroxy-3-[(1-oxo-9-octadecenyl)oxy]propyl hydrogen phosphate (ester), [R-(Z)]-; PS(18:1/0:0); LPS(18:1)	Glycerophospholipids [GP]	Glycerophosphoserines [GP03]	Monoacylglycerophosphoserines [GP0305]	--	--	--	--	--	--	--
neg_83	N-Acetylmannosamine	7.67714e-07	2.23287e-05	3.40103e-06	0	0	0	0	0	0	4.83219e-07	0	0	0	0	0	0	5.77703	0.279483	0.700503	unchanged	--	--	--	--	--	--	--	--	--	--	HMDB0001129	Organic compounds	Organic oxygen compounds	Organooxygen compounds	Carbohydrates and carbohydrate conjugates	Acylaminosugars	Endogenous;Biological
neg_84	(R)-pantolactone	2.0873e-05	6.83095e-05	0.000291089	0.000535893	0.000973068	0.000115094	0.000911802	0.000115094	0.000154767	0.000241255	0.000226591	0.000165223	0.000187752	0.000169309	0.000970355	0.000970355	0.463224	0.554602	0.266588	unchanged	--	--	--	--	--	--	--	--	--	--	--	--	--	--	--	--	--
neg_85	N1-(alpha-D-ribosyl)-5,6-dimethyl-benzimidazole	2.39592e-05	3.3177e-05	4.78262e-05	4.96295e-05	3.89721e-05	2.68935e-05	5.49114e-05	2.68935e-05	5.07986e-05	5.90187e-05	4.24721e-05	5.45221e-05	3.30148e-05	4.37392e-05	5.54815e-05	5.54815e-05	-0.300121	0.13625	0.979566	unchanged	--	--	--	--	--	--	--	--	--	--	HMDB0011112	Organic compounds	Nucleosides, nucleotides, and analogues	Benzimidazole ribonucleosides and ribonucleotides	_	Benzimidazole ribonucleosides and ribonucleotides	Endogenous
neg_86	3-hydroxy-2-isopropyl-4-methoxy-4-oxobutanoate	9.83919e-06	2.50241e-05	3.92269e-05	3.89011e-05	4.35877e-05	1.15769e-05	5.56651e-05	1.15769e-05	6.35836e-05	5.50742e-05	7.19105e-05	5.03341e-05	2.18598e-05	3.90298e-05	6.14267e-05	6.14267e-05	-0.698493	0.0486383	1.18921	unchanged	--	--	--	--	--	--	--	--	--	--	--	--	--	--	--	--	--
neg_87	L-rhamnitol	8.54094e-05	3.77412e-05	2.37094e-05	5.27419e-05	2.45252e-05	2.15115e-05	3.76108e-05	2.15115e-05	2.1542e-06	1.54628e-05	1.67293e-05	1.05715e-05	3.50346e-05	9.91555e-06	2.92731e-05	2.92731e-05	1.2494	0.0375525	1.24658	unchanged	--	--	--	--	--	--	--	--	--	--	--	--	--	--	--	--	--
neg_88	L-Arogenate	0.000325266	0.000322176	0.000688181	0.00036858	0.000339223	0.000188176	0.000353276	0.000188176	0.000274802	0.00021238	0.000201186	0.000181613	7.93847e-05	0.000170941	0.000195292	0.000195292	0.974376	0.0195979	1.58963	unchanged	C00826	L-Arogenate; L-Arogenic acid; Pretyrosine	Phenylalanine, tyrosine and tryptophan biosynthesis(ko00400);;Metabolic pathways(ko01100);;Biosynthesis of secondary metabolites(ko01110);;Biosynthesis of amino acids(ko01230)	--	--	--	--	--	--	--	--	--	--	--	--	--	--
neg_89	3-(indol-3-yl)pyruvic acid	1.67257e-05	6.00129e-06	1.6311e-05	1.33238e-05	1.71317e-05	1.10919e-05	1.79203e-05	1.10919e-05	7.27751e-06	6.21462e-06	8.65381e-06	7.71793e-06	1.72488e-06	5.34023e-06	1.27855e-05	1.27855e-05	0.986542	0.00590261	1.63128	up	--	--	--	--	--	--	--	--	--	--	--	--	--	--	--	--	--
neg_90	4-Ethylphenol	0	0	0	0	0	0	1.1338e-05	0	6.71312e-05	0	6.57642e-05	3.46515e-07	0	1.04676e-05	5.37446e-06	5.37446e-06	-3.71689	0.146259	0.863965	unchanged	C13637	4-Ethylphenol; p-Ethylphenol	Bisphenol degradation(ko00363);;Microbial metabolism in diverse environments(ko01120)	--	--	--	--	--	--	--	HMDB0029306	Organic compounds	Benzenoids	Phenols	1-hydroxy-2-unsubstituted benzenoids	1-hydroxy-2-unsubstituted benzenoids	Endogenous;Food;Biological
neg_91	Terpin	5.31262e-05	2.06743e-05	4.01711e-05	3.19209e-05	2.24959e-05	4.25993e-05	2.59062e-05	4.25993e-05	1.38904e-05	3.00338e-05	1.74543e-05	4.39963e-05	5.46238e-05	3.24595e-05	1.53176e-05	1.53176e-05	0.189214	0.584835	0.354328	unchanged	--	--	--	--	--	--	--	--	--	--	--	--	--	--	--	--	--
neg_92	NMNH	0.00032849	0.000679906	0.000940871	0.000811228	0.000958683	0.000436994	0.000936485	0.000436994	0.000792009	0.000521587	0.000494142	0.000424439	0.00017462	0.000462595	0.000634235	0.000634235	0.539569	0.0866837	1.06974	unchanged	C21113	NMNH; Reduced nicotinamide nucleotide	--	--	--	--	--	--	--	--	--	--	--	--	--	--	--
neg_93	trans-2-Nonenal	2.25137e-05	1.40417e-05	8.40385e-06	1.19777e-05	3.18256e-06	1.85499e-05	1.4334e-05	1.85499e-05	1.68097e-06	2.64532e-06	4.66109e-06	5.25581e-06	1.23823e-05	2.50027e-05	2.59093e-06	2.59093e-06	0.778481	0.191377	0.832725	unchanged	--	--	--	--	--	--	--	--	--	--	HMDB0031269	Organic compounds	Organic oxygen compounds	Organooxygen compounds	Carbonyl compounds	Medium-chain aldehydes	Endogenous;Food;Biological
neg_94	Hexa-2,4-dienol	4.88695e-05	0.000122783	0.000262249	0.000287425	0.000378572	6.38331e-05	0.000275065	6.38331e-05	0.000181869	0.000373142	0.000206852	0.00029477	0.000170012	0.000183534	0.000346975	0.000346975	-0.288379	0.448304	0.599409	unchanged	--	--	--	--	--	--	--	--	--	--	--	--	--	--	--	--	--
neg_95	Myristoleic acid	0.000900941	0.000705063	0.000564427	0.000485694	0.000301962	0.000509066	0.000626959	0.000509066	0.000311851	0.00045336	0.000233055	0.000414896	0.000276359	0.000234149	0.000352891	0.000352891	0.846695	0.00980048	1.58036	up	C08322	Myristoleic acid; (9Z)-Tetradecenoic acid; 9-Tetradecenoic acid; (Z)-Tetradec-9-enoic acid	--	LMFA01030051	Myristoleic acid	9Z-tetradecenoic acid	cis-9-tetradecenoic acid; C14:1n-5	Fatty Acyls [FA]	Fatty Acids and Conjugates [FA01]	Unsaturated fatty acids [FA0103]	HMDB0002000	Organic compounds	Lipids and lipid-like molecules	Fatty Acyls	Fatty acids and conjugates	Long-chain fatty acids	Endogenous;Food;Biological
neg_96	PS(17:0/19:0)	0.000961155	0.000688291	0.000251789	5.50625e-05	0.000126612	0.000550261	6.51186e-05	0.000550261	1.85826e-05	2.61548e-05	4.66191e-05	4.48075e-05	4.84186e-05	0.000179678	1.07845e-05	1.07845e-05	2.84691	0.0473517	1.39445	unchanged	--	--	--	LMGP03010237	PS(17:0/19:0)	1-heptadecanoyl-2-nonadecanoyl-glycero-3-phosphoserine	PS(36:0); PS(17:0_19:0)	Glycerophospholipids [GP]	Glycerophosphoserines [GP03]	Diacylglycerophosphoserines [GP0301]	--	--	--	--	--	--	--
neg_97	3-alpha,12-alpha-dihydroxy-7-oxo-5-beta-cholanate	0.00025543	0.000127444	0.000753851	0.00133425	0.00116206	0.000277917	0.000701391	0.000277917	0.000171899	0.00188365	0.000619361	0.000887976	0.000610444	0.000172588	0.000139801	0.000139801	0.0401609	0.951876	0.10312	unchanged	--	--	--	--	--	--	--	--	--	--	--	--	--	--	--	--	--
neg_98	3-Methyl-4-octanolide	0.00340208	0.00238093	0.00227689	0.00396469	0.00279477	0.00216336	0.00322607	0.00216336	0.00096111	0.00296324	0.00237051	0.00211099	0.00252902	0.00185546	0.00293039	0.00293039	0.362316	0.104673	0.873579	unchanged	--	--	--	--	--	--	--	--	--	--	--	--	--	--	--	--	--
neg_99	Acetyllysine	1.51333e-05	2.22219e-05	9.8827e-06	1.1239e-05	5.63802e-06	2.1712e-05	1.4217e-05	2.1712e-05	3.02154e-05	1.08901e-05	2.97592e-05	1.31905e-05	1.45898e-05	1.95761e-05	1.3713e-05	1.3713e-05	-0.399185	0.257029	0.616787	unchanged	--	--	--	--	--	--	--	--	--	--	HMDB0000446	Organic compounds	Organic acids and derivatives	Carboxylic acids and derivatives	Amino acids, peptides, and analogues	N-acyl-alpha amino acids	Endogenous
neg_100	2-(3-Carboxy-3-aminopropyl)-L-histidine	0.000140932	0.000190707	0.000514851	0.000584118	0.000495357	0.00019252	0.000472292	0.00019252	0.000251703	0.000592143	0.000359671	0.000508734	0.000285895	0.000243187	0.000414279	0.000414279	-0.0356604	0.916948	0.156328	unchanged	C04441	Peptide 2-(3-carboxy-3-aminopropyl)-L-histidine; 2-(3-Carboxy-3-aminopropyl)-L-histidine; EF-2 2-(3-carboxy-3-aminopropyl)-L-histidine; 2-[(3S)-3-Amino-3-carboxypropyl]-L-histidine-[translation elongation factor 2]	--	--	--	--	--	--	--	--	HMDB0011655	Organic compounds	Organic acids and derivatives	Carboxylic acids and derivatives	Amino acids, peptides, and analogues	Histidine and derivatives	Endogenous
neg_101	4beta-methylzymosterol-4alpha-carboxylic acid	0.0211984	0.0181069	0.017984	0.0192327	0.0159961	0.0163575	0.0153831	0.0163575	0.0111563	0.0150673	0.0105705	0.0170358	0.01182	0.016332	0.01033	0.01033	0.428758	0.00569395	1.57653	up	--	--	--	--	--	--	--	--	--	--	--	--	--	--	--	--	--
neg_102	PS(18:0/0:0)	0.000834359	0.00083569	0.000982725	0.000655106	0.00110139	0.0011508	0.00054068	0.0011508	0.000790198	0.000855066	0.000523309	0.000980559	0.000642683	0.000545196	0.000524696	0.000524696	0.327522	0.132479	1.01646	unchanged	--	--	--	LMGP03050006	PS(18:0/0:0)	1-octadecanoyl-sn-glycero-3-phosphoserine	LPS(18:0)	Glycerophospholipids [GP]	Glycerophosphoserines [GP03]	Monoacylglycerophosphoserines [GP0305]	--	--	--	--	--	--	--
neg_103	Spermidine	0.000110867	5.4208e-05	4.63342e-05	6.5094e-05	4.11389e-05	8.43234e-05	5.40925e-05	8.43234e-05	2.61015e-05	5.85486e-05	3.89977e-05	5.88538e-05	1.44234e-05	6.66409e-05	2.16079e-05	2.16079e-05	0.677376	0.0686343	1.18439	unchanged	C00315	Spermidine; N-(3-Aminopropyl)-1,4-butane-diamine	Arginine and proline metabolism(ko00330);;beta-Alanine metabolism(ko00410);;Glutathione metabolism(ko00480);;Metabolic pathways(ko01100);;ABC transporters(ko02010)	--	--	--	--	--	--	--	HMDB0001257	Organic compounds	Organic nitrogen compounds	Organonitrogen compounds	Amines	Dialkylamines	Endogenous;Food;Biological
neg_104	Tetradecanoylcarnitine	0.000111046	0.000124193	0.000115575	2.72572e-05	5.35489e-05	9.07219e-05	3.6968e-05	9.07219e-05	2.00023e-05	7.50205e-06	4.28857e-06	7.94469e-06	8.43721e-06	2.56343e-05	6.45304e-06	6.45304e-06	2.80086	0.00366496	1.89263	up	--	--	--	LMFA07070107	Tetradecanoylcarnitine	(3R)-3-(tetradecanoyloxy)-4-(trimethylazaniumyl)butanoate	_	Fatty Acyls [FA]	Fatty esters [FA07]	Fatty acyl carnitines [FA0707]	HMDB0005066	Organic compounds	Lipids and lipid-like molecules	Fatty Acyls	Fatty acid esters	Acyl carnitines	Endogenous;Food;Biological
neg_105	coformycin	3.63583e-05	9.11673e-05	0.000191555	3.06702e-05	0.000120308	1.59129e-05	4.89357e-05	1.59129e-05	1.87615e-05	3.39967e-05	3.88843e-05	1.44059e-05	4.83044e-06	9.19616e-06	2.46982e-05	2.46982e-05	1.8855	0.0571396	1.35329	unchanged	C01677	Coformycin	--	--	--	--	--	--	--	--	--	--	--	--	--	--	--
neg_106	Tetrahydrodipicolinate	1.73018e-06	3.70346e-06	6.22484e-06	4.78628e-06	6.15399e-06	2.40307e-06	6.83304e-06	2.40307e-06	7.12206e-06	8.29171e-06	9.1609e-06	6.95735e-06	2.58504e-06	5.84539e-06	6.97244e-06	6.97244e-06	-0.560053	0.072759	1.07518	unchanged	--	--	--	--	--	--	--	--	--	--	HMDB0012289	Organic compounds	Organic acids and derivatives	Carboxylic acids and derivatives	Amino acids, peptides, and analogues	Alpha amino acids and derivatives	Endogenous
neg_107	(R)-Pantoate	0	6.31982e-07	1.16192e-05	3.19963e-06	2.82288e-06	0	7.35452e-05	0	0.000480476	4.07095e-06	0.000691033	1.89597e-05	3.66434e-06	0.000111893	6.07814e-05	6.07814e-05	-3.90017	0.130793	0.894449	unchanged	C00522	(R)-Pantoate; Pantoate; Pantoic acid	Pantothenate and CoA biosynthesis(ko00770);;Metabolic pathways(ko01100);;Biosynthesis of secondary metabolites(ko01110)	--	--	--	--	--	--	--	--	--	--	--	--	--	--
neg_108	borrelidin	0.000137693	0.000133675	9.54381e-05	8.7395e-05	6.17717e-05	0.000117161	7.68974e-05	0.000117161	6.24814e-05	9.45304e-05	6.01707e-05	9.03632e-05	9.97893e-05	7.07385e-05	4.28658e-05	4.28658e-05	0.446768	0.0709564	1.11736	unchanged	C15687	Borrelidin	--	--	--	--	--	--	--	--	--	--	--	--	--	--	--
neg_109	1-Methyladenosine	5.35563e-06	1.94678e-05	2.69286e-05	1.69804e-05	8.91557e-05	3.63768e-06	1.49641e-05	3.63768e-06	3.65319e-06	2.39662e-05	1.40001e-05	1.13437e-05	3.93341e-06	2.44176e-06	1.98883e-05	1.98883e-05	1.15553	0.267573	0.654268	unchanged	C02494	1-Methyladenosine	--	--	--	--	--	--	--	--	HMDB0003331	Organic compounds	Nucleosides, nucleotides, and analogues	Purine nucleosides	_	Purine nucleosides	Endogenous
neg_110	2-Acetolactate	0.000208124	0.000557896	0.0010545	0.00114226	0.00109956	0.0003213	0.00109953	0.0003213	0.000888795	0.00105272	0.000889053	0.000942192	0.000657963	0.00082736	0.00142492	0.00142492	-0.285485	0.360792	0.647259	unchanged	C00900	2-Acetolactate	Pantothenate and CoA biosynthesis(ko00770)	LMFA01050472	2-Acetolactate	2-hydroxy-2-methyl-3-oxobutanoic acid	_	Fatty Acyls [FA]	Fatty Acids and Conjugates [FA01]	Hydroxy fatty acids [FA0105]	--	--	--	--	--	--	--
neg_111	Butanal	2.94977e-06	1.00598e-05	1.94811e-05	5.92874e-05	2.81788e-05	4.63185e-07	2.029e-05	4.63185e-07	8.3482e-06	8.72104e-05	4.54039e-05	2.95714e-05	1.9677e-05	8.02986e-06	3.14967e-05	3.14967e-05	-0.70726	0.342387	0.715445	unchanged	C01412	Butanal; Butyraldehyde	Butanoate metabolism(ko00650);;Microbial metabolism in diverse environments(ko01120)	--	--	--	--	--	--	--	HMDB0003543	Organic compounds	Organic oxygen compounds	Organooxygen compounds	Carbonyl compounds	Alpha-hydrogen aldehydes	Endogenous;Food;Biological
neg_112	N1-(5-Phospho-a-D-ribosyl)-5,6-dimethylbenzimidazole	3.64412e-05	1.84096e-05	2.80288e-05	2.83772e-05	1.78996e-05	2.79987e-05	4.25193e-05	2.79987e-05	4.40694e-05	4.95832e-05	3.6623e-05	5.66918e-05	4.0853e-05	3.8798e-05	4.85317e-05	4.85317e-05	-0.658389	0.00253311	1.67029	down	--	--	--	--	--	--	--	--	--	--	HMDB0003882	Organic compounds	Nucleosides, nucleotides, and analogues	Benzimidazole ribonucleosides and ribonucleotides	_	Benzimidazole ribonucleosides and ribonucleotides	Endogenous
neg_113	D-Galactosamine	0.000103099	0.000212044	0.000590234	0.000657219	0.000752485	8.53835e-05	0.000671862	8.53835e-05	0.000492245	0.000731736	0.000804365	0.000675985	0.000249652	0.000486838	0.000779425	0.000779425	-0.457996	0.248096	0.777457	unchanged	C02262	D-Galactosamine; D-Chondrosamine; 2-Amino-2-deoxy-D-galactose	Galactose metabolism(ko00052)	--	--	--	--	--	--	--	--	--	--	--	--	--	--
neg_114	Zingerone	0.000924852	0.00203923	0.00237319	0.00203061	0.00186131	0.000819903	0.0019956	0.000819903	0.0017768	0.00247641	0.00128592	0.00221023	0.00124333	0.00196321	0.00225261	0.00225261	-0.13307	0.57808	0.404155	unchanged	C17497	Zingerone; Zingiberone; Vanillylacetone; [0]-Paradol	--	--	--	--	--	--	--	--	HMDB0032590	Organic compounds	Benzenoids	Benzene and substituted derivatives	Phenols and derivatives	Methoxyphenols	Endogenous;Food;Biological
neg_115	Argininosuccinic acid	4.8254e-06	7.23915e-06	1.0173e-05	6.04053e-06	5.5432e-06	2.39694e-06	1.10897e-05	2.39694e-06	1.09857e-05	1.74338e-05	8.43985e-06	1.12418e-05	5.94476e-06	7.08637e-06	9.51778e-06	9.51778e-06	-0.578609	0.0946243	1.05994	unchanged	--	--	--	--	--	--	--	--	--	--	HMDB0000052	Organic compounds	Organic acids and derivatives	Carboxylic acids and derivatives	Amino acids, peptides, and analogues	Aspartic acid and derivatives	Endogenous
neg_116	Galactonic acid	0	0	1.49365e-05	0	0	0	0.00102304	0	0.00406773	6.55908e-06	0.00559252	0.000179632	5.13833e-05	0.00113623	0.000656369	0.000656369	-3.49347	0.123863	0.917124	unchanged	--	--	--	--	--	--	--	--	--	--	HMDB0000565	Organic compounds	Organic acids and derivatives	Hydroxy acids and derivatives	Medium-chain hydroxy acids and derivatives	Medium-chain hydroxy acids and derivatives	Endogenous
neg_117	4-Allyl-2-methoxyphenol	0	0	3.53584e-07	6.603e-06	7.45162e-06	0	1.594e-06	0	4.61944e-07	5.01338e-05	1.16969e-05	1.18203e-05	6.78271e-06	0	0	0	-2.33779	0.221271	0.908372	unchanged	--	--	--	--	--	--	--	--	--	--	HMDB0005809	Organic compounds	Benzenoids	Phenols	Methoxyphenols	Methoxyphenols	Food;Synthetic;Environmental;Biological
neg_118	Salicylurate	6.16235e-07	1.65519e-06	3.32926e-05	0	0	0	0.00159878	0	0.00443397	1.58053e-05	0.0052919	0.000277894	7.55778e-05	0.00156457	0.00107581	0.00107581	-2.96208	0.10487	0.9668	unchanged	C07588	Salicyluric acid; Salicylurate; N-(2-Hydroxybenzoyl)-glycine	--	--	--	--	--	--	--	--	HMDB0000840	Organic compounds	Benzenoids	Benzene and substituted derivatives	Benzoic acids and derivatives	Hippuric acids	Endogenous;Food;Biological
neg_119	N-Acetyl-glucosamine 1-phosphate	1.11136e-05	9.81334e-06	3.19337e-06	3.36181e-06	1.08395e-05	2.52306e-05	1.0414e-05	2.52306e-05	9.93449e-06	0	0	0	1.19814e-05	6.58371e-06	4.37532e-05	4.37532e-05	0.0338134	0.970842	0.0790555	unchanged	--	--	--	--	--	--	--	--	--	--	HMDB0001367	Organic compounds	Organic oxygen compounds	Organooxygen compounds	Carbohydrates and carbohydrate conjugates	N-acyl-alpha-hexosamines	Endogenous
neg_120	LysoPC(18:2(9Z,12Z))	0.0213007	0.0533641	0.0251605	0.011271	0.0251645	0.0498969	0.0142079	0.0498969	0.0194468	0.00712321	0.00583162	0.0119316	0.00652462	0.0195612	0.00773808	0.00773808	1.35819	0.0323213	1.41241	unchanged	--	--	--	--	--	--	--	--	--	--	HMDB0010386	Organic compounds	Lipids and lipid-like molecules	Glycerophospholipids	Glycerophosphocholines	1-acyl-sn-glycero-3-phosphocholines	Endogenous;Food;Biological
neg_121	PS(19:0/18:1(11Z))	0.000456458	0.000531456	0.000724901	0.00127896	0.000943021	0.000743827	0.00106543	0.000743827	0.00121199	0.00160206	0.00114261	0.00107898	0.00075089	0.000831833	0.0012317	0.0012317	-0.450637	0.0738589	1.1744	unchanged	--	--	--	--	--	--	--	--	--	--	--	--	--	--	--	--	--
neg_122	N-Formyl-L-tyrosine	1.92402e-05	2.30822e-05	3.76737e-05	2.28343e-05	1.75031e-05	1.34549e-05	9.46954e-05	1.34549e-05	0.000389259	2.02814e-05	0.000621891	2.95693e-05	1.09044e-05	0.000151835	7.27767e-05	7.27767e-05	-2.50448	0.135896	0.878353	unchanged	--	--	--	--	--	--	--	--	--	--	--	--	--	--	--	--	--
neg_123	Dyspropterin	0.000456691	0.000367856	0.000336155	0.000220771	0.000189462	0.000258757	0.000189521	0.000258757	6.10902e-05	5.48709e-05	3.23377e-05	1.00287e-05	4.37118e-06	4.15582e-05	6.87165e-05	6.87165e-05	2.88696	0.000473131	2.05562	up	--	--	--	--	--	--	--	--	--	--	HMDB0001195	Organic compounds	Organoheterocyclic compounds	Pteridines and derivatives	Pterins and derivatives	Pterins and derivatives	Endogenous
neg_124	Aminoadipic acid	0.000131968	0.000200196	0.000417836	0.000504009	0.000500822	0.000148629	0.00066403	0.000148629	0.000632718	0.000528476	0.000772911	0.000478295	0.000270945	0.000419621	0.000696173	0.000696173	-0.565314	0.110759	1.00807	unchanged	--	--	--	LMFA01170098	Aminoadipic acid	2-amino-hexanedioic acid	_	Fatty Acyls [FA]	Fatty Acids and Conjugates [FA01]	Dicarboxylic acids [FA0117]	HMDB0000510	Organic compounds	Organic acids and derivatives	Carboxylic acids and derivatives	Amino acids, peptides, and analogues	Alpha amino acids	Endogenous;Food;Biological
neg_125	2-Hydroxy-3-methylbutyric acid	1.10407e-05	8.03213e-05	3.51105e-05	9.15473e-05	0.000265574	6.26592e-06	0.000116287	6.26592e-06	4.43862e-06	0.000178691	0.000397148	0.000135988	3.4814e-05	4.42575e-05	0.000124795	0.000124795	-0.602174	0.474743	0.523326	unchanged	--	--	--	LMFA01050478	2-Hydroxy-3-methylbutyric acid	2-hydroxy-3-methylbutanoic acid	_	Fatty Acyls [FA]	Fatty Acids and Conjugates [FA01]	Hydroxy fatty acids [FA0105]	HMDB0000407	Organic compounds	Lipids and lipid-like molecules	Fatty Acyls	Fatty acids and conjugates	Hydroxy fatty acids	Endogenous;Food;Biological
neg_126	alpha-Isomethyl-ionone	7.54287e-06	2.00318e-05	3.8363e-05	3.59121e-05	3.22988e-05	1.0054e-05	4.27494e-05	1.0054e-05	2.6321e-05	3.37649e-05	2.92271e-05	3.39246e-05	2.48825e-05	2.1866e-05	4.35169e-05	4.35169e-05	-0.191588	0.543499	0.471463	unchanged	--	--	--	--	--	--	--	--	--	--	--	--	--	--	--	--	--
neg_127	CDP-Ethanolamine	6.19438e-05	5.74729e-05	5.68604e-05	8.56914e-05	7.67316e-05	5.94673e-05	5.35007e-05	5.94673e-05	4.63085e-05	6.31711e-05	2.71262e-05	8.76892e-05	0.000115423	6.5093e-05	9.59768e-05	9.59768e-05	-0.148935	0.584618	0.523277	unchanged	--	--	--	--	--	--	--	--	--	--	HMDB0001564	Organic compounds	Nucleosides, nucleotides, and analogues	Pyrimidine nucleotides	Pyrimidine ribonucleotides	CDP-ethanolamines	Endogenous;Food;Biological
neg_128	Caprylic acid	4.93408e-05	3.96488e-05	8.62444e-05	4.47487e-05	5.87532e-05	8.28137e-05	7.13514e-05	8.28137e-05	2.34429e-05	2.49443e-05	2.38685e-05	3.78704e-05	3.04194e-05	4.55747e-05	5.02293e-05	5.02293e-05	0.873115	0.00659261	1.67983	up	C06423	Octanoic acid; Caprylic acid; Octylic acid	Fatty acid biosynthesis(ko00061);;Metabolic pathways(ko01100)	LMFA01010008	Caprylic acid	octanoic acid	Octylic acid; C8:0	Fatty Acyls [FA]	Fatty Acids and Conjugates [FA01]	Straight chain fatty acids [FA0101]	HMDB0000482	Organic compounds	Lipids and lipid-like molecules	Fatty Acyls	Fatty acids and conjugates	Medium-chain fatty acids	Endogenous;Food;Biological
neg_129	L-Leucine	0.00048998	5.32001e-05	8.2276e-05	5.97176e-05	3.17718e-05	8.85957e-05	7.39753e-05	8.85957e-05	3.26363e-05	3.88589e-05	4.15428e-05	4.28851e-05	6.33386e-05	7.75554e-05	4.11023e-05	4.11023e-05	1.38003	0.253929	0.857709	unchanged	C00123	L-Leucine; 2-Amino-4-methylvaleric acid; (2S)-alpha-2-Amino-4-methylvaleric acid; (2S)-alpha-Leucine	Valine, leucine and isoleucine degradation(ko00280);;Valine, leucine and isoleucine biosynthesis(ko00290);;Aminoacyl-tRNA biosynthesis(ko00970);;Metabolic pathways(ko01100);;Biosynthesis of secondary metabolites(ko01110);;2-Oxocarboxylic acid metabolism(ko01210);;Biosynthesis of amino acids(ko01230);;ABC transporters(ko02010)	--	--	--	--	--	--	--	HMDB0000687	Organic compounds	Organic acids and derivatives	Carboxylic acids and derivatives	Amino acids, peptides, and analogues	Leucine and derivatives	Food;Synthetic;Biological
neg_130	Deoxyadenosine	0.000123657	8.11212e-05	7.54862e-05	0.000104989	6.43531e-05	0.0004398	0.000155024	0.0004398	9.12127e-06	7.08071e-06	7.66514e-06	1.87372e-06	4.184e-05	8.44037e-06	3.39166e-05	3.39166e-05	3.24796	0.0365646	1.40074	unchanged	C00559	Deoxyadenosine; 2'-Deoxyadenosine	Purine metabolism(ko00230);;Metabolic pathways(ko01100)	--	--	--	--	--	--	--	HMDB0000050	Organic compounds	Nucleosides, nucleotides, and analogues	Purine nucleosides	_	Purine nucleosides	Endogenous;Food;Synthetic;Biological
neg_131	2-nonanone	6.89567e-05	3.78579e-05	2.69557e-05	2.40415e-05	1.76403e-05	4.48319e-05	2.53972e-05	4.48319e-05	1.13116e-05	1.33455e-05	1.51257e-05	2.45065e-05	1.65536e-05	3.14137e-05	7.7336e-06	7.7336e-06	1.03387	0.0375922	1.37452	unchanged	--	--	--	--	--	--	--	--	--	--	HMDB0031266	Organic compounds	Organic oxygen compounds	Organooxygen compounds	Carbonyl compounds	Ketones	Endogenous;Food;Biological
neg_132	gabaculine	2.40453e-05	3.16686e-05	0.000101992	0.000119992	0.000129273	2.52449e-05	0.000205607	2.52449e-05	0.000343094	0.000130811	0.000488043	0.000139618	7.47819e-05	0.000115115	0.000168578	0.000168578	-1.19478	0.0945548	1.01243	unchanged	C12110	Gabaculine; 3-Amino-2,3-dihydrobenzoic acid	--	--	--	--	--	--	--	--	--	--	--	--	--	--	--
neg_133	L-Arginine	2.30927e-06	4.4659e-06	1.88371e-05	3.42145e-05	3.67958e-05	1.74812e-06	1.49222e-05	1.74812e-06	2.9018e-06	3.6047e-05	1.76702e-05	1.12699e-05	3.60125e-06	5.96593e-06	4.01673e-05	4.01673e-05	-0.054117	0.940097	0.103278	unchanged	C00062	L-Arginine; (S)-2-Amino-5-guanidinovaleric acid; L-Arg	Arginine biosynthesis(ko00220);;Monobactam biosynthesis(ko00261);;Arginine and proline metabolism(ko00330);;Clavulanic acid biosynthesis(ko00331);;D-Arginine and D-ornithine metabolism(ko00472);;Aminoacyl-tRNA biosynthesis(ko00970);;Metabolic pathways(ko01100);;Biosynthesis of secondary metabolites(ko01110);;Biosynthesis of amino acids(ko01230);;ABC transporters(ko02010);;Salmonella infection(ko0…	--	--	--	--	--	--	--	HMDB0000517	Organic compounds	Organic acids and derivatives	Carboxylic acids and derivatives	Amino acids, peptides, and analogues	L-alpha-amino acids	Endogenous;Food;Synthetic;Biological
neg_134	xanthosine	0.00031383	0.000537051	0.00107871	0.000613139	0.000511053	0.000198234	0.000888744	0.000198234	0.000292982	0.000228213	0.000295577	0.000193933	0.000175294	0.000485492	0.000544543	0.000544543	0.901915	0.0624955	1.2319	unchanged	C01762	Xanthosine	Purine metabolism(ko00230);;Caffeine metabolism(ko00232);;Metabolic pathways(ko01100);;Biosynthesis of secondary metabolites(ko01110)	--	--	--	--	--	--	--	HMDB0000299	Organic compounds	Nucleosides, nucleotides, and analogues	Purine nucleosides	_	Purine nucleosides	Endogenous;Food;Biological
neg_135	S-tubercidinylhomocysteine	0.00186269	0.000780374	0.00153267	0.000843462	0.000641099	0.00179265	0.00105703	0.00179265	0.000390484	0.0020791	0.00127	0.000923625	0.00134421	0.000632002	0.000331098	0.000331098	0.287889	0.482166	0.518839	unchanged	--	--	--	--	--	--	--	--	--	--	--	--	--	--	--	--	--
neg_136	4-Ethyl-2-methoxyphenol	8.21115e-07	1.39898e-06	7.36156e-06	2.73515e-06	6.09485e-06	9.16259e-07	7.82892e-06	9.16259e-07	6.68027e-07	1.03782e-05	1.05275e-05	9.97935e-06	4.06956e-06	3.05139e-06	7.79203e-06	7.79203e-06	-0.774861	0.178049	0.876209	unchanged	--	--	--	--	--	--	--	--	--	--	HMDB0040175	Organic compounds	Benzenoids	Benzene and substituted derivatives	Phenols and derivatives	Methoxyphenols	Food;Biological
neg_137	Carnosine	1.10391e-05	2.27061e-05	2.43102e-05	2.18838e-05	2.02162e-05	1.00195e-05	2.14986e-05	1.00195e-05	1.8337e-05	2.53784e-05	1.4179e-05	2.56867e-05	1.28908e-05	2.24754e-05	2.6122e-05	2.6122e-05	-0.139777	0.541851	0.435412	unchanged	C00386	Carnosine; Nalpha-(beta-alanyl)-L-histidine	Histidine metabolism(ko00340);;beta-Alanine metabolism(ko00410);;Metabolic pathways(ko01100)	--	--	--	--	--	--	--	HMDB0000033	Organic compounds	Organic acids and derivatives	Peptidomimetics	Hybrid peptides	Hybrid peptides	Endogenous;Food;Synthetic;Biological
neg_138	2-Maleylacetate	0.000148157	0.000491684	0.000948551	0.0010858	0.00116564	0.000206437	0.00117551	0.000206437	0.000737462	0.00141718	0.00099801	0.00121966	0.000745484	0.000886232	0.00135895	0.00135895	-0.495748	0.160231	1.0021	unchanged	C02222	2-Maleylacetate; 4-Oxohex-2-enedioate; Maleylacetate	Chlorocyclohexane and chlorobenzene degradation(ko00361);;Benzoate degradation(ko00362);;Fluorobenzoate degradation(ko00364);;Aminobenzoate degradation(ko00627);;Metabolic pathways(ko01100);;Microbial metabolism in diverse environments(ko01120);;Degradation of aromatic compounds(ko01220)	--	--	--	--	--	--	--	--	--	--	--	--	--	--
neg_139	1,5-Decanolide	0.00148145	0.000136498	0.000774911	0.00217103	0.00132405	0.000695872	0.000541843	0.000695872	6.71266e-05	0.00145998	0.000786041	0.00213204	0.000439777	0.000248671	5.4491e-05	5.4491e-05	0.457809	0.495925	0.374485	unchanged	--	--	--	--	--	--	--	--	--	--	--	--	--	--	--	--	--
neg_140	Oleic acid	0.00108551	0.000574925	0.000384035	0.000535645	0.000199565	0.00096094	0.000609016	0.00096094	0.000209091	0.000384801	0.000359258	0.000445308	0.000481732	0.000521424	0.000253233	0.000253233	0.712265	0.0901978	1.12293	unchanged	C00712	(9Z)-Octadecenoic acid; (Z)-Octadec-9-enoic acid; Oleate; Oleic acid	Fatty acid biosynthesis(ko00061);;Cutin, suberine and wax biosynthesis(ko00073);;Biosynthesis of unsaturated fatty acids(ko01040)	LMFA01030002	Oleic acid	9Z-octadecenoic acid	9-octadecylenic acid; cis-9-octadecenoic acid; cis-Oleic acid; cis-Oleate; Oleate; Elaic acid; Elaidoic acid; C18:1n-9; Rapinic acid	Fatty Acyls [FA]	Fatty Acids and Conjugates [FA01]	Unsaturated fatty acids [FA0103]	HMDB0000207	Organic compounds	Lipids and lipid-like molecules	Fatty Acyls	Fatty acids and conjugates	Long-chain fatty acids	Endogenous;Food;Synthetic;Biological
neg_141	D,L-gamma-methylphosphinothricin	0	1.80311e-06	2.68062e-06	1.06292e-05	8.74767e-06	0	7.46821e-06	0	1.63282e-06	2.83834e-05	1.81501e-05	1.77324e-05	8.40443e-06	1.9249e-06	3.65302e-06	3.65302e-06	-1.35036	0.137295	1.08371	unchanged	--	--	--	--	--	--	--	--	--	--	--	--	--	--	--	--	--
neg_142	3,4-Dihydroxyphenylacetaldehyde	0	0	1.71986e-06	9.49187e-07	1.90818e-06	0	7.57357e-06	0	2.87289e-05	2.10885e-06	3.84053e-05	5.45066e-06	2.87254e-06	8.65503e-06	8.12516e-06	8.12516e-06	-2.95692	0.0723111	1.08006	unchanged	C04043	3,4-Dihydroxyphenylacetaldehyde; Protocatechuatealdehyde	Tyrosine metabolism(ko00350);;Metabolic pathways(ko01100);;Biosynthesis of secondary metabolites(ko01110)	--	--	--	--	--	--	--	HMDB0003791	Organic compounds	Benzenoids	Benzene and substituted derivatives	Phenylacetaldehydes	Phenylacetaldehydes	Endogenous;Food;Biological
neg_143	PS(16:0/0:0)	1.26684e-05	4.04897e-06	7.32255e-06	1.00669e-05	7.97183e-06	1.49424e-05	6.02148e-06	1.49424e-05	0	4.78483e-06	4.7539e-06	1.27476e-05	2.36918e-05	6.033e-06	1.12154e-06	1.12154e-06	0.246729	0.68906	0.160705	unchanged	--	--	--	LMGP03050002	PS(16:0/0:0)	1-hexadecanoyl-sn-glycero-3-phosphoserine	L-Serine, 2-hydroxy-3-[(1-oxohexadecyl)oxy]propyl hydrogen phosphate (ester), sodium salt, (R)-; LPS(16:0)	Glycerophospholipids [GP]	Glycerophosphoserines [GP03]	Monoacylglycerophosphoserines [GP0305]	--	--	--	--	--	--	--
neg_144	ADP-D-glycero-D-manno-heptose	7.45285e-06	7.61758e-06	1.05517e-05	9.3399e-06	7.10391e-06	9.78832e-06	6.37567e-06	9.78832e-06	6.1743e-06	6.29528e-06	3.9694e-06	1.216e-05	1.82438e-05	1.12212e-05	1.32602e-05	1.32602e-05	-0.29263	0.3745	0.635793	unchanged	--	--	--	--	--	--	--	--	--	--	HMDB0029952	Organic compounds	Organic oxygen compounds	Organooxygen compounds	Carbohydrates and carbohydrate conjugates	Monosaccharides	Endogenous;Food
neg_145	3',5'-cyclic IMP	2.27595e-05	3.91684e-05	1.08541e-06	1.33026e-07	1.74902e-06	2.37179e-05	0	2.37179e-05	3.81413e-06	0	0	0	0	1.02358e-06	3.8115e-06	3.8115e-06	3.35688	0.104792	1.12206	unchanged	--	--	--	--	--	--	--	--	--	--	--	--	--	--	--	--	--
neg_146	(2S,3S,4R)-2-aminoicosane-1,3,4-triol	6.39847e-05	6.45092e-05	6.39851e-05	4.56974e-05	3.34418e-05	7.02012e-05	7.40034e-05	7.02012e-05	1.90326e-05	2.17663e-05	2.86469e-05	3.67505e-05	5.13697e-05	5.14357e-05	2.43853e-05	2.43853e-05	0.833245	0.00462998	1.57554	up	--	--	--	--	--	--	--	--	--	--	--	--	--	--	--	--	--
neg_147	S-D-Lactoylglutathione	7.07367e-06	1.68967e-05	1.02373e-06	5.7446e-07	6.55522e-08	8.84487e-06	1.13548e-06	8.84487e-06	8.87348e-05	1.87479e-06	6.68958e-06	1.1458e-07	2.11426e-07	2.20638e-05	1.28437e-05	1.28437e-05	-1.89581	0.298462	0.599827	unchanged	C03451	(R)-S-Lactoylglutathione; S-D-Lactoylglutathione	Pyruvate metabolism(ko00620)	--	--	--	--	--	--	--	HMDB0001066	Organic compounds	Organic acids and derivatives	Carboxylic acids and derivatives	Amino acids, peptides, and analogues	Oligopeptides	Endogenous;Food;Biological
neg_148	Thymidine	0.0138851	0.00673617	0.00540648	0.0118208	0.0103011	0.0159732	0.0103133	0.0159732	0.00150063	0.00343217	0.00216954	0.00133155	0.00524468	0.00349164	0.0112377	0.0112377	1.38971	0.00503466	1.56253	up	C00214	Thymidine; Deoxythymidine	Pyrimidine metabolism(ko00240);;Metabolic pathways(ko01100)	--	--	--	--	--	--	--	HMDB0000273	Organic compounds	Nucleosides, nucleotides, and analogues	Pyrimidine nucleosides	Pyrimidine 2'-deoxyribonucleosides	Pyrimidine 2'-deoxyribonucleosides	Endogenous;Food;Biological
neg_149	Adenosine 2',3'-cyclic phosphate	1.12317e-05	4.84133e-05	0	7.80073e-07	0	4.96763e-05	0	4.96763e-05	0	0	0	0	1.40677e-06	8.8839e-06	1.4307e-05	1.4307e-05	2.16224	0.218618	0.863098	unchanged	--	--	--	--	--	--	--	--	--	--	HMDB0011616	Organic compounds	Nucleosides, nucleotides, and analogues	Purine nucleotides	Cyclic purine nucleotides	2',3'-cyclic purine nucleotides	Endogenous
neg_150	Decanal	2.48018e-05	1.88825e-05	2.17282e-05	6.13936e-06	3.23286e-06	4.85946e-05	2.35266e-05	4.85946e-05	9.326e-07	3.04419e-06	1.52102e-06	4.08118e-06	3.77765e-06	2.40749e-05	1.59608e-06	1.59608e-06	1.91233	0.0388526	1.3733	unchanged	C12307	Decanal; 1-Decanal	--	LMFA06000052	Capraldehyde	decanal	Caprinaldehyde	Fatty Acyls [FA]	Fatty aldehydes [FA06]	_	HMDB0011623	Organic compounds	Organic oxygen compounds	Organooxygen compounds	Carbonyl compounds	Medium-chain aldehydes	Endogenous;Food;Biological
neg_151	3-Dehydro-L-gulonate 6-phosphate	5.59045e-07	8.57038e-07	0	0	0	0	7.96752e-05	0	0.000432764	0	0.00052157	8.58406e-06	9.82309e-07	9.5052e-05	4.57771e-05	4.57771e-05	-3.768	0.133409	0.892449	unchanged	C14899	3-Dehydro-L-gulonate 6-phosphate	Pentose and glucuronate interconversions(ko00040);;Ascorbate and aldarate metabolism(ko00053);;Metabolic pathways(ko01100);;Microbial metabolism in diverse environments(ko01120)	--	--	--	--	--	--	--	--	--	--	--	--	--	--
neg_152	3,7-Dimethyl-1,5-octadien-3,7-diol	1.97566e-05	1.32652e-05	1.53436e-05	1.19317e-05	1.07109e-05	1.59572e-05	1.42545e-05	1.59572e-05	7.50625e-06	1.70071e-05	2.09163e-05	2.39807e-05	2.09873e-05	1.50156e-05	5.51304e-06	5.51304e-06	-0.132111	0.643563	0.331302	unchanged	--	--	--	--	--	--	--	--	--	--	HMDB0036990	Organic compounds	Organooxygen compounds	Alcohols and polyols	Tertiary alcohols	Tertiary alcohols	Endogenous;Food;Biological
neg_153	2'-Deoxyinosine	1.19633e-05	1.25174e-05	2.80064e-05	2.84222e-05	2.69428e-05	9.35052e-06	3.92362e-05	9.35052e-06	0.00023908	5.44017e-05	0.000255173	4.72453e-05	1.63694e-05	7.08957e-05	2.72398e-05	2.72398e-05	-2.18304	0.0842679	1.04017	unchanged	--	--	--	--	--	--	--	--	--	--	HMDB0000071	Organic compounds	Nucleosides, nucleotides, and analogues	Purine nucleosides	Purine 2'-deoxyribonucleosides	Purine 2'-deoxyribonucleosides	Endogenous;Food;Biological
neg_154	Dopamine	1.95741e-05	7.35659e-05	6.60149e-05	5.95748e-05	5.54808e-05	2.71258e-05	8.35208e-05	2.71258e-05	0.000186649	7.70254e-05	6.55624e-05	7.22262e-05	3.85783e-05	0.000131855	0.000138067	0.000138067	-0.883422	0.0620257	1.12587	unchanged	C03758	Dopamine; 4-(2-Aminoethyl)-1,2-benzenediol; 4-(2-Aminoethyl)benzene-1,2-diol; 3,4-Dihydroxyphenethylamine; 2-(3,4-Dihydroxyphenyl)ethylamine	Tyrosine metabolism(ko00350);;Metabolic pathways(ko01100);;Biosynthesis of secondary metabolites(ko01110)	--	--	--	--	--	--	--	HMDB0000073	Organic compounds	Benzenoids	Phenols	Benzenediols	Catecholamines and derivatives	Endogenous;Food;Biological
neg_155	1-Octen-3-ol	0.014151	0.00807555	0.00522986	0.00499202	0.00436338	0.00658873	0.00393832	0.00658873	0.00142975	0.00545991	0.00581464	0.00448798	0.00732455	0.00864687	0.00361657	0.00361657	0.364094	0.371438	0.621663	unchanged	C14272	1-Octen-3-ol	--	LMFA05000093	(R)-oct-1-en-3-ol	(3R)-oct-1-en-3-ol	1-OCTEN-3-OL	Fatty Acyls [FA]	Fatty alcohols [FA05]	_	HMDB0031299	Organic compounds	Lipids and lipid-like molecules	Fatty Acyls	Fatty alcohols	Fatty alcohols	Endogenous;Food;Biological
neg_156	PI(12:0/0:0)	6.93638e-05	7.52989e-05	0.000253912	0.000147554	0.000123923	7.43058e-05	6.96165e-05	7.43058e-05	1.81095e-05	6.60358e-05	8.0584e-05	2.48876e-05	1.24214e-05	3.62523e-06	3.82927e-05	3.82927e-05	1.73836	0.0192155	1.56952	unchanged	--	--	--	LMGP06050007	PI(12:0/0:0)	1-dodecanoyl-glycero-3-phospho-(1'-myo-inositol)	LPI(12:0/0:0); LPI(12:0)	Glycerophospholipids [GP]	Glycerophosphoinositols [GP06]	Monoacylglycerophosphoinositols [GP0605]	--	--	--	--	--	--	--
neg_157	PC(18:1(9Z)/0:0)	0.0384709	0.0715017	0.0485445	0.0175999	0.0438035	0.0716276	0.0153209	0.0716276	0.0244615	0.00839048	0.00675469	0.0119578	0.00587219	0.0172541	0.0109098	0.0109098	1.84193	0.00947045	1.70166	up	--	--	--	LMGP01050032	PC(18:1(9Z)/0:0)	1-(9Z-octadecenoyl)-sn-glycero-3-phosphocholine	Choline, phosphate 3-ester with 1-monoolein, L-;1-O-Oleoyl-sn-glycero-3-phosphocholine; 1-Oleoyl-sn-glycero-3-phosphorylcholine; PC(18:1/0:0); LPC(18:1)	Glycerophospholipids [GP]	Glycerophosphocholines [GP01]	Monoacylglycerophosphocholines [GP0105]	HMDB0002815	Organic compounds	Lipids and lipid-like molecules	Glycerophospholipids	Glycerophosphocholines	1-acyl-sn-glycero-3-phosphocholines	Endogenous;Food;Biological
neg_158	Methyl decanoate	6.43772e-05	4.61547e-05	4.13741e-05	4.22721e-05	3.17812e-05	4.8567e-05	3.15288e-05	4.8567e-05	1.07504e-05	2.34162e-05	2.02754e-05	3.12019e-05	4.48562e-05	3.57637e-05	7.64898e-06	7.64898e-06	0.815428	0.0147978	1.40574	unchanged	--	--	--	LMFA07010454	Methyl decanoate	Methyl decanoate	WE(1:0/10:0)	Fatty Acyls [FA]	Fatty esters [FA07]	Wax monoesters [FA0701]	HMDB0033848	Organic compounds	Lipids and lipid-like molecules	Fatty Acyls	Fatty acid esters	Fatty acid methyl esters	Endogenous;Food;Biological
neg_159	PC(14:0/0:0)	0.000108202	0.000220151	0.00011868	3.40574e-05	0.000147629	0.00015315	0.000100538	0.00015315	8.16642e-05	7.40771e-06	7.08832e-06	2.89997e-05	1.04439e-05	3.8718e-05	1.59091e-05	1.59091e-05	2.2137	0.00279764	1.74326	up	--	--	--	LMGP01050012	PC(14:0/0:0)	1-tetradecanoyl-sn-glycero-3-phosphocholine	1-Myristoyl-L-alpha-phosphorylcholine; 1-Myristoyl-sn-glycero-3-phosphatidylcholine; 1-Myristoyl-sn-glycero-3-phosphocholine; 1-Tetradecanoyl-sn-glycero-3-phosphorylcholine; L-alpha-Myristoyllysophosphatidylcholine; Myristoyl L-alpha-lysolecithin; Myristoyl L-alpha-lysophosphatidylcholine; LPC(14:0); LPC(14:0)	Glycerophospholipids [GP]	Glycerophosphocholines [GP01]	Monoacylglycerophosphocholines [GP0105]	--	--	--	--	--	--	--
neg_160	Terpinen-4-ol	9.35903e-05	6.40484e-05	4.52857e-05	2.16621e-05	2.53743e-05	3.03582e-05	2.97539e-05	3.03582e-05	8.53561e-06	5.85163e-05	5.72724e-05	6.11929e-05	6.87258e-05	8.51461e-05	8.25735e-06	8.25735e-06	-0.165014	0.726009	0.228767	unchanged	C17073	Terpineol-4; Terpinen-4-ol	--	--	--	--	--	--	--	--	HMDB0035833	Organic compounds	Lipids and lipid-like molecules	Prenol lipids	Monoterpenoids	Menthane monoterpenoids	Endogenous;Food;Biological
neg_161	Ubiquinol	7.19978e-05	2.02094e-05	1.49387e-05	1.79352e-05	6.00421e-06	2.71049e-05	3.4572e-05	2.71049e-05	8.58005e-06	1.69009e-05	1.38469e-05	1.37751e-05	2.01645e-05	1.79104e-05	7.72758e-06	7.72758e-06	0.9627	0.155037	0.961885	unchanged	C00390	Ubiquinol; QH2; CoQH2	Oxidative phosphorylation(ko00190);;Metabolic pathways(ko01100)	--	--	--	--	--	--	--	HMDB0001304	Organic compounds	Lipids and lipid-like molecules	Prenol lipids	Quinone and hydroquinone lipids	Ubiquinols	Endogenous;Food;Biological
neg_162	L-Ala-gamma-D-Glu-DAP-D-Ala	1.66757e-05	6.86659e-06	3.0028e-05	3.641e-05	2.83092e-05	2.35917e-05	3.36168e-05	2.35917e-05	1.94797e-05	4.35754e-05	3.44519e-05	3.67024e-05	2.59683e-05	1.06161e-05	7.16037e-06	7.16037e-06	-0.0200518	0.957818	0.125846	unchanged	--	--	--	--	--	--	--	--	--	--	--	--	--	--	--	--	--
neg_163	7-Methylguanosine 5'-phosphate	0.0311053	0.023823	0.0268921	0.0313553	0.0314829	0.0239623	0.0211518	0.0239623	0.0121078	0.0467471	0.0277522	0.03158	0.0365351	0.025535	0.0231043	0.0231043	-0.0997735	0.672595	0.400502	unchanged	C03998	7-Methylguanosine 5'-phosphate; N7-Methyl-GMP	--	--	--	--	--	--	--	--	--	--	--	--	--	--	--
neg_164	5(S)-Hydroperoxyeicosatetraenoic acid	8.31975e-05	6.54904e-05	7.08412e-05	6.73351e-05	5.522e-05	6.17555e-05	7.84132e-05	6.17555e-05	4.1216e-05	5.05498e-05	5.64029e-05	6.07718e-05	5.73862e-05	6.6048e-05	4.73681e-05	4.73681e-05	0.344767	0.0105466	1.46638	unchanged	--	--	--	--	--	--	--	--	--	--	HMDB0001193	Organic compounds	Lipids and lipid-like molecules	Fatty Acyls	Eicosanoids	Hydroperoxyeicosatetraenoic acids	Endogenous;Food;Biological
neg_165	Uridine 5'-monophosphate	0.000610891	0.000708984	0.000336135	0.000307263	0.000630833	0.000988581	0.000652736	0.000988581	0.00135564	0.000211715	0.000176117	0.000468844	0.000738811	0.00119777	0.00150307	0.00150307	-0.416247	0.395043	0.509076	unchanged	C00105	UMP; Uridylic acid; Uridine monophosphate; Uridine 5'-monophosphate; 5'Uridylic acid	Pyrimidine metabolism(ko00240);;Metabolic pathways(ko01100)	--	--	--	--	--	--	--	HMDB0000288	Organic compounds	Nucleosides, nucleotides, and analogues	Pyrimidine nucleotides	Pyrimidine ribonucleotides	Pyrimidine ribonucleoside monophosphates	Endogenous;Food;Biological
neg_166	3-pyridinecarboxaldehyde adenine dinucleotide	0.000278285	0.000214826	0.000164259	0.000276455	0.000246417	0.000268589	0.000116308	0.000268589	6.95346e-05	0.00018277	3.28169e-05	0.000247944	0.000423389	0.000163173	0.000234167	0.000234167	0.209283	0.591198	0.221382	unchanged	--	--	--	--	--	--	--	--	--	--	--	--	--	--	--	--	--
neg_167	zymosterol intermediate 1b	0.000180781	0.00013626	0.000131325	0.000139711	0.000122685	0.000171754	0.000128334	0.000171754	4.57662e-05	9.34876e-05	7.31871e-05	0.000106801	9.80422e-05	0.000115669	5.13245e-05	5.13245e-05	0.790845	0.000718543	1.77087	up	--	--	--	LMST01010171	zymosterol intermediate 1b	(20R)-3beta-hydroxy-5alpha-cholesta-8,24-diene-4-carbaldehyde	_	Sterol Lipids [ST]	Sterols [ST01]	Cholesterol and derivatives [ST0101]	--	--	--	--	--	--	--
neg_168	L-Homocysteine	9.08903e-07	3.31486e-06	1.19848e-05	1.53599e-05	1.34899e-05	1.17567e-06	3.89611e-05	1.17567e-06	0.000227721	2.16481e-05	0.000547311	2.18455e-05	1.31332e-05	7.21975e-05	6.69784e-05	6.69784e-05	-3.51038	0.136751	0.885931	unchanged	C00155	L-Homocysteine; L-2-Amino-4-mercaptobutyric acid; Homocysteine	Cysteine and methionine metabolism(ko00270);;Sulfur metabolism(ko00920);;Metabolic pathways(ko01100);;Biosynthesis of secondary metabolites(ko01110);;Biosynthesis of amino acids(ko01230);;NOD-like receptor signaling pathway(ko04621)	--	--	--	--	--	--	--	HMDB0000742	Organic compounds	Organic acids and derivatives	Carboxylic acids and derivatives	Amino acids, peptides, and analogues	Alpha amino acids	Endogenous;Food;Biological
neg_169	LPA(16:0/0:0)	5.48254e-05	3.00371e-05	4.62707e-05	5.97366e-05	5.0468e-05	4.07115e-05	2.86481e-05	4.07115e-05	1.44658e-05	3.83716e-05	1.71018e-05	3.30729e-05	4.76007e-05	2.98734e-05	1.82375e-05	1.82375e-05	0.644746	0.0298169	1.22068	unchanged	--	--	--	--	--	--	--	--	--	--	HMDB0007853	Organic compounds	Lipids and lipid-like molecules	Glycerophospholipids	Glycerophosphates	1-acylglycerol-3-phosphates	Endogenous;Food;Biological
neg_170	4-Vinylguaiacol	0.000294456	0.000161783	0.000215223	0.000167623	0.000165105	0.000258467	0.000200981	0.000258467	0.000130261	0.000170601	0.000159551	0.000117701	0.000146585	0.000150864	0.000163953	0.000163953	0.493647	0.0198434	1.58176	unchanged	C17883	4-Vinylguaiacol	--	--	--	--	--	--	--	--	HMDB0013744	Organic compounds	Benzenoids	Phenols	Methoxyphenols	Methoxyphenols	Endogenous;Food;Biological
neg_171	bacimethrin	9.44404e-06	2.00899e-05	2.54896e-05	5.16194e-05	4.66505e-05	7.01777e-06	6.13078e-05	7.01777e-06	5.67873e-05	6.65479e-05	4.4587e-05	7.73242e-05	5.55855e-05	4.54721e-05	7.88185e-05	7.88185e-05	-0.939797	0.0129534	1.60999	unchanged	--	--	--	--	--	--	--	--	--	--	--	--	--	--	--	--	--
neg_172	Tyrosol	0	0	0	2.43017e-06	6.41085e-07	1.80169e-07	0	1.80169e-07	0	3.37624e-05	6.2519e-06	3.22783e-06	6.25065e-06	0	0	0	-3.92808	0.199304	0.937894	unchanged	C06044	4-Hydroxyphenylethanol; Tyrosol	Tyrosine metabolism(ko00350)	--	--	--	--	--	--	--	HMDB0004284	Organic compounds	Benzenoids	Phenols	Tyrosols and derivatives	Tyrosols	Endogenous;Food;Biological
neg_173	2-n-heptyl-4-hydroxyquinoline-N-oxide	2.08943e-05	2.37474e-05	1.02624e-05	1.25248e-05	8.20773e-06	6.68069e-06	3.35106e-05	6.68069e-06	8.8119e-06	2.39691e-05	2.94049e-05	2.84225e-05	3.69569e-05	1.8e-05	2.80104e-05	2.80104e-05	-0.583582	0.129248	1.11075	unchanged	--	--	--	--	--	--	--	--	--	--	--	--	--	--	--	--	--
neg_174	5-Amino-6-ribitylamino uracil	4.27629e-05	2.63765e-05	7.72279e-05	0.000117721	9.98729e-05	7.43511e-05	8.06076e-05	7.43511e-05	6.19933e-05	9.04989e-05	6.29348e-05	7.6543e-05	7.09899e-05	6.24022e-05	7.49399e-05	7.49399e-05	0.0527129	0.836847	0.0310522	unchanged	--	--	--	--	--	--	--	--	--	--	HMDB0011106	Organic compounds	Organic oxygen compounds	Organooxygen compounds	Carbohydrates and carbohydrate conjugates	Pentoses	Endogenous
neg_175	Nicotinic acid	1.96882e-06	1.0069e-05	2.76233e-05	7.22958e-05	4.36158e-05	5.27973e-06	3.22927e-05	5.27973e-06	9.10131e-06	3.91885e-05	4.12657e-05	6.83874e-05	2.4743e-05	3.6071e-05	2.97873e-05	2.97873e-05	-0.363817	0.511478	0.559067	unchanged	C00253	Nicotinate; Nicotinic acid; Niacin; 3-Pyridinecarboxylic acid	Nicotinate and nicotinamide metabolism(ko00760);;Metabolic pathways(ko01100);;Biosynthesis of secondary metabolites(ko01110);;Microbial metabolism in diverse environments(ko01120);;Pertussis(ko05133)	--	--	--	--	--	--	--	HMDB0001488	Organic compounds	Organoheterocyclic compounds	Pyridines and derivatives	Pyridinecarboxylic acids and derivatives	Pyridinecarboxylic acids	Endogenous;Food;Synthetic;Biological
neg_176	PS(19:0/19:0)	0.000705447	0.00136184	0.000470264	9.92031e-05	0.000345409	0.00268282	0.000155706	0.00268282	3.87971e-05	4.76843e-05	7.14977e-05	8.28749e-05	7.99899e-05	0.000394054	6.97142e-05	6.97142e-05	2.89114	0.0846961	1.22612	unchanged	--	--	--	LMGP03010868	PS(19:0/19:0)	1,2-dinonadecanoyl-sn-glycero-3-phosphoserine	PS(38:0); PS(19:0/19:0)	Glycerophospholipids [GP]	Glycerophosphoserines [GP03]	Diacylglycerophosphoserines [GP0301]	--	--	--	--	--	--	--
neg_177	2-deoxygluconate	0.00011194	0.000106254	0.000147076	0.000190083	0.000172457	0.000107564	0.00022446	0.000107564	0.000481049	0.00018749	0.000234774	0.000190723	0.000150399	0.000179796	0.000242087	0.000242087	-0.652824	0.0946712	1.03983	unchanged	--	--	--	--	--	--	--	--	--	--	--	--	--	--	--	--	--
neg_178	PA(14:0/0:0)	9.60815e-07	1.98946e-06	1.13739e-05	1.32947e-05	7.019e-06	1.66265e-07	0.00027361	1.66265e-07	0.00100745	2.90725e-05	0.000980582	4.83429e-05	1.63453e-05	0.000298569	0.000149058	0.000149058	-3.03586	0.109563	0.958678	unchanged	--	--	--	LMGP10050007	PA(14:0/0:0)	1-tetradecanoyl-sn-glycero-3-phosphate	Tetradecanoic acid, 2-hydroxy-3-(phosphonooxy)propyl ester, (R)-; 1-Myristoyl-sn-glycero-3-phosphate; 1-Myristoyl-sn-glycerol 3-phosphate; LPA(14:0); LPA(14:0)	Glycerophospholipids [GP]	Glycerophosphates [GP10]	Monoacylglycerophosphates [GP1005]	HMDB0062321	Organic compounds	Lipids and lipid-like molecules	Glycerophospholipids	Glycerophosphates	1-acylglycerol-3-phosphates	Food;Endogenous;Biological
neg_179	fructoselysine-6-phosphate	6.76922e-06	1.92689e-06	1.739e-05	8.06502e-06	2.16403e-05	2.66369e-06	5.66979e-05	2.66369e-06	4.57313e-05	0	2.17471e-05	7.45903e-06	4.25351e-06	5.4154e-05	6.98482e-05	6.98482e-05	-0.819299	0.343495	0.578367	unchanged	--	--	--	--	--	--	--	--	--	--	--	--	--	--	--	--	--
neg_180	2,3-dihydrodipicolinate	4.20652e-05	8.20329e-05	0.000156338	0.000162442	0.000150195	4.9866e-05	0.000159962	4.9866e-05	0.000164107	0.000228228	0.000148373	0.000191304	0.000115544	0.000122343	0.000174518	0.000174518	-0.511319	0.0816289	1.15031	unchanged	--	--	--	--	--	--	--	--	--	--	HMDB0012247	Organic compounds	Organic acids and derivatives	Carboxylic acids and derivatives	Amino acids, peptides, and analogues	Alpha amino acids and derivatives	Endogenous
neg_181	Dethiobiotin	1.82864e-05	1.44204e-05	1.50816e-05	3.15406e-05	1.65691e-05	8.31374e-06	1.74762e-05	8.31374e-06	2.02629e-05	5.68022e-05	2.29841e-05	2.09983e-05	1.19144e-05	2.24786e-05	2.5901e-05	2.5901e-05	-0.575523	0.191823	0.897973	unchanged	C01909	Dethiobiotin; Desthiobiotin	Biotin metabolism(ko00780);;Metabolic pathways(ko01100)	--	--	--	--	--	--	--	HMDB0003581	Organic compounds	Lipids and lipid-like molecules	Fatty Acyls	Fatty acids and conjugates	Medium-chain fatty acids	Endogenous;Food;Biological
neg_182	4-(Glutamylamino) butanoate	7.85762e-06	1.83577e-05	4.43119e-05	4.44081e-05	4.63641e-05	1.03579e-05	3.87183e-05	1.03579e-05	1.91221e-05	5.5228e-05	1.76837e-05	3.66771e-05	1.39627e-05	1.51736e-05	4.65627e-05	4.65627e-05	0.0415029	0.926801	0.00611942	unchanged	--	--	--	--	--	--	--	--	--	--	HMDB0012161	Organic compounds	Organic acids and derivatives	Carboxylic acids and derivatives	Amino acids, peptides, and analogues	Glutamine and derivatives	Endogenous
neg_183	zymosterol	1.22552e-06	1.65632e-05	1.59436e-05	5.45402e-08	3.25949e-06	1.72131e-06	3.43032e-06	1.72131e-06	0	0	0	0	0	0	0	0	Inf	0.0652825	1.30613	unchanged	C05437	Zymosterol; Delta8,24-Cholestadien-3beta-ol; 5alpha-Cholesta-8,24-dien-3beta-ol	Steroid biosynthesis(ko00100);;Metabolic pathways(ko01100)	LMST01010066	Zymosterol	5alpha-cholesta-8,24-dien-3beta-ol	_	Sterol Lipids [ST]	Sterols [ST01]	Cholesterol and derivatives [ST0101]	HMDB0006271	Organic compounds	Lipids and lipid-like molecules	Steroids and steroid derivatives	Cholestane steroids	Cholesterols and derivatives	Endogenous;Food;Biological
neg_184	Linoleic acid	0.000192114	5.81094e-05	0.000177317	0.000166644	0.000131353	0.00018609	0.000164387	0.00018609	2.62825e-05	0.000195208	7.48989e-05	8.23811e-05	0.000109888	5.07331e-05	5.44137e-05	5.44137e-05	0.857636	0.0275159	1.30468	unchanged	C01595	Linoleate; Linoleic acid; (9Z,12Z)-Octadecadienoic acid; 9-cis,12-cis-Octadecadienoate; 9-cis,12-cis-Octadecadienoic acid	Linoleic acid metabolism(ko00591);;Biosynthesis of unsaturated fatty acids(ko01040);;Metabolic pathways(ko01100)	LMFA01030120	Linoleic acid	9Z,12Z-octadecadienoic acid	cis-9, cis-12-octadecadienoic acid; cis,cis-Linoleic acid; cis,cis-9,12-octadecadienoic acid; Linoleate; 9Z,12Z-Linoleic acid; Telfairic acid; C18:2n-6,9; Linolic acid; Leinolic acid	Fatty Acyls [FA]	Fatty Acids and Conjugates [FA01]	Unsaturated fatty acids [FA0103]	HMDB0000673	Organic compounds	Lipids and lipid-like molecules	Fatty Acyls	Lineolic acids and derivatives	Lineolic acids and derivatives	Endogenous;Food;Exogenous;Synthetic;Biological
neg_185	Indoleacetaldehyde	1.25148e-05	2.54566e-05	1.36257e-05	1.61625e-05	9.43481e-06	3.05662e-06	3.73151e-05	3.05662e-06	1.73326e-05	1.81938e-05	4.28976e-05	4.33833e-06	4.37828e-06	1.33155e-05	1.74885e-05	1.74885e-05	-0.0046373	0.9935	0.0215181	unchanged	C00637	Indole-3-acetaldehyde; 2-(Indol-3-yl)acetaldehyde; Indoleacetaldehyde	Tryptophan metabolism(ko00380);;Metabolic pathways(ko01100)	--	--	--	--	--	--	--	HMDB0001190	Organic compounds	Organoheterocyclic compounds	Indoles and derivatives	Indoles	3-alkylindoles	Endogenous;Food;Biological
neg_186	PC(18:4(6Z,9Z,12Z,15Z)/18:0)	0.0171473	0.0191949	0.0192691	0.0269246	0.0243574	0.00900421	0.0111725	0.00900421	0.0144688	0.0231793	0.0126617	0.0310864	0.0273877	0.0144259	0.0236838	0.0236838	-0.209148	0.453615	0.62259	unchanged	--	--	--	LMGP01011711	PC(18:4(6Z,9Z,12Z,15Z)/18:0)	1-(6Z,9Z,12Z,15Z-octadecatetraenoyl)-2-octadecanoyl-glycero-3-phosphocholine	PC(36:4); PC(18:0_18:4)	Glycerophospholipids [GP]	Glycerophosphocholines [GP01]	Diacylglycerophosphocholines [GP0101]	HMDB0008234	_	_	_	_	_	Endogenous;Food;Biological
neg_187	Oxidized glutathione	6.90615e-05	8.60909e-06	4.44014e-06	3.16315e-05	5.28925e-05	0.000133918	1.64598e-05	0.000133918	0	5.9989e-07	3.03036e-07	0	0	0	7.70688e-05	7.70688e-05	2.02352	0.125529	1.05157	unchanged	C00127	Glutathione disulfide; GSSG; Oxiglutatione; Oxidized glutathione	Glutathione metabolism(ko00480)	--	--	--	--	--	--	--	HMDB0003337	Organic compounds	Organic acids and derivatives	Carboxylic acids and derivatives	Amino acids, peptides, and analogues	Oligopeptides	Endogenous;Food;Biological
neg_188	Undecalactone	1.40446e-05	7.74328e-06	1.10477e-05	3.96907e-06	2.12e-06	7.86781e-06	4.35538e-06	7.86781e-06	2.81206e-06	6.54486e-06	5.58277e-06	6.21102e-06	7.60972e-06	1.03149e-05	0	0	0.388416	0.413369	0.658651	unchanged	--	--	--	--	--	--	--	--	--	--	--	--	--	--	--	--	--
neg_189	DG(14:0/16:1(9Z)/0:0)	0.0011057	0.000614893	0.000636508	0.000695445	0.000497462	0.000315985	0.000707576	0.000315985	0.00215103	0.00190853	0.00266568	0.00413837	0.00581335	0.00301123	0.000186008	0.000186008	-2.1195	0.0171857	1.62348	unchanged	--	--	--	--	--	--	--	--	--	--	HMDB0007012	Organic compounds	Lipids and lipid-like molecules	Glycerolipids	Diradylglycerols	1,2-diacylglycerols	Endogenous;Food;Biological
neg_190	hexacosanoyl-CoA	1.58494e-05	6.30746e-06	2.90193e-05	2.38934e-06	0	1.08767e-05	4.61146e-05	1.08767e-05	0	1.08294e-06	1.96315e-06	9.9084e-06	5.61216e-06	1.38225e-06	0	0	2.47041	0.0851779	1.12757	unchanged	--	--	--	LMFA07050327	Cerotoyl-CoA	Hexacosanoyl-CoA	C26:0-CoA;C26:0-coenzyme A; cerotoyl-coenzyme A;hexacosanoyl-CoA (N-C26:0CoA);hexacosanoyl-coenzyme A	Fatty Acyls [FA]	Fatty esters [FA07]	Fatty acyl CoAs [FA0705]	HMDB0006459	Organic compounds	Lipids and lipid-like molecules	Fatty Acyls	Fatty acyl thioesters	Very long-chain fatty acyl CoAs	Endogenous;Food;Biological
neg_191	S-adenosyl-L-ethionine	0.000123387	0.000231516	0.000152881	0.000387153	0.000941232	0.0002737	0.000170092	0.0002737	6.61137e-05	9.45234e-05	0.000393219	8.90424e-05	0.000341329	7.03816e-05	0.000670736	0.000670736	0.402124	0.57956	0.287997	unchanged	--	--	--	--	--	--	--	--	--	--	--	--	--	--	--	--	--
neg_192	N-Acetylneuraminic acid	2.8002e-07	1.17938e-05	1.04311e-05	3.07749e-06	1.9966e-06	0	2.78339e-05	0	5.43682e-05	1.20414e-05	2.91705e-05	5.16554e-06	0	9.1633e-06	1.47745e-05	1.47745e-05	-1.16998	0.2442	0.694628	unchanged	C00270	N-Acetylneuraminate; N-Acetylneuraminic acid; 5-Acetamido-3,5-dideoxy-D-glycero-D-galacto-2-nonulosonic acid; Neu5Ac	Amino sugar and nucleotide sugar metabolism(ko00520);;Metabolic pathways(ko01100)	--	--	--	--	--	--	--	HMDB0000230	Organic compounds	Organic oxygen compounds	Organooxygen compounds	Carbohydrates and carbohydrate conjugates	N-acylneuraminic acids	Endogenous;Food;Biological
neg_193	7-cyano-7-carbaguanine	1.69417e-06	5.98375e-06	4.93566e-06	2.24671e-06	3.44037e-06	2.69621e-06	1.48567e-05	2.69621e-06	1.24955e-05	6.53562e-06	6.61813e-06	1.46962e-05	1.56407e-05	3.74162e-05	2.34389e-05	2.34389e-05	-1.70436	0.0310411	1.36934	unchanged	--	--	--	--	--	--	--	--	--	--	--	--	--	--	--	--	--
neg_194	phosphinothricin	8.21126e-05	0.000126818	8.89908e-05	3.84191e-05	3.84389e-05	3.19051e-05	6.53954e-05	3.19051e-05	6.5392e-05	4.0775e-05	6.37291e-05	4.47858e-05	2.17631e-05	6.28841e-05	5.4031e-05	5.4031e-05	0.417892	0.270087	0.843639	unchanged	C04650	L-Phosphinothricin; Phosphinothricin; L-Glufosinate; L-2-Amino-4-(hydroxymethylphosphinyl)butanoate	Phosphonate and phosphinate metabolism(ko00440)	--	--	--	--	--	--	--	--	--	--	--	--	--	--
neg_195	Cyclic AMP	4.50428e-06	7.15726e-05	0	1.13452e-06	1.04039e-06	3.23453e-05	0	3.23453e-05	0	0	0	0	3.16405e-06	1.18295e-05	1.80653e-05	1.80653e-05	1.7422	0.33359	0.638422	unchanged	C00575	3',5'-Cyclic AMP; Cyclic adenylic acid; Cyclic AMP; Adenosine 3',5'-phosphate; Adenosine 3',5'-cyclic phosphate; cAMP	Purine metabolism(ko00230);;Biofilm formation - Pseudomonas aeruginosa(ko02025);;Biofilm formation - Escherichia coli(ko02026)	--	--	--	--	--	--	--	HMDB0000058	Organic compounds	Nucleosides, nucleotides, and analogues	Purine nucleotides	Cyclic purine nucleotides	3',5'-cyclic purine nucleotides	Endogenous;Food;Biological
neg_196	Myricetin 3-O-glucuronide	7.83944e-05	6.30531e-05	5.25504e-05	8.2021e-05	7.90638e-05	8.04962e-05	3.51322e-05	8.04962e-05	2.07615e-05	5.65103e-05	1.09662e-05	6.82292e-05	0.000127719	4.79052e-05	7.41306e-05	7.41306e-05	0.212573	0.581435	0.231716	unchanged	--	--	--	--	--	--	--	--	--	--	--	--	--	--	--	--	--
neg_197	N-Acetyl-DL-serine	2.98891e-06	9.86118e-06	1.72575e-05	1.30852e-05	1.97249e-05	4.71678e-06	2.5646e-05	4.71678e-06	3.25429e-05	2.43051e-05	3.56159e-05	1.91088e-05	8.55428e-06	1.60664e-05	2.40838e-05	2.40838e-05	-0.780921	0.0646129	1.10858	unchanged	--	--	--	--	--	--	--	--	--	--	--	--	--	--	--	--	--
neg_198	piericidin A	0.000109223	0.000105486	9.43595e-05	2.19827e-05	4.09366e-05	0.000110983	3.38275e-05	0.000110983	2.05355e-05	1.57022e-05	1.15512e-05	3.25213e-05	2.34379e-05	1.48482e-05	4.92538e-05	4.92538e-05	1.62243	0.0151036	1.6632	unchanged	--	--	--	--	--	--	--	--	--	--	--	--	--	--	--	--	--
neg_199	L-Glutamine	0	4.6855e-08	9.5437e-08	0	2.46509e-08	0	1.66704e-06	0	4.51818e-06	4.03982e-08	1.83868e-05	2.42829e-07	3.48982e-08	1.35692e-06	4.38509e-07	4.38509e-07	-3.76995	0.241196	0.692667	unchanged	C00064	L-Glutamine; L-2-Aminoglutaramic acid	Arginine biosynthesis(ko00220);;Purine metabolism(ko00230);;Pyrimidine metabolism(ko00240);;Alanine, aspartate and glutamate metabolism(ko00250);;D-Glutamine and D-glutamate metabolism(ko00471);;Glyoxylate and dicarboxylate metabolism(ko00630);;Nitrogen metabolism(ko00910);;Aminoacyl-tRNA biosynthesis(ko00970);;Metabolic pathways(ko01100);;Microbial metabolism in diverse environments(ko01120);;Bi…	--	--	--	--	--	--	--	HMDB0000641	Organic compounds	Organic acids and derivatives	Carboxylic acids and derivatives	Amino acids, peptides, and analogues	L-alpha-amino acids	Endogenous;Food;Synthetic;Biological
neg_200	PI(18:0/18:1(9Z))	0.00034591	0.000208302	0.000131308	0.000134008	0.000267085	0.000325267	0.00032468	0.000325267	0.000173535	0.000139317	8.17969e-05	0.000168516	0.000224968	0.000163932	0.000194393	0.000194393	0.599048	0.0568902	1.11327	unchanged	--	--	--	LMGP06010957	PI(18:0/18:1(9Z))	1-octadecanoyl-2-(9Z-octadecenoyl)-glycero-3-phospho-(1'-myo-inositol)	PI(36:1); PI(18:0_18:1)	Glycerophospholipids [GP]	Glycerophosphoinositols [GP06]	Diacylglycerophosphoinositols [GP0601]	--	--	--	--	--	--	--
neg_201	leukotriene A4	0.000174164	4.54413e-05	2.21028e-05	1.82207e-05	0	1.42779e-05	1.50439e-05	1.42779e-05	6.40293e-07	1.4157e-05	3.72933e-05	1.70889e-05	4.69957e-05	5.43496e-05	5.86131e-06	5.86131e-06	0.713581	0.523189	0.489276	unchanged	--	--	--	LMFA03020023	LTA4	5S,6S-epoxy-7E,9E,11Z,14Z-eicosatetraenoic acid	Leukotriene A4	Fatty Acyls [FA]	Eicosanoids [FA03]	Leukotrienes [FA0302]	HMDB0001337	Organic compounds	Lipids and lipid-like molecules	Fatty Acyls	Fatty acids and conjugates	Epoxy fatty acids	Endogenous;Food;Biological
neg_202	N-acetyl-D-tryptophan	2.61906e-06	1.1409e-05	2.42423e-05	1.00121e-05	1.02181e-05	7.54597e-07	1.98704e-05	7.54597e-07	1.26815e-05	2.96886e-05	2.00092e-05	1.80445e-05	5.46153e-06	1.42794e-05	1.67992e-05	1.67992e-05	-0.563848	0.228361	0.735934	unchanged	--	--	--	--	--	--	--	--	--	--	HMDB0013713	Organic compounds	Organic acids and derivatives	Carboxylic acids and derivatives	Amino acids, peptides, and analogues	N-acyl-L-alpha-amino acids	Endogenous
neg_203	Homovanillyl alcohol	1.5645e-07	0	2.46505e-07	1.71815e-06	6.30124e-07	0	1.96983e-07	0	0	9.95348e-05	2.4193e-05	4.51694e-06	3.98852e-06	0	0	0	-5.4871	0.230125	0.849252	unchanged	--	--	--	--	--	--	--	--	--	--	HMDB0038925	Organic compounds	Benzenoids	Benzene and substituted derivatives	Phenols and derivatives	Methoxyphenols	Food
neg_204	Deoxyuridine	9.59911e-06	2.56106e-05	1.5817e-05	1.51836e-06	3.23647e-07	5.28359e-06	1.41044e-05	5.28359e-06	9.5559e-06	2.60398e-05	1.26552e-05	2.29076e-05	2.11012e-06	7.81938e-06	5.58075e-06	5.58075e-06	-0.262382	0.674296	0.254768	unchanged	C00526	Deoxyuridine; 2-Deoxyuridine; 2'-Deoxyuridine	Pyrimidine metabolism(ko00240)	--	--	--	--	--	--	--	HMDB0000012	Organic compounds	Nucleosides, nucleotides, and analogues	Pyrimidine nucleosides	Pyrimidine 2'-deoxyribonucleosides	Pyrimidine 2'-deoxyribonucleosides	Endogenous;Food;Biological
neg_205	Tetrahydrofolic acid	0.000136452	0.000184546	0.0002854	0.000464633	0.000468766	0.000202352	0.000296636	0.000202352	0.000352661	0.000444415	0.000317975	0.00047906	0.000490738	0.00029726	0.000582132	0.000582132	-0.539954	0.0611853	1.27929	unchanged	C00101	Tetrahydrofolate; 5,6,7,8-Tetrahydrofolate; Tetrahydrofolic acid; THF; (6S)-Tetrahydrofolate; (6S)-Tetrahydrofolic acid; (6S)-THFA	Glycine, serine and threonine metabolism(ko00260);;One carbon pool by folate(ko00670);;Methane metabolism(ko00680);;Carbon fixation pathways in prokaryotes(ko00720);;Folate biosynthesis(ko00790);;Aminoacyl-tRNA biosynthesis(ko00970);;Metabolic pathways(ko01100);;Microbial metabolism in diverse environments(ko01120);;Carbon metabolism(ko01200)	--	--	--	--	--	--	--	HMDB0001846	Organic compounds	Organoheterocyclic compounds	Pteridines and derivatives	Pterins and derivatives	Tetrahydrofolic acids	Endogenous
neg_206	Deoxythymidine diphosphate-l-rhamnose	1.98932e-06	7.79898e-06	2.60536e-05	4.31707e-05	8.15504e-05	1.60507e-05	5.39317e-05	1.60507e-05	1.19391e-05	3.65334e-05	2.1916e-05	4.41165e-05	3.65994e-05	1.44544e-05	7.11729e-05	7.11729e-05	-0.0382022	0.947919	0.200719	unchanged	--	--	--	--	--	--	--	--	--	--	HMDB0006354	Organic compounds	Nucleosides, nucleotides, and analogues	Pyrimidine nucleotides	Pyrimidine nucleotide sugars	Pyrimidine nucleotide sugars	Endogenous;Biological
neg_207	Vitisin A	3.78858e-07	6.82009e-07	3.65124e-06	6.1556e-07	4.81647e-06	0	6.56725e-05	0	0.000106134	4.24617e-06	0.000102593	2.27524e-05	6.09224e-06	8.47971e-05	7.85665e-05	7.85665e-05	-2.41798	0.0377264	1.20818	unchanged	--	--	--	--	--	--	--	--	--	--	HMDB0036348	Organic compounds	Phenylpropanoids and polyketides	Flavonoids	Biflavonoids and polyflavonoids	Biflavonoids and polyflavonoids	Food;Biological
neg_208	Citronellyl acetate	0.000286608	0.000815764	0.0019481	0.00170595	0.00140265	0.000487267	0.00222244	0.000487267	0.00166218	0.00208808	0.00155862	0.00114503	0.000752708	0.00120977	0.00225312	0.00225312	-0.266685	0.474692	0.473653	unchanged	C12298	Citronellyl acetate; 3,7-Dimethyl-6-octen-1-yl acetate	--	LMPR0102010015	Citronellyl acetate	_	_	Prenol Lipids [PR]	Isoprenoids [PR01]	C10 isoprenoids (monoterpenes) [PR0102]	HMDB0034844	Organic compounds	Lipids and lipid-like molecules	Fatty Acyls	Fatty alcohol esters	Fatty alcohol esters	Endogenous;Food;Biological
neg_209	Octyl acetate	0.00822914	0.00508231	0.00274351	0.00246582	0.00167615	0.00566417	0.00303949	0.00566417	0.00102408	0.00136186	0.00133698	0.00184112	0.00157621	0.00362448	0.000989395	0.000989395	1.29793	0.0316142	1.41988	unchanged	--	--	--	LMFA07010197	Octyl acetate	Octyl acetate	_	Fatty Acyls [FA]	Fatty esters [FA07]	Wax monoesters [FA0701]	HMDB0038602	Organic compounds	Lipids and lipid-like molecules	Fatty Acyls	Fatty alcohol esters	Fatty alcohol esters	Endogenous;Food;Biological
neg_210	PE(18:1(11Z)/18:1(11Z))	2.53927e-05	2.17702e-05	3.44143e-05	8.92018e-06	3.15104e-05	4.32255e-05	6.25097e-06	4.32255e-05	6.76581e-06	1.47692e-05	6.48383e-06	5.15366e-06	8.79098e-06	1.85397e-06	5.53647e-06	5.53647e-06	1.79684	0.0130742	1.66735	unchanged	--	--	--	--	--	--	--	--	--	--	HMDB0009025	Organic compounds	Lipids and lipid-like molecules	Glycerophospholipids	Glycerophosphoethanolamines	Phosphatidylethanolamines	Endogenous;Food;Biological
neg_211	zymosterol intermediate 1c	0.000572838	0.000297923	0.000316748	0.000338896	0.000274324	0.000421344	0.000514835	0.000421344	9.36672e-05	0.000609375	0.000626836	0.00022828	0.00056653	0.000363347	0.000212303	0.000212303	0.0194072	0.956294	0.0314322	unchanged	--	--	--	LMST01010170	zymosterol intermediate 1c	1-(3beta-hydroxy-5alpha-cholesta-8,24-dien-4-yl)ethanone	_	Sterol Lipids [ST]	Sterols [ST01]	Cholesterol and derivatives [ST0101]	--	--	--	--	--	--	--
neg_212	L-Ala-gamma-D-Glu-Dap	2.95954e-05	3.26244e-05	6.46949e-05	6.88393e-05	0.000105956	3.68897e-05	7.65851e-05	3.68897e-05	5.43339e-05	8.82212e-05	6.99054e-05	8.37366e-05	5.56704e-05	5.69747e-05	6.70376e-05	6.70376e-05	-0.196845	0.480489	0.594764	unchanged	--	--	--	--	--	--	--	--	--	--	--	--	--	--	--	--	--
neg_213	2-Methyl-5-isopropylpyrazine	3.56672e-05	9.80017e-05	0.00020349	0.000227084	0.000205303	4.36339e-05	0.000316649	4.36339e-05	0.00030388	0.000392211	0.000391813	0.000361444	0.000160552	0.000241642	0.00039612	0.00039612	-0.992321	0.0103822	1.50171	unchanged	--	--	--	--	--	--	--	--	--	--	HMDB0037151	Organic compounds	Organoheterocyclic compounds	Diazines	Pyrazines	Pyrazines	Food;Biological
neg_214	N-Acetyl-D-tyrosine	4.08101e-06	1.44707e-05	1.16706e-05	1.20647e-05	8.53804e-06	6.28656e-06	1.3759e-05	6.28656e-06	1.66169e-05	1.3553e-05	1.31847e-05	1.32666e-05	4.59224e-06	1.93193e-05	2.10508e-05	2.10508e-05	-0.519406	0.108542	0.959528	unchanged	--	--	--	--	--	--	--	--	--	--	--	--	--	--	--	--	--
neg_215	1,5-dideoxy-1,5-imino-D-galactitol	1.11759e-06	4.40943e-06	1.06448e-05	1.15668e-05	1.17174e-05	8.69792e-07	1.37985e-05	8.69792e-07	1.05437e-05	1.71928e-05	8.92576e-06	1.0812e-05	5.39398e-06	9.19297e-06	1.33237e-05	1.33237e-05	-0.477998	0.249003	0.827527	unchanged	--	--	--	--	--	--	--	--	--	--	--	--	--	--	--	--	--
neg_216	2'-Deoxyguanosine	0.000210735	0.000101801	9.47305e-05	8.13953e-05	7.08989e-05	0.00013554	0.000141791	0.00013554	6.59471e-05	5.24787e-05	6.63804e-05	8.61399e-05	7.07261e-05	6.3832e-05	0.000122567	0.000122567	0.664309	0.0573022	1.27208	unchanged	C00330	Deoxyguanosine; 2'-Deoxyguanosine	Purine metabolism(ko00230);;Metabolic pathways(ko01100)	--	--	--	--	--	--	--	HMDB0000085	Organic compounds	Nucleosides, nucleotides, and analogues	Purine nucleosides	Purine 2'-deoxyribonucleosides	Purine 2'-deoxyribonucleosides	Endogenous;Food;Biological
neg_217	Ornithine	7.75471e-06	1.48012e-05	2.41431e-05	2.67731e-05	1.99792e-05	1.40107e-05	2.70677e-05	1.40107e-05	2.09112e-05	3.00931e-05	2.37361e-05	2.38254e-05	1.41332e-05	1.63362e-05	2.84744e-05	2.84744e-05	-0.227516	0.373898	0.612778	unchanged	C01602	Ornithine; 2,5-Diaminovaleric acid; 2,5-Diaminopentanoic acid; 2,5-Diaminopentanoate	--	--	--	--	--	--	--	--	HMDB0003374	Organic compounds	Organic acids and derivatives	Carboxylic acids and derivatives	Amino acids, peptides, and analogues	D-alpha-amino acids	Endogenous;Food;Biological
neg_218	PA(16:1(9Z)/0:0)	0.000144244	7.56369e-05	0.000101421	0.000106126	0.000124792	0.000207144	0.000137661	0.000207144	0.000180179	0.000159099	0.000114595	9.46182e-05	0.000141578	0.00022171	0.000103202	0.000103202	-0.178232	0.486295	0.418213	unchanged	--	--	--	LMGP10050016	PA(16:1(9Z)/0:0)	1-(9Z-hexadecenoyl)-glycero-3-phosphate	LPA(16:1(9Z)/0:0); LPA(16:1)	Glycerophospholipids [GP]	Glycerophosphates [GP10]	Monoacylglycerophosphates [GP1005]	HMDB0062323	Organic compounds	Lipids and lipid-like molecules	Glycerophospholipids	Glycerophosphates	1-acylglycerol-3-phosphates	Food;Endogenous;Biological
neg_219	3-Hydroxy-7,8-dihydro-beta-ionol	0.00425238	0.00120993	0.00140847	0.00182976	0.00115608	0.00228622	0.00119388	0.00228622	0.000563978	0.00210098	0.00140801	0.000982199	0.00217106	0.000794225	0.000824064	0.000824064	0.592547	0.218531	0.821128	unchanged	--	--	--	--	--	--	--	--	--	--	--	--	--	--	--	--	--
neg_220	1-Oleoyl-lysophosphatidic acid	0.00042672	0.000312802	0.000273598	0.000250154	0.000281963	0.00043473	0.000182293	0.00043473	0.000103244	0.000161261	0.000130218	0.000106334	0.00013194	0.00014925	8.5654e-05	8.5654e-05	1.31694	0.00141568	1.91934	up	--	--	--	--	--	--	--	--	--	--	HMDB0007855	Organic compounds	Lipids and lipid-like molecules	Glycerophospholipids	Glycerophosphates	1-acylglycerol-3-phosphates	Endogenous;Food;Biological
neg_221	N5-Pan	1.41416e-05	3.19608e-05	3.00143e-05	7.65649e-06	2.27576e-05	1.4792e-05	1.52852e-05	1.4792e-05	2.30007e-06	1.10056e-05	2.37511e-06	6.59613e-06	1.39402e-06	3.61396e-06	1.30393e-05	1.30393e-05	1.76032	0.00579854	1.66833	up	--	--	--	--	--	--	--	--	--	--	--	--	--	--	--	--	--
neg_222	N-Acetyl-L-glutamate 5-semialdehyde	2.37866e-05	6.32714e-05	0.000169725	0.000143755	0.00014152	2.17368e-05	0.000179629	2.17368e-05	0.000117769	0.000205932	0.000206058	0.000148565	5.56583e-05	0.000104921	0.000165984	0.000165984	-0.434777	0.282362	0.698194	unchanged	C01250	N-Acetyl-L-glutamate 5-semialdehyde; 2-Acetamido-5-oxopentanoate	Arginine biosynthesis(ko00220);;Metabolic pathways(ko01100);;Biosynthesis of secondary metabolites(ko01110);;2-Oxocarboxylic acid metabolism(ko01210);;Biosynthesis of amino acids(ko01230)	--	--	--	--	--	--	--	HMDB0006488	Organic compounds	Organic acids and derivatives	Carboxylic acids and derivatives	Amino acids, peptides, and analogues	N-acyl-L-alpha-amino acids	Endogenous;Food;Biological
neg_223	(1/2,5,6)-2-(3-azibutylthio)-5,6-epoxy-3-cyclohexen-1-ol	0.00265517	0.00236986	0.00249341	0.00288668	0.00228264	0.00317355	0.00236232	0.00317355	0.00210533	0.00219437	0.00170137	0.00256832	0.00228665	0.00309723	0.00183341	0.00183341	0.207103	0.135658	0.944504	unchanged	--	--	--	--	--	--	--	--	--	--	--	--	--	--	--	--	--
neg_224	Leukotriene D4	0.0004501	0.000196796	0.000256473	0.000279197	0.000228037	0.000268985	0.000268599	0.000268985	0.000104898	0.000258355	0.000224831	0.000241752	0.000419341	0.000256235	0.000114173	0.000114173	0.266508	0.369487	0.505908	unchanged	C05951	Leukotriene D4; LTD4	Arachidonic acid metabolism(ko00590);;Metabolic pathways(ko01100)	LMFA03020006	LTD4	5S-hydroxy-6R-(S-cysteinylglycinyl)-7E,9E,11E,14Z-eicosatetraenoic acid	Leukotriene D4	Fatty Acyls [FA]	Eicosanoids [FA03]	Leukotrienes [FA0302]	HMDB0003080	Organic compounds	Lipids and lipid-like molecules	Fatty Acyls	Eicosanoids	Leukotrienes	Endogenous;Food;Biological
neg_225	(3S)-3-hydroxy-L-aspartic acid	0	1.51973e-06	0	0	0	0	4.31555e-06	0	1.33417e-05	0	4.3173e-05	0	0	3.6911e-07	5.57616e-06	5.57616e-06	-3.42006	0.227975	0.708704	unchanged	--	--	--	--	--	--	--	--	--	--	--	--	--	--	--	--	--
neg_226	L-Fucose	1.25737e-05	9.40698e-06	1.05517e-05	1.4635e-05	1.20847e-05	7.11236e-06	8.73517e-06	7.11236e-06	7.89824e-06	6.34526e-06	6.71965e-06	1.01512e-05	9.87448e-06	7.32384e-06	6.55102e-06	6.55102e-06	0.452955	0.0292137	1.23999	unchanged	C01019	6-Deoxy-L-galactose; L-Fucose	Fructose and mannose metabolism(ko00051);;Amino sugar and nucleotide sugar metabolism(ko00520);;Metabolic pathways(ko01100);;Microbial metabolism in diverse environments(ko01120);;Two-component system(ko02020);;Quorum sensing(ko02024)	--	--	--	--	--	--	--	HMDB0000174	Organic compounds	Organic oxygen compounds	Organooxygen compounds	Carbohydrates and carbohydrate conjugates	Hexoses	Endogenous;Food;Biological
neg_227	7,8-Dihydropteroic acid	7.12117e-05	0.000110023	0.000159946	0.000138882	0.000103321	8.43988e-05	0.000184685	8.43988e-05	0.000147344	0.000163763	0.000133266	0.000140447	4.369e-05	0.000106974	0.000162073	0.000162073	-0.0743582	0.776589	0.144917	unchanged	--	--	--	--	--	--	--	--	--	--	HMDB0001412	Organic compounds	Organoheterocyclic compounds	Pteridines and derivatives	Pterins and derivatives	Pterins and derivatives	Endogenous;Food;Biological
neg_228	Trimethylpyrazine	1.03396e-05	3.10331e-05	6.13524e-05	5.65967e-05	5.66398e-05	1.35595e-05	6.60513e-05	1.35595e-05	5.36997e-05	8.61973e-05	6.16168e-05	6.34167e-05	3.59033e-05	4.59319e-05	7.67672e-05	7.67672e-05	-0.518963	0.12559	1.01023	unchanged	--	--	--	--	--	--	--	--	--	--	HMDB0031844	Organic compounds	Organoheterocyclic compounds	Diazines	Pyrazines	Pyrazines	Endogenous;Food;Biological
neg_229	6-Phosphogluconic acid	1.72184e-06	0	0	1.60004e-06	1.70671e-06	1.60342e-06	1.72411e-05	1.60342e-06	8.18341e-05	0	9.16132e-05	3.83078e-06	1.39425e-06	1.59529e-05	8.56912e-06	8.56912e-06	-3.0894	0.141661	0.876323	unchanged	--	--	--	--	--	--	--	--	--	--	HMDB0001316	Organic compounds	Organic oxygen compounds	Organooxygen compounds	Carbohydrates and carbohydrate conjugates	Monosaccharide phosphates	Endogenous;Food;Biological
neg_230	Adenosine 2'-phosphate	7.58406e-05	7.16997e-05	3.32379e-05	8.75795e-06	4.46576e-05	0.000304514	1.45149e-05	0.000304514	3.77275e-05	5.71497e-06	8.97777e-06	5.39519e-06	1.01806e-05	2.5818e-05	3.12502e-05	3.12502e-05	2.14519	0.167587	1.02764	unchanged	C00946	Adenosine 2'-phosphate; 2'-Adenylic acid; Adenosine-2'-monophosphate; AMP 2'-phosphate	--	--	--	--	--	--	--	--	HMDB0011617	Organic compounds	Organic oxygen compounds	Organooxygen compounds	Carbohydrates and carbohydrate conjugates	Pentose phosphates	Endogenous
neg_231	carboxin	9.2151e-05	1.26409e-05	1.33267e-05	4.24216e-05	4.01847e-05	8.08375e-05	3.58923e-05	8.08375e-05	4.22545e-06	1.21074e-05	7.19551e-06	1.81617e-06	7.16002e-06	4.02495e-06	4.33128e-05	4.33128e-05	1.99133	0.0279619	1.40957	unchanged	C11255	Carboxin	--	--	--	--	--	--	--	--	--	--	--	--	--	--	--
neg_232	4-acetamidobutanal	2.1338e-06	1.1035e-05	5.49828e-06	0	0	0	0.000267812	0	0.000897335	9.85367e-07	0.00110681	3.01255e-05	8.55765e-06	0.000263338	0.00013845	0.00013845	-3.09369	0.128893	0.905783	unchanged	--	--	--	--	--	--	--	--	--	--	--	--	--	--	--	--	--
neg_233	PC(16:0/0:0)	4.13397e-05	4.6161e-05	4.94743e-05	2.58497e-05	3.92744e-05	5.32117e-05	1.28127e-05	5.32117e-05	2.84922e-05	2.082e-05	1.55201e-05	2.30224e-05	2.326e-05	2.51076e-05	1.33139e-05	1.33139e-05	0.842403	0.0196754	1.59006	unchanged	--	--	--	LMGP01050018	PC(16:0/0:0)	1-hexadecanoyl-sn-glycero-3-phosphocholine	LPC(16:0/0:0); LPC(16:0); 16:0 LYSO-PC; 1-palmitoyl-phosphatidylcholine	Glycerophospholipids [GP]	Glycerophosphocholines [GP01]	Monoacylglycerophosphocholines [GP0105]	HMDB0010382	Organic compounds	Lipids and lipid-like molecules	Glycerophospholipids	Glycerophosphocholines	1-acyl-sn-glycero-3-phosphocholines	Endogenous;Food;Biological
neg_234	5-methylaminomethyl-2-thiouridine	2.67626e-06	1.27982e-06	6.84868e-07	6.70688e-07	1.91601e-06	2.15138e-06	6.53972e-06	2.15138e-06	1.92865e-05	1.20339e-06	2.29989e-05	0	1.93535e-07	7.77877e-07	2.79114e-07	2.79114e-07	-1.49082	0.3299	0.561791	unchanged	--	--	--	--	--	--	--	--	--	--	--	--	--	--	--	--	--
neg_235	dUMP	0	4.99482e-07	2.95183e-07	6.48962e-07	0	3.41027e-06	7.79027e-06	3.41027e-06	6.17029e-05	0	9.53357e-06	6.96849e-07	2.81898e-07	4.76624e-06	3.17082e-06	3.17082e-06	-2.66427	0.30063	0.621331	unchanged	C00365	dUMP; Deoxyuridylic acid; Deoxyuridine monophosphate; Deoxyuridine 5'-phosphate; 2'-Deoxyuridine 5'-phosphate	Pyrimidine metabolism(ko00240);;Metabolic pathways(ko01100)	--	--	--	--	--	--	--	HMDB0001409	Organic compounds	Nucleosides, nucleotides, and analogues	Pyrimidine nucleotides	Pyrimidine deoxyribonucleotides	Pyrimidine 2'-deoxyribonucleoside monophosphates	Endogenous;Food;Biological
neg_236	Cytidine	0.00191216	0.000714766	0.000790366	0.00111189	0.000634998	0.00135659	0.000955445	0.00135659	0.000625199	0.000733654	0.000689328	0.0011172	0.000764071	0.000458277	0.000410517	0.000410517	0.6398	0.0755365	1.15583	unchanged	C00475	Cytidine	Pyrimidine metabolism(ko00240);;Metabolic pathways(ko01100)	--	--	--	--	--	--	--	HMDB0000089	Organic compounds	Nucleosides, nucleotides, and analogues	Pyrimidine nucleosides	_	Pyrimidine nucleosides	Endogenous;Food;Biological
neg_237	ethyl-9-decenoate	6.60865e-05	0.000271263	0.000541429	0.000414458	0.000491445	0.000116915	0.000501805	0.000116915	0.000397214	0.000438683	0.000272194	0.000317071	0.000141944	0.000230588	0.000551267	0.000551267	0.0330549	0.932546	0.0481524	unchanged	--	--	--	--	--	--	--	--	--	--	--	--	--	--	--	--	--
neg_238	Homocarnosine	2.22298e-05	3.67858e-05	3.43909e-05	3.69381e-05	3.32847e-05	4.58514e-05	5.31115e-05	4.58514e-05	3.26608e-05	6.54042e-05	4.42813e-05	4.70715e-05	2.65237e-05	3.97665e-05	3.96489e-05	3.96489e-05	-0.169636	0.44806	0.56627	unchanged	C00884	Homocarnosine; L-Homocarnosine; gamma-Aminobutyryl histidine; N-(4-Amino-1-oxobutyryl)histidine	Arginine and proline metabolism(ko00330)	--	--	--	--	--	--	--	HMDB0000745	Organic compounds	Organic acids and derivatives	Peptidomimetics	Hybrid peptides	Hybrid peptides	Endogenous
neg_239	Peonidin	3.591e-05	2.99992e-05	2.6713e-05	4.03248e-05	6.34178e-05	8.05912e-05	6.00314e-05	8.05912e-05	0.000153381	2.6138e-05	2.04305e-05	5.09201e-05	8.03059e-05	8.86172e-05	0.000127563	0.000127563	-0.699783	0.178787	0.854658	unchanged	C08726	Peonidin; 3,5,7-Trihydroxy-2-(4-hydroxy-3-methoxyphenyl)-1-benzopyrylium chloride	--	LMPK12010006	Peonidin	_	_	Polyketides [PK]	Flavonoids [PK12]	Anthocyanidins [PK1201]	--	--	--	--	--	--	--
neg_240	PC(18:1(9Z)/20:3(8Z,11Z,14Z))	0.00121475	0.00129421	0.00141047	0.00201425	0.00171226	0.00104409	0.00133731	0.00104409	0.000982453	0.000991109	0.000534137	0.000641787	0.00070632	0.000549939	0.000366409	0.000366409	1.07123	0.000462649	1.74085	up	--	--	--	LMGP01011609	PC(18:1(9Z)/20:3(8Z,11Z,14Z))	1-(9Z-octadecenoyl)-2-(8Z,11Z,14Z-eicosatrienoyl)-glycero-3-phosphocholine	PC(38:4); PC(18:1_20:3)	Glycerophospholipids [GP]	Glycerophosphocholines [GP01]	Diacylglycerophosphocholines [GP0101]	HMDB0008113	Organic compounds	Lipids and lipid-like molecules	Glycerophospholipids	Glycerophosphocholines	Phosphatidylcholines	Endogenous;Food;Biological
neg_241	Galactosylglycerol	7.91294e-05	3.30181e-05	9.14797e-05	9.1316e-05	5.70674e-05	3.38055e-05	6.17439e-05	3.38055e-05	3.5882e-05	7.92963e-05	7.31637e-05	4.41949e-05	2.63363e-05	3.58843e-05	4.96141e-05	4.96141e-05	0.378114	0.243471	0.838623	unchanged	C05401	3-beta-D-Galactosyl-sn-glycerol; Galactosylglycerol	Galactose metabolism(ko00052);;Glycerolipid metabolism(ko00561)	--	--	--	--	--	--	--	HMDB0006790	Organic compounds	Lipids and lipid-like molecules	Glycerolipids	Glycosylglycerols	Glycosylglycerols	Endogenous;Food;Biological
neg_242	lauric acid	4.26292e-05	2.01487e-05	1.42864e-05	1.73091e-05	9.64548e-06	3.36449e-05	1.58918e-05	3.36449e-05	2.02204e-05	4.88327e-06	5.4647e-06	5.56877e-06	1.1257e-05	1.94327e-05	1.80743e-05	1.80743e-05	0.854905	0.0887585	1.19314	unchanged	C02679	Dodecanoic acid; Dodecanoate; Dodecylcarboxylate; Lauric acid	Fatty acid biosynthesis(ko00061);;Prodigiosin biosynthesis(ko00333);;Metabolic pathways(ko01100)	LMFA01010012	Lauric acid	dodecanoic acid	n-Dodecanoic acid; Dodecanoate; Dodecylic acid; C12:0; Laurostearic acid	Fatty Acyls [FA]	Fatty Acids and Conjugates [FA01]	Straight chain fatty acids [FA0101]	HMDB0000638	Organic compounds	Lipids and lipid-like molecules	Fatty Acyls	Fatty acids and conjugates	Medium-chain fatty acids	Endogenous;Food;Synthetic;Biological
neg_243	Menthol	9.70226e-06	7.63222e-06	8.89647e-06	1.34774e-06	1.06397e-06	1.56841e-05	9.91066e-06	1.56841e-05	0	2.0149e-06	1.78766e-06	2.312e-06	2.43364e-06	8.87486e-06	0	0	1.63829	0.0422693	1.34249	unchanged	--	--	--	--	--	--	--	--	--	--	HMDB0003352	Organic compounds	Lipids and lipid-like molecules	Prenol lipids	Monoterpenoids	Menthane monoterpenoids	Food;Synthetic;Environmental;Biological
neg_244	L-gamma-Glutamyl-L-alanine	2.82225e-07	9.60982e-06	1.68281e-05	1.16288e-05	1.15049e-05	0	1.04832e-05	0	6.41434e-06	1.10544e-05	1.08145e-05	9.65014e-06	5.97257e-06	9.52131e-06	1.17782e-05	1.17782e-05	-0.111948	0.788933	0.179194	unchanged	--	--	--	--	--	--	--	--	--	--	HMDB0006248	Organic compounds	Organic acids and derivatives	Carboxylic acids and derivatives	Amino acids, peptides, and analogues	Dipeptides	Endogenous
neg_245	3',5'-cyclic CMP	0.000645773	0.00128571	8.2386e-05	0.000156778	0.000101218	0.00238142	3.08552e-05	0.00238142	2.27519e-05	1.35624e-05	2.94944e-05	1.51714e-05	0.000257043	0.000508855	0.000814023	0.000814023	1.49582	0.258596	0.822959	unchanged	--	--	--	--	--	--	--	--	--	--	--	--	--	--	--	--	--
neg_246	indolmycin	3.91709e-06	4.66815e-05	4.77802e-06	0	0	4.54674e-07	3.5446e-07	4.54674e-07	0	0	1.1407e-06	0	0	0	0	0	5.62222	0.270991	0.709358	unchanged	C21444	Indolmycin	--	--	--	--	--	--	--	--	--	--	--	--	--	--	--
neg_247	PE(18:0/18:1(9Z))	0.000567739	0.000711932	0.000228492	8.14592e-05	0.000131781	0.000513391	0.000120553	0.000513391	5.36878e-06	6.43293e-05	9.75088e-05	6.71228e-05	9.91743e-05	0.000172966	2.49153e-05	2.49153e-05	2.14811	0.0354773	1.4186	unchanged	--	--	--	LMGP02010036	PE(18:0/18:1(9Z))	1-octadecanoyl-2-(9Z-octadecenoyl)-sn-glycero-3-phosphoethanolamine	9-Octadecenoic acid (Z)-, 1-[[[(2-aminoethoxy)hydroxyphosphinyl]oxy]methyl]-2-(1-octadecenyloxy)ethyl ester, (R)-; PE(18:0/18:1); PE(36:1); PE(18:0_18:1)	Glycerophospholipids [GP]	Glycerophosphoethanolamines [GP02]	Diacylglycerophosphoethanolamines [GP0201]	HMDB0008993	Organic compounds	Lipids and lipid-like molecules	Glycerophospholipids	Glycerophosphoethanolamines	Phosphatidylethanolamines	Endogenous;Food;Biological
neg_248	N-Formylanthranilic acid	7.42902e-06	1.00303e-05	1.81508e-05	1.84961e-05	2.17287e-05	7.11289e-06	5.93405e-05	7.11289e-06	0.000198303	2.74627e-05	0.000344474	3.19692e-05	2.31221e-05	7.12617e-05	5.71912e-05	5.71912e-05	-2.40533	0.105118	0.975056	unchanged	--	--	--	--	--	--	--	--	--	--	--	--	--	--	--	--	--
neg_249	2-aminogalactopyranose	8.14148e-05	7.92855e-05	0.000108415	0.00016637	0.000130609	9.05975e-05	0.000112135	9.05975e-05	7.58681e-05	0.000122912	8.7449e-05	0.000168442	8.34017e-05	0.000103688	0.000123106	0.000123106	0.00745329	0.97375	0.0822208	unchanged	--	--	--	--	--	--	--	--	--	--	--	--	--	--	--	--	--
neg_250	Phytosphingosine	0.000189207	0.000141313	0.000132997	0.000152676	0.000224386	0.000286671	0.000195419	0.000286671	6.31406e-05	0.000129219	0.000112204	0.000222039	0.000142226	0.000207896	0.000135605	0.000135605	0.385772	0.153588	0.844354	unchanged	C12144	Phytosphingosine; 4-D-Hydroxysphinganine	Sphingolipid metabolism(ko00600);;Metabolic pathways(ko01100)	LMSP01030001	Phytosphingosine	4R-hydroxysphinganine	4-hydroxysphinganine	Sphingolipids [SP]	Sphingoid bases [SP01]	4-Hydroxysphinganines (Phytosphingosines) [SP0103]	HMDB0004610	Organic compounds	Organic nitrogen compounds	Organonitrogen compounds	Amines	1,3-aminoalcohols	Endogenous;Food
neg_251	PC(18:0/0:0)	0.00351062	0.0040348	0.00294689	0.00216451	0.00220818	0.00208482	0.001626	0.00208482	0.00141104	0.00128082	0.000911569	0.00126414	0.00112407	0.00175737	0.00113299	0.00113299	1.06447	0.00485948	1.75973	up	--	--	--	LMGP01050026	PC(18:0/0:0)	1-octadecanoyl-sn-glycero-3-phosphocholine	LPC(18:0/0:0); 18:0 LYSO-PC;1-O-Stearoyl-sn-glycero-3-phosphocholine; 1-Octadecanoyl-sn-glycerol-3-phosphorylcholine; 1-Octadecanoyllysolecithin; 1-Stearoyl-sn-glycero-3-phosphocholine; 1-Stearoyl-sn-glycero-3-phosphorylcholine; 1-Stearoyl-sn-glycerol-3-phosphorylcholine; LPC(18:0); LPC(18:0)	Glycerophospholipids [GP]	Glycerophosphocholines [GP01]	Monoacylglycerophosphocholines [GP0105]	HMDB0010384	Organic compounds	Lipids and lipid-like molecules	Glycerophospholipids	Glycerophosphocholines	1-acyl-sn-glycero-3-phosphocholines	Endogenous;Food;Biological
neg_252	beta-N-acetylneuraminate	2.66016e-05	2.52196e-05	1.55389e-05	0	3.409e-06	1.3221e-05	9.88481e-05	1.3221e-05	0.000221741	2.42482e-05	0.000362661	6.15876e-05	6.56656e-05	0.000163891	2.32649e-05	2.32649e-05	-2.33586	0.0697149	1.10598	unchanged	--	--	--	--	--	--	--	--	--	--	--	--	--	--	--	--	--
neg_253	5'-methylthioformycin	2.84393e-05	2.12215e-06	2.26055e-06	6.02222e-06	7.72455e-06	1.93795e-05	6.03755e-06	1.93795e-05	3.84085e-07	0	0	0	0	0	3.36609e-06	3.36609e-06	4.26268	0.0401162	1.41486	unchanged	--	--	--	--	--	--	--	--	--	--	--	--	--	--	--	--	--
neg_254	Palmitic acid	1.26084e-05	1.1259e-05	1.4231e-05	1.15112e-05	1.04339e-05	1.53442e-05	1.13891e-05	1.53442e-05	3.96282e-06	1.05009e-05	6.51544e-06	7.71177e-06	1.01416e-05	1.18161e-05	7.2333e-06	7.2333e-06	0.584199	0.0068055	1.58233	up	C00249	Hexadecanoic acid; Hexadecanoate; Hexadecylic acid; Palmitic acid; Palmitate; Cetylic acid	Fatty acid biosynthesis(ko00061);;Fatty acid elongation(ko00062);;Fatty acid degradation(ko00071);;Cutin, suberine and wax biosynthesis(ko00073);;Biosynthesis of unsaturated fatty acids(ko01040);;Metabolic pathways(ko01100);;Fatty acid metabolism(ko01212)	LMFA01010001	Palmitic acid	hexadecanoic acid	Cetylic acid; Palmitate; n-Hexadecanoic acid; C16:0; Aethalic acid	Fatty Acyls [FA]	Fatty Acids and Conjugates [FA01]	Straight chain fatty acids [FA0101]	HMDB0000220	Organic compounds	Lipids and lipid-like molecules	Fatty Acyls	Fatty acids and conjugates	Long-chain fatty acids	Endogenous;Food;Synthetic;Biological
neg_255	LysoPC(18:1(11Z))	0.0063432	0.00591453	0.0234647	0.0106942	0.022848	0.0103903	0.00392639	0.0103903	0.00172985	0.0049154	0.00194939	0.00436691	0.00171573	0.00118078	0.000612214	0.000612214	2.34332	0.019247	1.56214	unchanged	--	--	--	--	--	--	--	--	--	--	HMDB0010385	Organic compounds	Lipids and lipid-like molecules	Glycerophospholipids	Glycerophosphocholines	1-acyl-sn-glycero-3-phosphocholines	Endogenous;Food;Biological
neg_256	L-Sorbose	6.51233e-06	5.61492e-06	1.73988e-05	1.48156e-05	3.0731e-05	7.99138e-06	1.11963e-05	7.99138e-06	5.73217e-06	1.79932e-05	6.23285e-06	2.227e-05	1.56656e-05	8.16536e-06	2.41547e-05	2.41547e-05	-0.08836	0.849981	0.20987	unchanged	C00247	L-Sorbose; L-xylo-Hexulose	Fructose and mannose metabolism(ko00051)	--	--	--	--	--	--	--	HMDB0001266	Organic compounds	Organic oxygen compounds	Organooxygen compounds	Carbohydrates and carbohydrate conjugates	Monosaccharides	Endogenous;Food;Biological
neg_257	2-deoxy-D-ribose	6.84004e-06	8.46141e-06	1.6325e-05	1.11655e-05	1.35166e-05	4.84091e-06	1.64377e-05	4.84091e-06	1.25767e-05	1.95193e-05	1.38646e-05	1.84098e-05	1.26793e-05	1.05611e-05	1.73944e-05	1.73944e-05	-0.436569	0.0968855	1.08474	unchanged	--	--	--	--	--	--	--	--	--	--	--	--	--	--	--	--	--
neg_258	dTDP-4-acetamido-4,6-dideoxy-D-galactose	0.00074889	0.000507749	0.000247698	0.000584235	0.00191343	0.00427	0.000433473	0.00427	0.000104844	7.53205e-05	2.36681e-05	1.61927e-05	0.000476235	0.000271077	0.0018228	0.0018228	1.64158	0.193664	0.891955	unchanged	--	--	--	--	--	--	--	--	--	--	HMDB0012222	Organic compounds	Nucleosides, nucleotides, and analogues	Pyrimidine nucleotides	Pyrimidine nucleotide sugars	Pyrimidine nucleotide sugars	Endogenous
neg_259	sinefungin	0	0	0	0	1.72399e-06	0	7.74819e-07	0	5.3765e-06	0	5.84291e-05	0	0	0	0	0	-4.67437	0.329614	0.567376	unchanged	--	--	--	--	--	--	--	--	--	--	--	--	--	--	--	--	--
neg_260	5-(2-Hydroxyethyl)-4-methylthiazole	4.11849e-06	1.12042e-05	1.84008e-05	8.91631e-06	1.22139e-05	3.20167e-06	1.33542e-05	3.20167e-06	2.71956e-06	1.68408e-05	1.45051e-06	1.00056e-05	6.59386e-06	5.8271e-06	1.834e-05	1.834e-05	0.209036	0.67572	0.250394	unchanged	C04294	5-(2-Hydroxyethyl)-4-methylthiazole; 4-Methyl-5-(2'-hydroxyethyl)-thiazole; 4-Methyl-5-(2-hydroxyethyl)-thiazole	Thiamine metabolism(ko00730);;Metabolic pathways(ko01100)	--	--	--	--	--	--	--	HMDB0032985	Organic compounds	Organoheterocyclic compounds	Azoles	Thiazoles	4,5-disubstituted thiazoles	Food;Biological
neg_261	Acetic acid	1.62541e-05	1.70172e-05	3.11723e-05	1.59958e-05	1.84519e-05	1.165e-05	1.52763e-05	1.165e-05	9.76693e-06	1.32596e-05	1.14861e-05	1.09123e-05	8.7853e-06	1.07846e-05	1.25701e-05	1.25701e-05	0.697857	0.0252876	1.56545	unchanged	C00033	Acetate; Acetic acid; Ethanoic acid	Glycolysis / Gluconeogenesis(ko00010);;Taurine and hypotaurine metabolism(ko00430);;Phosphonate and phosphinate metabolism(ko00440);;Pyruvate metabolism(ko00620);;Propanoate metabolism(ko00640);;C5-Branched dibasic acid metabolism(ko00660);;Methane metabolism(ko00680);;Carbon fixation pathways in prokaryotes(ko00720);;Sulfur metabolism(ko00920);;Metabolic pathways(ko01100);;Biosynthesis of second…	LMFA01010002	Acetic acid	ethanoic acid	Vinegar acid; 10.Methanecarboxylic acid; acetate; C2:0	Fatty Acyls [FA]	Fatty Acids and Conjugates [FA01]	Straight chain fatty acids [FA0101]	HMDB0000042	Organic compounds	Organic acids and derivatives	Carboxylic acids and derivatives	Carboxylic acids	Carboxylic acids	Endogenous;Food;Synthetic;Environmental;Biological
neg_262	Orotic acid	1.13745e-05	5.39196e-06	1.20516e-05	3.0225e-06	5.75697e-06	4.04191e-06	1.04566e-05	4.04191e-06	6.29816e-06	5.21106e-06	8.25727e-06	3.22894e-06	5.53235e-06	6.86377e-06	4.50072e-06	4.50072e-06	0.385066	0.290442	0.836873	unchanged	C00295	Orotate; Orotic acid; Uracil-6-carboxylic acid	Pyrimidine metabolism(ko00240);;Metabolic pathways(ko01100)	--	--	--	--	--	--	--	HMDB0000226	Organic compounds	Organoheterocyclic compounds	Diazines	Pyrimidines and pyrimidine derivatives	Pyrimidinecarboxylic acids	Endogenous;Food;Biological
neg_263	Allysine	2.40539e-07	6.44681e-06	9.37878e-06	7.42934e-06	8.1952e-06	3.13107e-07	0.000135972	3.13107e-07	0.000400297	3.66057e-05	0.000877219	2.37482e-05	1.07165e-05	0.00014302	6.80638e-05	6.80638e-05	-3.21491	0.151728	0.858551	unchanged	C04076	L-2-Aminoadipate 6-semialdehyde; 2-Aminoadipate 6-semialdehyde; L-Allysine; Allysine; (S)-2-Amino-6-oxohexanoate	Lysine biosynthesis(ko00300);;Lysine degradation(ko00310);;Metabolic pathways(ko01100);;Biosynthesis of secondary metabolites(ko01110);;Biosynthesis of amino acids(ko01230)	--	--	--	--	--	--	--	HMDB0001263	Organic compounds	Organic acids and derivatives	Carboxylic acids and derivatives	Amino acids, peptides, and analogues	Alpha amino acids	Endogenous
neg_264	6,7-Dihydropteridine	0.000241916	0.000130786	0.000149793	0.000176099	0.000153051	0.00017148	0.000175479	0.00017148	0.000185491	0.000193613	0.000139667	0.000227077	0.000149566	0.000157929	0.000131429	0.000131429	0.0167462	0.917024	0.0672457	unchanged	C05649	Dihydropteridine; 6,7-Dihydropteridine	--	--	--	--	--	--	--	--	HMDB0001441	Organic compounds	Organoheterocyclic compounds	Pteridines and derivatives	_	Pteridines and derivatives	Endogenous
neg_265	N-acetylmuramate(beta-methyl)-L-alanyl-D-glutamate	3.19186e-05	7.00424e-05	4.4426e-05	1.79864e-05	7.74655e-07	2.75029e-05	1.32754e-05	2.75029e-05	2.30376e-05	3.05058e-05	2.84068e-05	1.33877e-05	0	5.771e-06	0	0	1.02622	0.162767	1.01551	unchanged	--	--	--	--	--	--	--	--	--	--	--	--	--	--	--	--	--
neg_266	Isochorismate	0.000284514	0.000739218	0.00133407	0.00149338	0.00156127	0.000367896	0.00176253	0.000367896	0.00131868	0.00180112	0.00127066	0.00139781	0.000764269	0.00103297	0.0019946	0.0019946	-0.344927	0.319056	0.719667	unchanged	C00885	Isochorismate; Isochorismic acid	Ubiquinone and other terpenoid-quinone biosynthesis(ko00130);;Biosynthesis of siderophore group nonribosomal peptides(ko01053);;Metabolic pathways(ko01100);;Biosynthesis of secondary metabolites(ko01110)	--	--	--	--	--	--	--	--	--	--	--	--	--	--
neg_267	octyl alpha-D-glucopyranoside	3.72689e-05	0.000103078	0.000229654	0.000200008	0.000234452	5.49395e-05	0.000216749	5.49395e-05	0.000195249	0.000223807	0.000176329	0.000224427	0.000120044	0.000175403	0.000277496	0.000277496	-0.372063	0.256523	0.761894	unchanged	--	--	--	--	--	--	--	--	--	--	--	--	--	--	--	--	--
neg_268	PS(19:0/16:0)	0.000149151	8.28235e-05	8.8149e-05	5.7841e-05	6.33774e-05	0.000131515	4.30206e-05	0.000131515	1.06676e-05	6.74403e-05	6.86604e-05	9.46106e-05	8.70916e-05	7.99245e-05	6.53897e-06	6.53897e-06	0.569762	0.178667	0.915687	unchanged	--	--	--	LMGP03010953	PS(19:0/16:0)	1-nonadecanoyl-2-hexadecanoyl-glycero-3-phosphoserine	PS(35:0); PS(16:0_19:0)	Glycerophospholipids [GP]	Glycerophosphoserines [GP03]	Diacylglycerophosphoserines [GP0301]	--	--	--	--	--	--	--
neg_269	Dihydrofolic acid	0.00011892	0.000155677	0.00020015	0.000332951	0.000316746	0.000138909	0.000234213	0.000138909	0.00022023	0.000309496	0.000231551	0.000355847	0.000434634	0.000255094	0.000422213	0.000422213	-0.573819	0.0437798	1.38418	unchanged	C00415	Dihydrofolate; Dihydrofolic acid; 7,8-Dihydrofolate; 7,8-Dihydrofolic acid; 7,8-Dihydropteroylglutamate	One carbon pool by folate(ko00670);;Folate biosynthesis(ko00790);;Metabolic pathways(ko01100)	--	--	--	--	--	--	--	HMDB0001056	Organic compounds	Organic acids and derivatives	Carboxylic acids and derivatives	Amino acids, peptides, and analogues	Glutamic acid and derivatives	Endogenous
neg_270	9,12-Hexadecadienylcarnitine	1.46331e-05	3.30841e-05	5.90458e-05	4.7176e-05	3.62581e-05	1.76346e-05	6.5422e-05	1.76346e-05	4.54915e-05	5.36981e-05	5.02505e-05	5.67367e-05	3.53269e-05	3.37678e-05	5.39755e-05	5.39755e-05	-0.268929	0.351739	0.646458	unchanged	--	--	--	--	--	--	--	--	--	--	HMDB0013334	_	_	_	_	_	Endogenous;Food;Biological
neg_271	N-Acetyl-D-muramoate	0.000714422	0.000284725	0.000912222	0.000159179	0.00020653	0.000287546	0.000134982	0.000287546	8.03502e-05	0.000135559	0.000101721	4.12645e-05	2.72395e-05	4.81511e-05	8.53168e-05	8.53168e-05	2.37727	0.0346509	1.59647	unchanged	C02713	N-Acetylmuramate; N-Acetylmuramic acid; N-Acetyl-D-muramoate	Amino sugar and nucleotide sugar metabolism(ko00520);;Metabolic pathways(ko01100)	--	--	--	--	--	--	--	--	--	--	--	--	--	--
neg_272	Guanosine monophosphate	1.21642e-05	8.47611e-06	2.55042e-06	0	4.37373e-06	3.69785e-05	5.94743e-07	3.69785e-05	1.18202e-06	0	6.3889e-07	0	0	2.46543e-06	2.95751e-06	2.95751e-06	3.16866	0.142801	1.08535	unchanged	C00144	GMP; Guanosine 5'-phosphate; Guanosine monophosphate; Guanosine 5'-monophosphate; Guanylic acid	Purine metabolism(ko00230);;Metabolic pathways(ko01100)	--	--	--	--	--	--	--	HMDB0001397	Organic compounds	Nucleosides, nucleotides, and analogues	Purine nucleotides	Purine ribonucleotides	Purine ribonucleoside monophosphates	Endogenous
neg_273	PG(16:0/18:1(11Z))	3.18008e-06	9.7026e-07	2.93102e-06	1.36926e-06	1.11549e-06	1.94667e-06	2.05447e-06	1.94667e-06	2.07804e-06	4.89317e-06	1.22963e-06	1.30887e-05	1.50191e-05	1.04788e-05	1.69251e-05	1.69251e-05	-2.23145	0.0245122	1.48248	unchanged	--	--	--	LMGP04010008	PG(16:0/18:1(11Z))	1-hexadecanoyl-2-(11Z-octadecenoyl)-sn-glycero-3-phospho-(1'-sn-glycerol)	PG(16:0/18:1); PG(34:1); PG(16:0_18:1)	Glycerophospholipids [GP]	Glycerophosphoglycerols [GP04]	Diacylglycerophosphoglycerols [GP0401]	HMDB0010573	Organic compounds	Lipids and lipid-like molecules	Glycerophospholipids	Glycerophosphoglycerols	Phosphatidylglycerols	Endogenous;Food;Biological
neg_274	Octanol	7.18292e-06	9.09343e-06	7.4189e-06	4.18246e-06	2.26477e-06	2.57616e-05	6.35364e-06	2.57616e-05	0	7.60638e-06	7.05232e-06	7.83173e-06	7.09151e-06	1.34501e-05	5.1123e-06	5.1123e-06	0.370886	0.556425	0.468809	unchanged	--	--	--	--	--	--	--	--	--	--	HMDB0001183	Organic compounds	Lipids and lipid-like molecules	Fatty Acyls	Fatty alcohols	Fatty alcohols	Endogenous;Food;Biological
neg_275	2-Methylisoborneol	0.000196216	0.000190322	7.47147e-05	9.16389e-05	6.63893e-05	4.95817e-05	0.000155044	4.95817e-05	4.6457e-05	0.000299502	0.000256477	0.000214013	0.000260462	0.000244616	0.000220849	0.000220849	-0.904604	0.022098	1.44602	unchanged	C20243	2-Methylisoborneol; 1,2,7,7-Tetramethyl-exo-bicycloheptan-2-ol	--	LMPR0102090066	2-Methylisoborneol	(2R,4R)-1,2,7,7-tetramethylbicyclo[2.2.1]heptan-2-ol	_	Prenol Lipids [PR]	Isoprenoids [PR01]	C10 isoprenoids (monoterpenes) [PR0102]	--	--	--	--	--	--	--
neg_276	Ferulic acid	0.000115117	4.44051e-05	0.000152187	0.000398606	0.00040603	0.000162989	0.000533632	0.000162989	0.00085987	0.000744533	0.000917237	0.00150081	0.000391651	0.000283074	0.00109991	0.00109991	-1.67698	0.0100188	1.56253	unchanged	C01494	Ferulate; Ferulic acid; 4-Hydroxy-3-methoxycinnamic acid; 3-Methoxy-4-hydroxy-trans-cinnamate; 4-Hydroxy-3-methoxycinnamate	Metabolic pathways(ko01100);;Biosynthesis of secondary metabolites(ko01110)	--	--	--	--	--	--	--	HMDB0000954	Organic compounds	Phenylpropanoids and polyketides	Cinnamic acids and derivatives	Hydroxycinnamic acids and derivatives	Hydroxycinnamic acids	Food;Biological
neg_277	Castavinol C1	0.000760511	0.000195746	0.00125259	0.000917349	0.000811063	0.000646754	0.00048897	0.000646754	0.000272481	0.00033234	0.000446254	0.000196682	0.000164374	6.92973e-05	0.00033406	0.00033406	1.48248	0.00916611	1.71814	up	--	--	--	--	--	--	--	--	--	--	--	--	--	--	--	--	--
neg_278	UDP-N-acetylmuramoyl-L-alanyl-D-glutamate	3.03351e-05	4.5931e-05	3.37285e-05	4.17359e-05	5.24028e-05	4.97386e-05	0.000107449	4.97386e-05	4.76262e-05	2.85275e-05	4.99983e-05	5.46684e-05	3.45886e-05	7.51326e-05	0.000184845	0.000184845	-0.395823	0.488612	0.45573	unchanged	C00692	UDP-N-acetylmuramoyl-L-alanyl-D-glutamate; UDP-N-acetyl-alpha-D-muramoyl-L-alanyl-D-glutamate	D-Glutamine and D-glutamate metabolism(ko00471);;Peptidoglycan biosynthesis(ko00550);;Metabolic pathways(ko01100)	--	--	--	--	--	--	--	--	--	--	--	--	--	--
neg_279	Deoxyadenosine monophosphate	2.79099e-05	1.53918e-05	1.25735e-05	1.28877e-05	2.12402e-05	8.91634e-05	2.62284e-05	8.91634e-05	1.71314e-05	2.04331e-06	8.61641e-07	0	2.53723e-05	1.78547e-05	0.000136484	0.000136484	0.0402251	0.970213	0.109425	unchanged	C00360	dAMP; 2'-Deoxyadenosine 5'-phosphate; 2'-Deoxyadenosine 5'-monophosphate; Deoxyadenylic acid; Deoxyadenosine monophosphate	Purine metabolism(ko00230);;Metabolic pathways(ko01100)	--	--	--	--	--	--	--	HMDB0000905	Organic compounds	Nucleosides, nucleotides, and analogues	Purine nucleotides	Purine deoxyribonucleotides	Purine 2'-deoxyribonucleoside monophosphates	Endogenous
neg_280	Stachyose	2.49815e-06	5.45729e-06	9.72425e-06	1.03556e-05	8.66452e-06	1.38014e-06	2.53883e-05	1.38014e-06	9.80689e-06	8.81942e-05	5.80348e-05	4.20953e-05	2.4314e-05	6.26774e-06	1.55077e-05	1.55077e-05	-1.94408	0.0638729	1.27052	unchanged	C01613	Stachyose	Galactose metabolism(ko00052)	--	--	--	--	--	--	--	HMDB0003553	Organic compounds	Organic oxygen compounds	Organooxygen compounds	Carbohydrates and carbohydrate conjugates	Oligosaccharides	Endogenous;Food;Biological
neg_281	O-acetylcarnitinium	2.01053e-05	1.16143e-05	1.43019e-05	2.138e-05	1.80155e-05	2.51536e-05	2.72089e-05	2.51536e-05	5.65971e-06	2.42892e-05	2.61168e-05	2.21793e-05	1.97003e-05	5.10603e-06	1.0391e-05	1.0391e-05	0.280401	0.403046	0.436125	unchanged	--	--	--	--	--	--	--	--	--	--	--	--	--	--	--	--	--
neg_282	ergosta-5,7,22,24(28)-tetraen-3beta-ol	7.83599e-05	4.8486e-05	2.88831e-05	3.53398e-05	2.52992e-05	2.84412e-05	5.00122e-05	2.84412e-05	1.53201e-06	7.23672e-05	5.83547e-05	5.03112e-05	8.98034e-05	4.86393e-05	2.78886e-05	2.78886e-05	-0.242957	0.565281	0.507175	unchanged	C05440	Ergosta-5,7,22,24(28)-tetraen-3beta-ol; Ergosta-5,7,22,24(24(1))-tetraen-3beta-ol; 5,7,22,24(28)-Ergostatetraenol	Steroid biosynthesis(ko00100);;Metabolic pathways(ko01100)	LMST01031015	ergosta-5,7,22,24(28)-tetraen-3beta-ol	ergosta-5,7,22E,24(28)-tetraen-3beta-ol	(22E)-24-methylcholesta-5,7,22,24(24(1))-tetraen-3beta-ol; Ergosta-5,7,22,24(24(1))-tetraen-3beta-ol; Ergosta-5,7,22,24(241)-tetraen-3beta-ol; Ergosta-5,7,22,24(28)-tetraen-3beta-ol; ergosta-5,7,22,24(24(1))-tetraen-3beta-ol	Sterol Lipids [ST]	Sterols [ST01]	Ergosterols and C24-methyl derivatives [ST0103]	--	--	--	--	--	--	--
neg_283	Guanosine 2',3'-cyclic phosphate	0.000934994	0.00181317	0.000269425	0.000470255	0.000540104	0.00199375	0.000391025	0.00199375	0.000231205	0.00037789	0.000270152	0.000317484	0.00065511	0.000625639	0.000846401	0.000846401	0.948069	0.15928	0.934234	unchanged	--	--	--	--	--	--	--	--	--	--	--	--	--	--	--	--	--
neg_284	S-adenosyl-1,8-diamino-3-thiooctane	0.0138139	8.67741e-05	0.00914973	0.0140682	0.00687142	0.00442978	0.00937468	0.00442978	5.36007e-06	0.0176954	0.00840388	0.0123	0.0116905	2.32853e-05	6.55477e-06	6.55477e-06	0.205401	0.747736	0.115181	unchanged	--	--	--	--	--	--	--	--	--	--	--	--	--	--	--	--	--
neg_285	penicillin G	3.92478e-05	6.0792e-05	0.00011558	9.40289e-05	9.34638e-05	3.8485e-05	0.000107245	3.8485e-05	8.77522e-05	0.00010438	0.000119454	8.23152e-05	3.48944e-05	5.85266e-05	8.5578e-05	8.5578e-05	-0.0618905	0.834266	0.0979533	unchanged	--	--	--	--	--	--	--	--	--	--	HMDB0037849	Organic compounds	Organic acids and derivatives	Carboxylic acids and derivatives	Carboxylic acid derivatives	Carboxylic acid esters	Food
neg_286	Oxoadipic acid	6.03408e-08	7.06465e-07	4.03616e-06	4.46398e-06	4.41186e-06	4.13747e-07	1.32992e-05	4.13747e-07	3.28338e-05	2.49807e-06	4.73693e-05	6.09986e-06	3.37782e-06	9.32461e-06	1.06851e-05	1.06851e-05	-2.03411	0.116134	0.943165	unchanged	--	--	--	LMFA01170121	Oxoadipic acid	2-oxo-hexanedioic acid	_	Fatty Acyls [FA]	Fatty Acids and Conjugates [FA01]	Dicarboxylic acids [FA0117]	HMDB0000225	Organic compounds	Organic acids and derivatives	Keto acids and derivatives	Medium-chain keto acids and derivatives	Medium-chain keto acids and derivatives	Endogenous;Food;Biological
neg_287	PE(14:0/0:0)	0.00608788	0.00493537	0.00398599	0.00494387	0.00466712	0.00799389	0.00665841	0.00799389	0.00891232	0.00871367	0.00637052	0.00934228	0.00690308	0.00916098	0.00642776	0.00642776	-0.507536	0.00696713	1.55013	down	--	--	--	LMGP02050003	PE(14:0/0:0)	1-tetradecanoyl-sn-glycero-3-phosphoethanolamine	Tetradecanoic acid, 3-[[(2-aminoethoxy)hydroxyphosphinyl]oxy]-2-hydroxypropyl ester, (R)-; LPE(14:0); LPE(14:0)	Glycerophospholipids [GP]	Glycerophosphoethanolamines [GP02]	Monoacylglycerophosphoethanolamines [GP0205]	--	--	--	--	--	--	--
neg_288	Thiamine	0	0	2.70381e-06	9.4875e-06	5.14839e-06	0	7.13431e-07	0	0	1.66945e-05	4.38948e-06	6.58462e-06	6.26366e-06	0	0	0	-0.910409	0.411547	0.675904	unchanged	C00378	Thiamine; Thiamin; Vitamin B1; Aneurin; Antiberiberi factor	Thiamine metabolism(ko00730);;Metabolic pathways(ko01100);;ABC transporters(ko02010);;Sulfur relay system(ko04122)	--	--	--	--	--	--	--	HMDB0000235	Organic compounds	Organoheterocyclic compounds	Diazines	Pyrimidines and pyrimidine derivatives	Thiamines	Food;Synthetic;Biological
neg_289	D-arabinonate	6.20682e-05	5.11285e-05	0.001208	9.55565e-05	5.20588e-05	1.96098e-05	0.0256124	1.96098e-05	0.0604148	0.000702383	0.054157	0.00626874	0.00278173	0.0255556	0.0184858	0.0184858	-2.63519	0.0770527	1.05128	unchanged	--	--	--	--	--	--	--	--	--	--	--	--	--	--	--	--	--
neg_290	formycin B	1.81367e-05	1.27993e-05	3.22308e-05	7.33417e-05	4.55978e-05	1.73666e-05	4.52127e-05	1.73666e-05	3.52047e-05	8.90602e-05	5.29297e-05	7.33615e-05	8.87507e-05	2.78165e-05	3.21302e-05	3.21302e-05	-0.706376	0.115134	1.1825	unchanged	--	--	--	--	--	--	--	--	--	--	--	--	--	--	--	--	--
neg_291	amiclenomycin	0	7.47315e-07	1.14725e-06	2.73317e-06	7.48153e-07	2.33456e-07	4.29827e-05	2.33456e-07	0.000119871	3.04744e-06	0.000122579	1.48349e-05	1.33108e-06	3.35418e-05	2.83385e-05	2.83385e-05	-2.73517	0.0999862	0.984121	unchanged	--	--	--	--	--	--	--	--	--	--	--	--	--	--	--	--	--
neg_292	(1R,6R)-6-Hydroxy-2-succinylcyclohexa-2,4-diene-1-carboxylate	4.59654e-06	1.27667e-05	3.0681e-05	4.35455e-05	7.7205e-05	4.09039e-06	6.43069e-05	4.09039e-06	2.64459e-05	9.35395e-05	4.27704e-05	9.39424e-05	0.000122058	3.98865e-05	0.000185664	0.000185664	-1.34923	0.0557979	1.30609	unchanged	C05817	(1R,6R)-6-Hydroxy-2-succinylcyclohexa-2,4-diene-1-carboxylate; (1R,6R)-2-Succinyl-6-hydroxy-2,4-cyclohexadiene-1-carboxylate; SHCHC	Ubiquinone and other terpenoid-quinone biosynthesis(ko00130);;Metabolic pathways(ko01100);;Biosynthesis of secondary metabolites(ko01110)	--	--	--	--	--	--	--	--	--	--	--	--	--	--
neg_293	3a,7a,12b-Trihydroxy-5b-cholanoic acid	0.00197011	0.00120866	0.000977234	0.000666675	0.000581859	0.00130617	0.00209345	0.00130617	0.0013392	0.00111225	0.0052882	0.00106058	0.00485474	0.00217493	0.00246283	0.00246283	-1.05501	0.0934372	1.09778	unchanged	--	--	--	--	--	--	--	--	--	--	HMDB0000312	Organic compounds	Lipids and lipid-like molecules	Steroids and steroid derivatives	Bile acids, alcohols and derivatives	Trihydroxy bile acids, alcohols and derivatives	Endogenous;Food;Biological
neg_294	4-Hydroxycinnamic acid	0.00612991	0.00661105	0.00862673	0.0111921	0.010347	0.00613865	0.010366	0.00613865	0.0128024	0.0125524	0.00667559	0.0107211	0.00808762	0.00734533	0.0116433	0.0116433	-0.233061	0.266293	0.808416	unchanged	C00811	4-Coumarate; p-Coumaric acid; trans-4-Hydroxycinnamate; trans-p-Hydroxycinnamate; 4-Hydroxycinnamic acid; 4-Hydroxycinnamate	Ubiquinone and other terpenoid-quinone biosynthesis(ko00130);;Tyrosine metabolism(ko00350);;Phenylalanine metabolism(ko00360);;Metabolic pathways(ko01100);;Biosynthesis of secondary metabolites(ko01110);;Degradation of aromatic compounds(ko01220)	--	--	--	--	--	--	--	HMDB0128076	Organic compounds	Phenylpropanoids and polyketides	Cinnamic acids and derivatives	Hydroxycinnamic acids and derivatives	Hydroxycinnamic acids	Endogenous;Biological
neg_295	N-Acetyl-D-phenylalanine	0	0	0	0	0	0	2.80864e-05	0	0.000130201	3.77525e-07	0.000201764	3.53996e-06	0	3.87069e-05	1.88394e-05	1.88394e-05	-3.80816	0.132057	0.895291	unchanged	C05620	N-Acetyl-D-phenylalanine	Phenylalanine metabolism(ko00360)	--	--	--	--	--	--	--	--	--	--	--	--	--	--
neg_296	PI(16:0/0:0)	1.81158e-05	4.74768e-06	1.51919e-05	2.37799e-06	7.3548e-06	7.63107e-06	8.61181e-06	7.63107e-06	3.43729e-06	9.47787e-06	2.39454e-06	8.687e-07	1.06292e-05	5.2269e-06	0	0	0.999145	0.109624	1.07246	unchanged	--	--	--	LMGP06050002	PI(16:0/0:0)	1-hexadecanoyl-sn-glycero-3-phospho-(1'-myo-inositol)	LPI(16:0)	Glycerophospholipids [GP]	Glycerophosphoinositols [GP06]	Monoacylglycerophosphoinositols [GP0605]	HMDB0061695	Organic compounds	Lipids and lipid-like molecules	Glycerophospholipids	Glycerophosphoinositols	1-acyl-sn-glycerol-3-phosphoinositols	Food;Endogenous;Biological
neg_297	PA(14:0/16:1(9Z))	3.6745e-06	2.40846e-06	1.99044e-06	0	0	1.68365e-06	5.39244e-05	1.68365e-06	0	4.54484e-08	5.85747e-07	0	0	1.15931e-05	0	0	2.38112	0.371497	0.461908	unchanged	--	--	--	LMGP10010931	PA(14:0/16:1(9Z))	1-tetradecanoyl-2-(9Z-hexadecenoyl)-glycero-3-phosphate	PA(30:1); PA(14:0_16:1)	Glycerophospholipids [GP]	Glycerophosphates [GP10]	Diacylglycerophosphates [GP1001]	--	--	--	--	--	--	--
neg_298	PC(20:0/22:2(13Z,16Z))	0.000815368	0.000594317	0.000377593	0.000536188	0.000446325	0.000654145	0.000478042	0.000654145	0.000425491	0.000204001	0.000140712	0.000609769	0.000357568	0.000681676	0.000378133	0.000378133	0.480144	0.116384	0.995395	unchanged	--	--	--	LMGP01011803	PC(20:0/22:2(13Z,16Z))	1-eicosanoyl-2-(13Z,16Z-docosadienoyl)-glycero-3-phosphocholine	PC(42:2); PC(20:0_22:2)	Glycerophospholipids [GP]	Glycerophosphocholines [GP01]	Diacylglycerophosphocholines [GP0101]	HMDB0008284	_	_	_	_	_	Endogenous;Food;Biological
neg_299	gamma-Glutamyl-beta-aminopropiononitrile	2.26415e-06	1.46095e-05	4.73758e-06	5.61149e-06	4.86022e-06	1.60367e-06	1.28117e-05	1.60367e-06	1.00447e-06	6.30214e-06	7.12051e-06	5.95321e-06	2.57756e-06	3.04781e-06	1.98199e-05	1.98199e-05	0.0210238	0.97537	0.0372618	unchanged	C06114	gamma-Glutamyl-beta-aminopropiononitrile; gamma-Glutamyl-3-aminopropiononitrile	Cyanoamino acid metabolism(ko00460)	--	--	--	--	--	--	--	--	--	--	--	--	--	--
neg_300	Ubiquinone Q1	2.43035e-05	1.45563e-05	1.62385e-05	1.69262e-05	1.93645e-05	2.24419e-05	1.63962e-05	2.24419e-05	1.14816e-06	5.45305e-06	9.90672e-06	2.05906e-05	1.97682e-05	2.21684e-05	7.21918e-06	7.21918e-06	0.594361	0.106236	0.991873	unchanged	--	--	--	--	--	--	--	--	--	--	HMDB0002012	Organic compounds	Lipids and lipid-like molecules	Prenol lipids	Quinone and hydroquinone lipids	Ubiquinones	Endogenous;Food
neg_301	4-oxo-N-acetylneuraminate	0.00011039	7.0287e-05	0.000578927	5.10313e-05	0.000110193	0.00047893	3.00568e-05	0.00047893	3.4527e-05	4.71234e-05	2.72328e-05	4.23622e-05	0.000166464	0.000616533	9.20929e-06	9.20929e-06	0.599809	0.569229	0.546831	unchanged	--	--	--	--	--	--	--	--	--	--	--	--	--	--	--	--	--
neg_302	tunicamycin	0	5.25286e-06	8.14599e-06	5.53185e-06	5.74189e-05	4.86349e-07	6.99256e-06	4.86349e-07	3.497e-05	1.08242e-05	1.7021e-06	5.00473e-07	0	7.50838e-07	3.70815e-05	3.70815e-05	-0.0340271	0.977506	0.0369434	unchanged	C12063	Tunicamycin	--	--	--	--	--	--	--	--	--	--	--	--	--	--	--
neg_303	4-Acetamidobutanoic acid	2.09201e-07	1.9246e-06	3.20346e-06	2.21161e-06	2.20434e-06	0	7.70657e-06	0	2.05436e-05	7.28714e-06	2.7663e-05	5.8852e-06	3.79866e-06	7.81623e-06	7.29428e-06	7.29428e-06	-2.20115	0.038497	1.24507	unchanged	--	--	--	--	--	--	--	--	--	--	HMDB0003681	Organic compounds	Organic acids and derivatives	Carboxylic acids and derivatives	Amino acids, peptides, and analogues	Gamma amino acids and derivatives	Endogenous;Food;Biological
neg_304	UDP-N-acetylmuraminate	0.000301738	0.000284295	0.000173528	0.000307617	0.000232502	0.000291481	0.000719255	0.000291481	0.000243114	0.000232922	0.000270966	0.000414417	0.000378355	0.000521979	0.000770418	0.000770418	-0.293756	0.466393	0.568004	unchanged	--	--	--	--	--	--	--	--	--	--	HMDB0011720	Organic compounds	Nucleosides, nucleotides, and analogues	Pyrimidine nucleotides	Pyrimidine nucleotide sugars	Pyrimidine nucleotide sugars	Endogenous
neg_305	Delta 8,14 -Sterol	2.67073e-06	5.90534e-07	8.76807e-07	3.78971e-05	0	6.80372e-06	0	6.80372e-06	0	0	5.32991e-07	0	0	3.2723e-05	0	0	0.554416	0.756298	0.170187	unchanged	--	--	--	LMST01031020	Delta 8,14 -Sterol	4alpha-methyl-5alpha-ergosta-8,14,24(28)-trien-3beta-ol	_	Sterol Lipids [ST]	Sterols [ST01]	Ergosterols and C24-methyl derivatives [ST0103]	HMDB0006928	Organic compounds	Lipids and lipid-like molecules	Steroids and steroid derivatives	Ergostane steroids	Ergosterols and derivatives	Endogenous;Food;Biological
neg_306	ergosterol	2.4773e-05	1.71539e-05	1.93241e-05	2.57398e-05	1.75727e-05	2.49086e-05	2.23705e-05	2.49086e-05	6.44038e-06	1.27782e-05	1.20886e-05	1.58167e-05	2.03717e-05	1.26751e-05	1.14575e-05	1.14575e-05	0.728714	0.00165362	1.62495	up	C01694	Ergosterol; Provitamin D2	Steroid biosynthesis(ko00100);;Metabolic pathways(ko01100)	LMST01030093	Ergosterol	ergosta-5,7,22E-trien-3beta-ol	_	Sterol Lipids [ST]	Sterols [ST01]	Ergosterols and C24-methyl derivatives [ST0103]	HMDB0000878	Organic compounds	Lipids and lipid-like molecules	Steroids and steroid derivatives	Ergostane steroids	Ergosterols and derivatives	Endogenous;Food;Biological
neg_307	PI(18:0/0:0)	0.00204906	0.00485877	0.00102586	0.00118126	0.000792403	0.00381614	0.00297539	0.00381614	0.00402271	0.000814895	0.00140761	0.00116413	0.0011801	0.00666184	0.00471289	0.00471289	-0.257663	0.663724	0.228889	unchanged	--	--	--	LMGP06050004	PI(18:0/0:0)	1-octadecanoyl-sn-glycero-3-phospho-(1'-myo-inositol)	LPI(18:0/0:0); LPI(18:0)	Glycerophospholipids [GP]	Glycerophosphoinositols [GP06]	Monoacylglycerophosphoinositols [GP0605]	--	--	--	--	--	--	--
neg_308	(N(omega)-L-arginino)succinic acid	2.89217e-05	3.0698e-05	3.0683e-05	5.0128e-06	4.2194e-06	1.37072e-05	1.42608e-05	1.37072e-05	4.20785e-06	1.84064e-05	1.08779e-05	1.30438e-05	0	1.13669e-05	0	0	1.13882	0.0845698	1.21965	unchanged	--	--	--	--	--	--	--	--	--	--	--	--	--	--	--	--	--
neg_309	cis-3-(3-Carboxyethenyl)-3,5-cyclohexadiene-1,2-diol	0	0	6.07232e-06	0	0	0	0.000533683	0	0.00179883	2.12953e-06	0.00123284	5.21368e-05	1.56019e-05	0.000508183	0.00021446	0.00021446	-2.82478	0.13398	0.901301	unchanged	C12622	cis-3-(3-Carboxyethenyl)-3,5-cyclohexadiene-1,2-diol; (2E)-3-(cis-5,6-Dihydroxycyclohexa-1,3-dien-1-yl)prop-2-enoate	Phenylalanine metabolism(ko00360);;Microbial metabolism in diverse environments(ko01120);;Degradation of aromatic compounds(ko01220)	--	--	--	--	--	--	--	--	--	--	--	--	--	--
neg_310	Glycolaldehyde	3.47775e-06	3.61429e-05	6.1521e-06	2.4475e-06	5.43866e-06	1.34291e-06	1.90989e-05	1.34291e-06	1.00779e-05	3.13561e-06	1.41053e-05	2.64859e-06	3.5332e-06	1.51929e-05	2.66044e-05	2.66044e-05	-0.0231206	0.977182	0.0375321	unchanged	C00266	Glycolaldehyde; Hydroxyacetaldehyde	Pentose and glucuronate interconversions(ko00040);;Glyoxylate and dicarboxylate metabolism(ko00630);;Vitamin B6 metabolism(ko00750);;Folate biosynthesis(ko00790);;Metabolic pathways(ko01100);;Microbial metabolism in diverse environments(ko01120)	--	--	--	--	--	--	--	HMDB0003344	Organic compounds	Organic oxygen compounds	Organooxygen compounds	Carbonyl compounds	Short-chain aldehydes	Endogenous;Food;Biological
neg_311	methyl-1,4-benzoquinone	2.01194e-05	2.88166e-05	2.44577e-05	8.17281e-06	7.18205e-06	7.12889e-06	2.05604e-05	7.12889e-06	9.26739e-06	3.7485e-05	1.42521e-05	3.57349e-05	5.14375e-06	1.05747e-05	8.31457e-06	8.31457e-06	-0.0527332	0.921569	0.0633761	unchanged	--	--	--	--	--	--	--	--	--	--	--	--	--	--	--	--	--
neg_312	9-[6(S),9-diamino-5,6,7,8,9-pentadeoxy-beta-D-ribo-nonafuranosyl]-9H-purin-6-amine	0.004201	0.00563988	0.00257288	0.00947705	0.00590223	0.00418331	0.00505148	0.00418331	0.00776247	0.00510159	0.00185471	0.00678757	0.00814076	0.00864628	0.0137369	0.0137369	-0.490742	0.209053	0.903092	unchanged	--	--	--	--	--	--	--	--	--	--	--	--	--	--	--	--	--
neg_313	1-(1-Ethoxyethoxy)-pentane	2.96914e-05	4.94155e-05	7.80449e-05	7.16481e-05	7.09645e-05	3.8377e-05	7.3699e-05	3.8377e-05	6.56486e-05	7.09657e-05	6.71476e-05	7.35562e-05	5.5421e-05	6.32714e-05	8.80206e-05	8.80206e-05	-0.233015	0.243936	0.77766	unchanged	--	--	--	--	--	--	--	--	--	--	--	--	--	--	--	--	--
neg_314	4-nitrobenzaldehyde	1.8885e-06	5.55862e-06	1.10916e-05	1.92042e-05	1.86745e-05	1.62457e-06	1.14824e-05	1.62457e-06	4.92757e-06	1.50224e-05	1.28209e-05	2.19053e-05	1.52635e-05	1.23285e-05	1.60735e-05	1.60735e-05	-0.500283	0.247042	0.902761	unchanged	--	--	--	--	--	--	--	--	--	--	--	--	--	--	--	--	--
neg_315	L-Xylo-hexulonolactone	3.55844e-08	0	0	0	0	0	4.50375e-06	0	4.95327e-05	0	2.31206e-05	0	0	1.81404e-06	0	0	-4.03606	0.217499	0.735988	unchanged	--	--	--	--	--	--	--	--	--	--	--	--	--	--	--	--	--
neg_316	Acetovanillone	0	5.62612e-06	0	0	0	5.92337e-07	6.76711e-07	5.92337e-07	5.60002e-05	0	1.20693e-05	0	0	2.87372e-05	1.16575e-05	1.16575e-05	-3.97549	0.113098	0.954403	unchanged	C11380	Apocynin; Acetovanillone	--	--	--	--	--	--	--	--	--	--	--	--	--	--	--
neg_317	PI(16:1(9Z)/18:1(9Z))	0.000348384	0.00253781	5.77082e-05	1.08893e-05	9.00741e-06	8.87268e-05	0.000110029	8.87268e-05	7.59223e-05	1.87342e-05	8.79836e-05	6.06315e-05	0.000101428	0.00317158	0.00039554	0.00039554	-0.306749	0.852	0.131276	unchanged	--	--	--	LMGP06010873	PI(16:1(9Z)/18:1(9Z))	1-(9Z-hexadecenoyl)-2-(9Z-octadecenoyl)-glycero-3-phospho-(1'-myo-inositol)	PI(34:2); PI(16:1_18:1)	Glycerophospholipids [GP]	Glycerophosphoinositols [GP06]	Diacylglycerophosphoinositols [GP0601]	HMDB0009801	Organic compounds	Lipids and lipid-like molecules	Glycerophospholipids	Glycerophosphoinositols	Phosphatidylinositols	Endogenous;Food;Biological
neg_318	15(S)-HETE	6.64435e-05	0.000103752	0.000173636	0.000157371	0.000136143	6.82618e-05	0.000202739	6.82618e-05	0.000161407	0.000189229	0.000175536	0.000173925	0.000116616	0.000119671	0.000194631	0.000194631	-0.316303	0.199856	0.85834	unchanged	C04742	(15S)-15-Hydroxy-5,8,11-cis-13-trans-eicosatetraenoate; (15S)-15-Hydroxy-5,8,11-cis-13-trans-icosatetraenoate; (5Z,8Z,11Z,13E)-(15S)-15-Hydroxyicosa-5,8,11,13-tetraenoic acid; 15(S)-HETE	Arachidonic acid metabolism(ko00590)	--	--	--	--	--	--	--	HMDB0003876	Organic compounds	Lipids and lipid-like molecules	Fatty Acyls	Eicosanoids	Hydroxyeicosatetraenoic acids	Endogenous;Food;Biological
neg_319	Trypanothione disulfide	1.07501e-05	0	0	1.68797e-05	0	1.25443e-05	7.37114e-06	1.25443e-05	0	7.1128e-06	1.25306e-05	4.36596e-06	6.29033e-07	0	0	0	0.948392	0.328759	0.62458	unchanged	C03170	Trypanothione disulfide; Oxidized trypanothione	Glutathione metabolism(ko00480);;Metabolic pathways(ko01100)	--	--	--	--	--	--	--	--	--	--	--	--	--	--
neg_320	D-4'-Phosphopantothenate	2.3918e-05	1.05158e-06	3.27283e-06	7.38873e-07	1.7161e-06	1.16102e-06	2.7389e-06	1.16102e-06	0	6.33209e-06	4.90671e-06	5.51798e-07	0	0	0	0	1.55302	0.361393	0.697202	unchanged	C03492	D-4'-Phosphopantothenate; (R)-4'-Phosphopantothenate	beta-Alanine metabolism(ko00410);;Pantothenate and CoA biosynthesis(ko00770);;Metabolic pathways(ko01100)	--	--	--	--	--	--	--	HMDB0001016	Organic compounds	Organic acids and derivatives	Carboxylic acids and derivatives	Amino acids, peptides, and analogues	Beta amino acids and derivatives	Endogenous;Food;Biological
neg_321	Geranyl-PP	0.000139746	0.00102556	1.38966e-05	0.000139008	0.00013775	0.00139263	1.94383e-05	0.00139263	2.56022e-06	4.40563e-05	5.20288e-06	1.25985e-05	0.000149867	0.00021222	0.000782651	0.000782651	1.24606	0.342808	0.667948	unchanged	--	--	--	--	--	--	--	--	--	--	HMDB0001285	Organic compounds	Lipids and lipid-like molecules	Prenol lipids	Isoprenoid phosphates	Isoprenoid phosphates	Endogenous;Food;Biological
neg_322	Ethyl-2-butenoate	2.90343e-05	4.76686e-05	4.94061e-05	3.34443e-05	3.02047e-05	1.11322e-05	7.67215e-05	1.11322e-05	6.5745e-05	0.000112609	0.00010385	7.15835e-05	3.41087e-05	5.75934e-05	8.21342e-05	8.21342e-05	-0.926441	0.017705	1.39209	unchanged	--	--	--	--	--	--	--	--	--	--	--	--	--	--	--	--	--
neg_323	L-Methionine	0	0	0	8.04361e-07	2.74165e-07	0	1.59864e-05	0	5.76332e-05	3.31059e-06	6.98411e-05	3.83137e-06	1.62638e-06	1.63202e-05	1.20651e-05	1.20651e-05	-3.2701	0.0970894	0.995176	unchanged	C00073	L-Methionine; Methionine; L-2-Amino-4methylthiobutyric acid	Cysteine and methionine metabolism(ko00270);;Aminoacyl-tRNA biosynthesis(ko00970);;Metabolic pathways(ko01100);;Biosynthesis of secondary metabolites(ko01110);;2-Oxocarboxylic acid metabolism(ko01210);;Biosynthesis of amino acids(ko01230)	--	--	--	--	--	--	--	HMDB0000696	Organic compounds	Organic acids and derivatives	Carboxylic acids and derivatives	Amino acids, peptides, and analogues	Methionine and derivatives	Endogenous;Food;Biological
neg_324	PS(18:1(11Z)/19:0)	0.0104596	0.0108797	0.0119592	0.0160305	0.0125089	0.00613271	0.00823802	0.00613271	0.00878107	0.0133058	0.00774948	0.0136374	0.01488	0.00959664	0.0139584	0.0139584	-0.104064	0.624234	0.449924	unchanged	--	--	--	--	--	--	--	--	--	--	--	--	--	--	--	--	--
neg_325	(2E)-2-(methoxycarbonylmethyl)but-2-enedioic acid	7.77447e-05	0.000137889	7.85339e-05	6.35012e-05	0.000104555	1.46083e-05	0.000109895	1.46083e-05	3.68533e-05	3.05915e-05	1.51133e-05	1.38489e-05	3.6631e-05	9.11052e-05	4.31865e-05	4.31865e-05	1.13407	0.0275174	1.23037	unchanged	--	--	--	LMFA01020393	(2E)-2-(methoxycarbonylmethyl)but-2-enedioic acid	(2E)-2-(2-methoxy-2-oxoethyl)but-2-enedioic acid	_	Fatty Acyls [FA]	Fatty Acids and Conjugates [FA01]	Branched fatty acids [FA0102]	--	--	--	--	--	--	--
neg_326	Glycerophosphocholine	0.000236818	0.000100291	0.00018841	4.23697e-05	3.59005e-05	0.000133379	6.14701e-05	0.000133379	1.83934e-05	1.787e-05	2.24395e-05	1.62412e-05	1.3675e-06	8.59011e-06	1.45523e-05	1.45523e-05	3.00544	0.0134899	1.76424	unchanged	C00670	sn-Glycero-3-phosphocholine; Glycerophosphocholine	Glycerophospholipid metabolism(ko00564);;Ether lipid metabolism(ko00565)	--	--	--	--	--	--	--	HMDB0007930	Organic compounds	Lipids and lipid-like molecules	Glycerophospholipids	Glycerophosphocholines	1-acyl,2-(1Z-alkenyl)-glycerophosphocholines	Endogenous;Food;Biological
neg_327	5'-n-propylthioadenosine	0	4.66423e-06	8.3379e-06	5.95503e-06	4.32153e-06	0	3.28888e-05	0	1.52831e-05	5.8911e-05	2.38663e-05	5.60862e-06	3.72126e-06	1.14847e-06	2.48266e-05	2.48266e-05	-1.24758	0.234598	0.826777	unchanged	--	--	--	--	--	--	--	--	--	--	--	--	--	--	--	--	--
neg_328	DL-1,3-diaminopropan-2-ol	1.58121e-05	1.54778e-05	1.96509e-05	1.30034e-05	1.39655e-05	1.96205e-05	1.36873e-05	1.96205e-05	6.33368e-06	9.31202e-06	7.40971e-06	1.30878e-05	1.12004e-05	1.13963e-05	1.29904e-05	1.29904e-05	0.632729	0.00205763	1.76996	up	--	--	--	--	--	--	--	--	--	--	--	--	--	--	--	--	--
neg_329	4beta-(hydroxymethyl)-4alpha-methyl-5alpha-cholest-7-en-3beta-ol	4.2992e-05	0.000106911	6.13688e-05	2.88725e-05	6.36516e-05	4.4594e-05	3.6444e-05	4.4594e-05	3.95371e-05	3.57623e-05	2.19948e-05	3.24874e-05	2.76728e-05	2.73016e-05	3.41206e-05	3.41206e-05	0.814116	0.0536965	1.25761	unchanged	--	--	--	LMST01010203	4beta-(hydroxymethyl)-4alpha-methyl-5alpha-cholest-7-en-3beta-ol	4beta-(hydroxymethyl)-4-methyl-5alpha-cholest-7-en-3beta-ol 4beta-(hydroxymethyl)-4alpha-methyl-5alpha-cholest-7-en-3beta-ol	4alpha-methyl-4beta-hydroxymethyl-5alpha-cholest-7-en-3beta-ol; 4beta-Hydroxymethyl-4alpha-methyl-5alpha-cholest-7-en-3beta-ol; 4beta-hydroxymethyl-4alpha-methyl-5alpha-cholest-7-en-3beta-ol	Sterol Lipids [ST]	Sterols [ST01]	Cholesterol and derivatives [ST0101]	--	--	--	--	--	--	--
neg_330	N2-Succinyl-L-glutamic acid 5-semialdehyde	4.66993e-05	1.25734e-05	8.95162e-06	1.40561e-05	8.20765e-06	1.21934e-05	1.07663e-05	1.21934e-05	1.42274e-05	9.80454e-06	2.42686e-05	1.17569e-05	5.5966e-05	2.61906e-05	3.806e-06	3.806e-06	-0.364139	0.587792	0.404172	unchanged	--	--	--	--	--	--	--	--	--	--	HMDB0001180	Organic compounds	Organic acids and derivatives	Carboxylic acids and derivatives	Amino acids, peptides, and analogues	N-acyl-L-alpha-amino acids	Endogenous;Biological
neg_331	dcSAM	1.34827e-06	2.23727e-06	1.10499e-05	1.01671e-05	8.24494e-06	1.03009e-06	5.78647e-05	1.03009e-06	0.000222724	1.60583e-05	0.000242727	2.55541e-05	8.34916e-06	6.56308e-05	4.77951e-05	4.77951e-05	-2.77389	0.0893918	1.01656	unchanged	--	--	--	--	--	--	--	--	--	--	--	--	--	--	--	--	--
neg_332	3-Deoxy-D-manno-octulosonate	1.0353e-06	5.02936e-06	1.31215e-06	4.55742e-07	4.61198e-07	8.40295e-07	7.81491e-06	8.40295e-07	7.59769e-06	5.45018e-06	1.07152e-05	3.73312e-06	0	1.34213e-05	5.88816e-06	5.88816e-06	-1.46549	0.0576077	1.13718	unchanged	C01187	3-Deoxy-D-manno-octulosonate; Ketodeoxyoctonate; KDO; 2-Dehydro-3-deoxy-D-octonate; 3-Deoxy-D-manno-2-octulosonate; 3-Deoxyoctulosonic acid	Lipopolysaccharide biosynthesis(ko00540);;Metabolic pathways(ko01100)	--	--	--	--	--	--	--	--	--	--	--	--	--	--
neg_333	Malvidin 3-O-(acetylglucoside)	0.00569147	0.00153201	0.0013357	0.00361274	0.00371861	0.00791017	0.00247792	0.00791017	0.000111599	0.000394584	0.000176365	6.52475e-05	0.000530878	0.000176717	0.00311965	0.00311965	2.52203	0.0126482	1.55091	unchanged	--	--	--	--	--	--	--	--	--	--	--	--	--	--	--	--	--
neg_334	5-Methyltetrahydropteroyltri-L-glutamic acid	8.92721e-06	3.1763e-06	1.72577e-05	3.93528e-05	3.62966e-05	7.84989e-06	2.53255e-05	7.84989e-06	5.26017e-05	4.10382e-05	2.92072e-05	4.72764e-05	9.24835e-06	4.2048e-05	7.00349e-05	7.00349e-05	-1.07666	0.0327383	1.27286	unchanged	--	--	--	--	--	--	--	--	--	--	HMDB0012177	Organic compounds	Organoheterocyclic compounds	Pteridines and derivatives	Pterins and derivatives	Tetrahydrofolic acids and derivatives	Endogenous;Food;Biological
neg_335	methyl-1,4-benzoquinol	1.1477e-05	2.62874e-05	4.77037e-05	4.89156e-05	4.48829e-05	1.35639e-05	6.3824e-05	1.35639e-05	6.74001e-05	7.48731e-05	8.25368e-05	7.28132e-05	3.40913e-05	4.60901e-05	6.30424e-05	6.30424e-05	-0.78045	0.0211443	1.38268	unchanged	--	--	--	--	--	--	--	--	--	--	--	--	--	--	--	--	--
neg_336	3,5-tetradecadienoate	4.55741e-05	2.81998e-05	3.19968e-05	2.91845e-05	2.59233e-05	3.67009e-05	2.86255e-05	3.67009e-05	4.51168e-06	2.12886e-05	1.75759e-05	2.29579e-05	2.28738e-05	2.86072e-05	1.02516e-05	1.02516e-05	0.820736	0.00497882	1.59563	up	--	--	--	--	--	--	--	--	--	--	--	--	--	--	--	--	--
neg_337	Cer 18:0;3/20:0;1	0.0114884	0.0125781	0.0135694	0.0164778	0.0144126	0.00997298	0.0121499	0.00997298	0.010834	0.0139561	0.0096835	0.0168763	0.0196071	0.0157753	0.0208267	0.0208267	-0.246762	0.206308	0.93454	unchanged	--	--	--	--	--	--	--	--	--	--	--	--	--	--	--	--	--
neg_338	zymosterol intermediate 1a	1.57704e-05	9.92814e-06	1.93976e-06	5.49971e-06	2.06855e-06	9.43864e-06	4.16269e-06	9.43864e-06	3.05837e-06	1.07033e-06	2.40167e-06	1.8762e-06	7.90761e-06	1.30221e-05	3.06739e-06	3.06739e-06	0.590958	0.367878	0.598099	unchanged	--	--	--	LMST01010169	zymosterol intermediate 1a	4-(hydroxymethyl)-5alpha-cholesta-8,24-dien-3beta-ol	_	Sterol Lipids [ST]	Sterols [ST01]	Cholesterol and derivatives [ST0101]	--	--	--	--	--	--	--
neg_339	N3-methylcytosine	5.40308e-06	8.43567e-06	5.5086e-06	4.11052e-06	3.80152e-06	1.1614e-06	1.24517e-05	1.1614e-06	1.13573e-05	1.74654e-05	3.59579e-05	1.01837e-05	5.97461e-06	1.23985e-05	9.64595e-06	9.64595e-06	-1.33321	0.0600653	1.16319	unchanged	--	--	--	--	--	--	--	--	--	--	HMDB0011601	Organic compounds	Organoheterocyclic compounds	Diazines	Pyrimidines and pyrimidine derivatives	Pyrimidones	Endogenous
neg_340	Benzo[a]pyrene-7,8-diol	0.0002137	0.000140042	0.000175043	0.000242085	0.0002056	0.000218925	0.000221281	0.000218925	0.000168873	0.000172442	0.00018538	0.000223557	0.000198636	0.0001986	0.0001497	0.0001497	0.127123	0.303795	0.552644	unchanged	C14852	Benzo[a]pyrene-7,8-diol; Benzo[a]pyrene-7,8-dihydrodiol	--	--	--	--	--	--	--	--	--	--	--	--	--	--	--
neg_341	PE(18:1(9Z)/0:0)	0.0405283	0.0350142	0.039478	0.0275649	0.0410466	0.052132	0.0229181	0.052132	0.0271375	0.0321459	0.0217521	0.0352778	0.026417	0.0239877	0.019734	0.019734	0.472375	0.0346562	1.38566	unchanged	--	--	--	LMGP02050004	PE(18:1(9Z)/0:0)	1-(9Z-octadecenoyl)-sn-glycero-3-phosphoethanolamine	9-Octadecenoic acid (Z)-, 3-[[(2-aminoethoxy)hydroxyphosphinyl]oxy]-2-hydroxypropyl ester, (R)-; PE(18:1/0:0); LPE(18:1); LPE(18:1)	Glycerophospholipids [GP]	Glycerophosphoethanolamines [GP02]	Monoacylglycerophosphoethanolamines [GP0205]	--	--	--	--	--	--	--
neg_342	Obtusifoliol	8.22873e-05	7.52041e-05	6.18829e-05	8.20451e-05	5.52548e-05	7.03436e-05	7.81177e-05	7.03436e-05	4.52695e-05	4.69106e-05	3.80206e-05	5.88885e-05	5.84822e-05	9.00675e-05	4.2595e-05	4.2595e-05	0.409783	0.0439241	1.17048	unchanged	C01943	Obtusifoliol; 4alpha,14alpha-Dimethyl-5alpha-ergosta-8,24(28)-dien-3beta-ol; 4alpha,14alpha-Dimethyl-24-methylene-5alpha-cholesta-8-en-3beta-ol	Steroid biosynthesis(ko00100);;Metabolic pathways(ko01100);;Biosynthesis of secondary metabolites(ko01110)	LMST01030101	Obtusifoliol	4alpha,14alpha-dimethyl-24-methylene-cholest-8-en-3beta-ol	_	Sterol Lipids [ST]	Sterols [ST01]	Ergosterols and C24-methyl derivatives [ST0103]	HMDB0001242	Organic compounds	Lipids and lipid-like molecules	Prenol lipids	Triterpenoids	Triterpenoids	Endogenous;Food;Biological
neg_343	LIPC 18:0;3	0.000112082	6.66897e-05	7.91712e-05	0.000137222	0.000140195	0.000123547	9.1021e-05	0.000123547	4.70808e-05	8.16854e-05	8.89702e-05	0.000148822	8.55012e-05	0.000118963	6.11379e-05	6.11379e-05	0.246459	0.340457	0.526485	unchanged	--	--	--	--	--	--	--	--	--	--	--	--	--	--	--	--	--
neg_344	Isovaleric acid	8.93218e-05	0.000317785	0.000541085	0.000428087	0.000444832	9.87951e-05	0.000531427	9.87951e-05	0.000345994	0.000596849	0.000329415	0.00042674	0.000252228	0.000311641	0.000556407	0.000556407	-0.201757	0.558509	0.439528	unchanged	C08262	3-Methylbutanoic acid; Isovaleric acid; Isovalerate	Biosynthesis of secondary metabolites(ko01110)	LMFA01020181	Isovaleric acid	3-methyl-butanoic acid	Isovalerianic acid; Delphinic acid; Isopentanoic acid; Isopropylacetic acid	Fatty Acyls [FA]	Fatty Acids and Conjugates [FA01]	Branched fatty acids [FA0102]	HMDB0000718	Organic compounds	Lipids and lipid-like molecules	Fatty Acyls	Fatty acids and conjugates	Methyl-branched fatty acids	Endogenous;Food;Biological
neg_345	N-Acetylmuramoyl-Ala	4.6623e-06	4.43503e-06	1.00497e-05	1.16389e-05	1.30087e-05	4.03919e-06	1.32864e-05	4.03919e-06	2.94583e-05	1.74226e-05	3.17441e-05	1.45198e-05	1.13595e-05	1.65433e-05	1.96845e-05	1.96845e-05	-1.20323	0.00691651	1.52256	down	C02999	N-Acetylmuramoyl-Ala; N-Acetyl-D-muramoyl-L-alanine	--	--	--	--	--	--	--	--	--	--	--	--	--	--	--
neg_346	5'-methylthiotubercidin	0.000370944	0.000355828	0.000163756	8.92647e-05	0.000106298	0.000106933	9.9401e-05	0.000106933	3.5948e-05	0.000143465	0.000101831	0.000200715	0.000268436	0.00017367	4.49141e-05	4.49141e-05	0.415542	0.434118	0.474482	unchanged	--	--	--	--	--	--	--	--	--	--	--	--	--	--	--	--	--
neg_347	5-Methyltetrahydrofolic acid	0.000375308	0.000381017	0.000343031	0.000484413	0.000306681	0.000439136	0.000375781	0.000439136	0.000229265	0.000258165	0.0002314	0.000360928	0.000293622	0.000423686	0.000233623	0.000233623	0.413857	0.0216648	1.30615	unchanged	--	--	--	--	--	--	--	--	--	--	HMDB0001396	Organic compounds	Organoheterocyclic compounds	Pteridines and derivatives	Pterins and derivatives	Tetrahydrofolic acids	Endogenous
neg_348	2-phenylacetamidine	2.5204e-06	6.69586e-06	1.12908e-05	7.53038e-06	8.88435e-06	2.53227e-06	1.28547e-05	2.53227e-06	1.62899e-05	1.0141e-05	1.39119e-05	1.15913e-05	6.01417e-06	8.62234e-06	1.49952e-05	1.49952e-05	-0.640912	0.0640208	1.08859	unchanged	--	--	--	--	--	--	--	--	--	--	--	--	--	--	--	--	--
neg_349	fructoselysine	4.38949e-06	7.77013e-06	1.6804e-05	1.71813e-05	1.33953e-05	4.85633e-06	1.29941e-05	4.85633e-06	8.09132e-06	2.26911e-05	1.18144e-05	1.60023e-05	8.60392e-06	8.71906e-06	1.43007e-05	1.43007e-05	-0.221334	0.53219	0.463648	unchanged	C16488	Fructoselysine; N6-(D-Fructosyl)-L-lysine	--	--	--	--	--	--	--	--	--	--	--	--	--	--	--
neg_350	Nicotinate D-ribonucleoside	3.06778e-06	2.09332e-06	6.0362e-06	5.33964e-06	6.46947e-06	5.65014e-07	8.23383e-06	5.65014e-07	1.04953e-06	1.12162e-06	9.80668e-06	2.38947e-06	0	7.50615e-07	5.8895e-06	5.8895e-06	0.598367	0.381917	0.597567	unchanged	C05841	Nicotinate D-ribonucleoside; beta-D-Ribosylnicotinate	Nicotinate and nicotinamide metabolism(ko00760);;Metabolic pathways(ko01100)	--	--	--	--	--	--	--	HMDB0006809	Organic compounds	Organic oxygen compounds	Organooxygen compounds	Carbohydrates and carbohydrate conjugates	Glycosylamines	Endogenous
neg_351	1,6-anhMurNAc	0.000243937	0.000106642	0.000305233	8.31756e-05	7.8627e-05	6.64996e-05	4.76536e-05	6.64996e-05	2.45088e-05	9.84227e-05	4.28293e-05	1.95387e-05	1.45681e-05	1.49505e-05	4.21579e-05	4.21579e-05	1.85834	0.0439477	1.48898	unchanged	--	--	--	--	--	--	--	--	--	--	--	--	--	--	--	--	--
neg_352	3-Hydroxyisobutyric acid	6.6948e-06	1.86582e-05	2.61174e-06	1.56513e-06	1.23014e-06	0	6.54593e-06	0	2.54905e-06	1.26141e-05	1.62957e-05	7.81535e-06	8.90707e-06	8.90442e-06	5.00395e-06	5.00395e-06	-0.734946	0.260175	0.790408	unchanged	C01188	3-Hydroxy-2-methylpropanoate; 3-Hydroxyisobutyrate; 3-Hydroxyisobutyric acid	--	--	--	--	--	--	--	--	HMDB0000023	Organic compounds	Organic acids and derivatives	Hydroxy acids and derivatives	Beta hydroxy acids and derivatives	Beta hydroxy acids and derivatives	Endogenous
neg_353	D-arabinono-1,4-lactone	6.67931e-06	4.47589e-06	1.52788e-05	4.6234e-05	4.85016e-05	3.08055e-06	2.65498e-05	3.08055e-06	3.18595e-07	4.99533e-05	3.57541e-05	3.67846e-05	5.74267e-05	2.67916e-06	2.17792e-05	2.17792e-05	-0.440844	0.50131	0.657613	unchanged	--	--	--	--	--	--	--	--	--	--	--	--	--	--	--	--	--
neg_354	ergosteryl 3-beta-D-glucoside	6.20605e-05	1.33312e-05	2.34471e-05	2.84412e-05	3.28551e-05	3.5587e-05	1.7178e-05	3.5587e-05	6.5277e-06	6.4058e-06	8.20603e-06	5.86698e-05	1.92539e-05	3.97249e-05	0	0	0.617293	0.319989	0.660165	unchanged	--	--	--	--	--	--	--	--	--	--	--	--	--	--	--	--	--
neg_355	PI(14:0/0:0)	5.02836e-06	5.23558e-06	7.02995e-06	2.72315e-06	5.51436e-06	7.23585e-06	6.09283e-07	7.23585e-06	3.57407e-06	3.63687e-06	2.43592e-06	4.83757e-06	1.03572e-06	3.94572e-06	2.1933e-06	2.1933e-06	0.623856	0.132806	1.1663	unchanged	--	--	--	LMGP06050008	PI(14:0/0:0)	1-tetradecanoyl-glycero-3-phospho-(1'-myo-inositol)	LPI(14:0/0:0); LPI(14:0)	Glycerophospholipids [GP]	Glycerophosphoinositols [GP06]	Monoacylglycerophosphoinositols [GP0605]	--	--	--	--	--	--	--
neg_356	N-Acetylornithine	8.51867e-07	2.54043e-07	7.32767e-07	2.24067e-06	2.04909e-06	1.31159e-07	1.50318e-06	1.31159e-07	1.75396e-06	1.89957e-05	2.74466e-06	6.88421e-06	4.70031e-06	1.75445e-06	1.37529e-06	1.37529e-06	-2.29925	0.117987	1.14038	unchanged	C00437	N-Acetylornithine; N2-Acetyl-L-ornithine	Arginine biosynthesis(ko00220);;Metabolic pathways(ko01100);;Biosynthesis of secondary metabolites(ko01110);;2-Oxocarboxylic acid metabolism(ko01210);;Biosynthesis of amino acids(ko01230)	--	--	--	--	--	--	--	HMDB0003357	Organic compounds	Organic acids and derivatives	Carboxylic acids and derivatives	Amino acids, peptides, and analogues	N-acyl-L-alpha-amino acids	Endogenous;Food;Biological
neg_357	Ethyl vanillin	2.47333e-05	9.57048e-05	3.37361e-05	3.107e-05	2.37568e-05	3.6106e-07	8.39757e-05	3.6106e-07	2.54131e-05	0.000298285	0.000321589	0.000197066	7.35127e-05	4.75584e-05	3.16972e-05	3.16972e-05	-1.76231	0.0872967	1.1538	unchanged	--	--	--	--	--	--	--	--	--	--	HMDB0029665	Organic compounds	Organic oxygen compounds	Organooxygen compounds	Carbonyl compounds	Hydroxybenzaldehydes	Endogenous;Food
neg_358	Glucosan	0.000593421	0.000289787	0.000468561	0.000425852	0.000438685	0.000249685	0.000219198	0.000249685	0.000100858	0.000506084	0.000314683	0.000467288	0.000497843	0.000216273	0.000193929	0.000193929	0.225299	0.504307	0.396879	unchanged	--	--	--	--	--	--	--	--	--	--	HMDB0000640	Organic compounds	Organoheterocyclic compounds	Oxepanes	_	Oxepanes	Endogenous;Food;Biological
neg_359	Gamma-glutamyl-L-putrescine	2.61161e-06	9.95808e-06	1.94143e-05	1.90648e-05	1.65428e-05	3.95459e-06	2.1741e-05	3.95459e-06	9.47477e-06	1.345e-05	1.02158e-05	1.31267e-05	6.98316e-06	9.12512e-06	2.32174e-05	2.32174e-05	0.124188	0.764469	0.146989	unchanged	--	--	--	--	--	--	--	--	--	--	HMDB0012230	Organic compounds	Organic acids and derivatives	Carboxylic acids and derivatives	Amino acids, peptides, and analogues	Glutamine and derivatives	Endogenous
neg_360	dihydro-10-thiopteroate	0.00671791	0.00520724	0.00519129	0.000848543	0.000748698	0.00239524	0.00103224	0.00239524	0.00112597	0.000841274	0.00127561	0.000814689	0.00153966	0.00530605	0.000791103	0.000791103	0.920919	0.213107	0.964772	unchanged	--	--	--	--	--	--	--	--	--	--	--	--	--	--	--	--	--
neg_361	Sphinganine	6.766e-05	0.000105488	3.14612e-05	3.91302e-05	6.28635e-05	9.75846e-05	1.68498e-05	9.75846e-05	0.000345298	9.75106e-06	3.02874e-06	2.41656e-05	0.000183624	0.000329329	0.000453285	0.000453285	-1.67932	0.110181	0.986706	unchanged	C00836	Sphinganine; Dihydrosphingosine; 2-Amino-1,3-dihydroxyoctadecane	Sphingolipid metabolism(ko00600);;Metabolic pathways(ko01100)	LMSP01020001	Sphinganine	Sphinganine	Dihydrosphingosine; Octadecasphinganine; D-erythro-Sphinganine; D-erythro-2-Amino-1,3-octadecanediol	Sphingolipids [SP]	Sphingoid bases [SP01]	Sphinganines [SP0102]	HMDB0000269	Organic compounds	Organic nitrogen compounds	Organonitrogen compounds	Amines	1,2-aminoalcohols	Endogenous;Food;Biological
neg_362	PS(16:1(9Z)/17:0)	0.000191808	0.000189128	7.97684e-05	3.18243e-05	5.28994e-05	0.000767877	3.90753e-05	0.000767877	1.34938e-05	5.85166e-05	5.29022e-05	4.65856e-05	5.47701e-05	0.000160083	2.5991e-05	2.5991e-05	1.71358	0.228028	0.899251	unchanged	--	--	--	LMGP03010208	PS(16:1(9Z)/17:0)	1-(9Z-hexadecenoyl)-2-heptadecanoyl-glycero-3-phosphoserine	PS(33:1); PS(16:1_17:0)	Glycerophospholipids [GP]	Glycerophosphoserines [GP03]	Diacylglycerophosphoserines [GP0301]	--	--	--	--	--	--	--
neg_363	Arbutin	4.36904e-06	3.14462e-05	1.06738e-05	8.40265e-06	8.6673e-06	1.85133e-06	7.72737e-06	1.85133e-06	4.88076e-06	1.07413e-05	3.16933e-06	7.06887e-06	3.20851e-06	9.30223e-06	9.3599e-06	9.3599e-06	0.615692	0.377089	0.525784	unchanged	C06186	Arbutin; Ursin; Uvasol; Hydroquinone-O-beta-D-glucopyranoside	Glycolysis / Gluconeogenesis(ko00010)	--	--	--	--	--	--	--	HMDB0029943	Organic compounds	Organic oxygen compounds	Organooxygen compounds	Carbohydrates and carbohydrate conjugates	Phenolic glycosides	Endogenous;Food;Biological
neg_364	Protoanemonin	3.15729e-06	0	4.77234e-05	9.73836e-05	6.58516e-05	1.84162e-06	8.46348e-05	1.84162e-06	3.52604e-07	0.000230495	0.000163492	7.79461e-05	2.15998e-05	0	0	0	-0.716367	0.491745	0.536686	unchanged	C07090	Protoanemonin; 4-Methylenebut-2-en-4-olide; cis-4-Methylenebut-2-en-4-olide	Chlorocyclohexane and chlorobenzene degradation(ko00361);;Microbial metabolism in diverse environments(ko01120)	--	--	--	--	--	--	--	--	--	--	--	--	--	--
neg_365	S-(2-aminoethyl)-L-cysteine	4.0107e-05	0.000798839	5.35011e-05	1.18366e-05	1.0763e-05	1.22105e-05	4.35271e-05	1.22105e-05	1.8832e-05	4.57616e-05	7.24204e-05	3.44683e-05	3.48375e-05	0.000258297	5.16687e-05	5.16687e-05	0.910981	0.588817	0.319071	unchanged	--	--	--	--	--	--	--	--	--	--	HMDB0033518	Organic compounds	Organic acids and derivatives	Carboxylic acids and derivatives	Amino acids, peptides, and analogues	Alpha amino acids	Food;Biological
neg_366	palmitoleic acid	0.00191811	0.000408486	0.000729894	0.00115192	0.000450251	0.000513679	0.000728534	0.000513679	0.000298172	0.000778286	0.00103396	0.00101053	0.000305194	0.000711356	0.000208299	0.000208299	0.441307	0.379477	0.633924	unchanged	C08362	(9Z)-Hexadecenoic acid; Palmitoleic acid; cis-9-Hexadecenoic acid; (9Z)-Hexadec-9-enoate	Fatty acid biosynthesis(ko00061)	LMFA01030056	cis-9-palmitoleic acid	9Z-hexadecenoic acid	cis-9-hexadecenoic acid; 9Z-palmitoleic acid; C16:1n-7; Physetoleic acid; Zoomaric acid; Palmitoleic acid; cis-Palmitoleic acid; Oleopalmitic acid; Zoomeric acid	Fatty Acyls [FA]	Fatty Acids and Conjugates [FA01]	Unsaturated fatty acids [FA0103]	HMDB0012328	Organic compounds	Lipids and lipid-like molecules	Fatty Acyls	Fatty acids and conjugates	Long-chain fatty acids	Food;Endogenous;Biological
neg_367	Undecanol	0.00183985	0.00140349	0.000557532	0.00118283	0.000863525	0.00204644	0.000914565	0.00204644	0.00300106	0.000366975	0.000135674	0.000442389	0.00203806	0.00362829	0.00476073	0.00476073	-0.706455	0.303745	0.615228	unchanged	--	--	--	--	--	--	--	--	--	--	--	--	--	--	--	--	--
neg_368	myristic acid	4.78609e-06	1.77986e-06	5.10088e-06	2.12603e-05	2.4679e-05	1.60356e-05	1.12117e-05	1.60356e-05	5.84619e-07	6.79317e-06	1.5569e-05	1.20368e-05	1.81261e-05	9.26917e-06	1.92081e-05	1.92081e-05	0.0566336	0.913086	0.0603662	unchanged	C06424	Tetradecanoic acid; Tetradecanoate; Myristic acid	Fatty acid biosynthesis(ko00061);;Metabolic pathways(ko01100)	LMFA01010014	Myristic acid	tetradecanoic acid	C14:0	Fatty Acyls [FA]	Fatty Acids and Conjugates [FA01]	Straight chain fatty acids [FA0101]	HMDB0000806	Organic compounds	Lipids and lipid-like molecules	Fatty Acyls	Fatty acids and conjugates	Long-chain fatty acids	Endogenous;Food;Biological
neg_369	3,4-dimethylenedioxy mandelic acid	9.52925e-07	4.45344e-06	7.58469e-06	2.92056e-06	1.58601e-06	6.70242e-07	0.000165298	6.70242e-07	0.000657849	7.47432e-06	0.000882155	2.40678e-05	1.16008e-05	0.000225832	0.000129088	0.000129088	-3.40103	0.109918	0.952425	unchanged	--	--	--	--	--	--	--	--	--	--	--	--	--	--	--	--	--
neg_370	PC(22:4(7Z,10Z,13Z,16Z)/20:0)	0.000156104	4.89518e-05	6.04113e-05	3.46885e-05	8.19699e-05	0.000114728	1.46979e-06	0.000114728	1.0682e-05	0.000157218	2.30029e-05	0.000126073	3.48739e-05	3.35377e-05	0	0	0.370771	0.603666	0.374915	unchanged	--	--	--	LMGP01012085	PC(22:4(7Z,10Z,13Z,16Z)/20:0)	1-(7Z,10Z,13Z,16Z-docosatetraenoyl)-2-eicosanoyl-glycero-3-phosphocholine	PC(42:4); PC(20:0_22:4)	Glycerophospholipids [GP]	Glycerophosphocholines [GP01]	Diacylglycerophosphocholines [GP0101]	HMDB0008635	_	_	_	_	_	Endogenous;Food;Biological
neg_371	d-biotin d-sulfoxide	6.564e-05	2.01376e-05	6.02974e-06	0	0	5.45453e-06	4.04477e-06	5.45453e-06	0	9.34383e-06	8.77997e-06	5.79538e-06	9.20637e-06	1.28898e-05	4.56182e-08	4.56182e-08	1.13711	0.416431	0.613585	unchanged	--	--	--	--	--	--	--	--	--	--	--	--	--	--	--	--	--
neg_372	UDP-D-galacto-1,4-furanose	0	0	1.09217e-05	9.46458e-06	1.09488e-05	0	1.40938e-05	0	0	2.38817e-06	3.40046e-06	2.28117e-06	0	0	0	0	2.493	0.0649577	1.11841	unchanged	C03733	UDP-alpha-D-galactofuranose; UDP-alpha-D-galacto-1,4-furanose; UDP-D-galacto-1,4-furanose	Galactose metabolism(ko00052);;Amino sugar and nucleotide sugar metabolism(ko00520)	--	--	--	--	--	--	--	--	--	--	--	--	--	--
neg_373	Gln-KPA	5.22781e-05	6.67788e-06	9.9992e-06	1.34789e-05	6.63571e-06	6.42084e-05	3.0719e-05	6.42084e-05	0	1.53711e-05	2.51756e-05	5.06036e-05	2.55373e-05	1.07894e-05	5.94935e-06	5.94935e-06	0.46364	0.522723	0.441514	unchanged	--	--	--	--	--	--	--	--	--	--	--	--	--	--	--	--	--
neg_374	Biotin	1.19037e-05	1.19654e-05	2.02232e-05	9.56842e-06	5.3932e-06	4.09082e-06	2.18076e-05	4.09082e-06	2.85085e-06	9.95271e-06	2.05942e-05	4.80642e-06	2.14859e-06	1.33979e-05	9.3931e-06	9.3931e-06	0.428014	0.398988	0.63775	unchanged	C00120	Biotin; D-Biotin; Vitamin H; Coenzyme R	Biotin metabolism(ko00780);;Metabolic pathways(ko01100);;ABC transporters(ko02010)	--	--	--	--	--	--	--	HMDB0000030	Organic compounds	Organoheterocyclic compounds	Biotin and derivatives	_	Biotin and derivatives	Food;Synthetic;Biological
neg_375	2-Methylphenol	6.77357e-05	0.00016319	0.00029152	0.000317071	0.000270309	8.54977e-05	0.000351784	8.54977e-05	0.000220277	0.00044253	0.000283166	0.000426949	0.000227228	0.000243772	0.000384976	0.000384976	-0.526757	0.112547	1.08735	unchanged	--	--	--	--	--	--	--	--	--	--	HMDB0002055	Organic compounds	Benzenoids	Phenols	Cresols	Ortho cresols	Food;Synthetic;Environmental;Biological
neg_376	PC(16:0/20:4(8Z,11Z,14Z,17Z))	3.90617e-05	2.21336e-05	5.55212e-05	8.27653e-05	1.41429e-05	0.000172861	0.00217789	0.000172861	0.000257214	0.000366106	0.00044581	0.000593942	0.00128045	0.000442608	0.000279839	0.000279839	-0.515586	0.64646	0.506138	unchanged	--	--	--	LMGP01012136	PC(16:0/20:4(8Z,11Z,14Z,17Z))	1-hexadecanoyl-2-(8Z,11Z,14Z,17Z-eicosatetraenoyl)-sn-glycero-3-phosphocholine	PC(36:4); PC(16:0_20:4)	Glycerophospholipids [GP]	Glycerophosphocholines [GP01]	Diacylglycerophosphocholines [GP0101]	HMDB0007983	_	_	_	_	_	Endogenous;Food;Biological
neg_377	D-Xylitol	1.22987e-06	1.61518e-06	4.8893e-06	3.72746e-06	4.03251e-06	4.96961e-07	1.12586e-05	4.96961e-07	2.72015e-05	3.12906e-06	3.56798e-05	4.33791e-06	0	9.04821e-06	5.3541e-06	5.3541e-06	-1.63697	0.17002	0.80788	unchanged	--	--	--	--	--	--	--	--	--	--	HMDB0002917	Organic compounds	Organic oxygen compounds	Organooxygen compounds	Carbohydrates and carbohydrate conjugates	Sugar alcohols	Food;Biological
neg_378	6,7-Dimethyl-8-(1-D-ribityl)lumazine	5.65325e-05	2.05463e-05	0.000214734	0.000231275	0.000274904	8.03496e-05	0.000286831	8.03496e-05	0.000228451	0.000177888	0.000151738	0.000177989	0.000101164	0.000164477	0.000233095	0.000233095	-0.0837348	0.83146	0.19317	unchanged	--	--	--	--	--	--	--	--	--	--	HMDB0003826	Organic compounds	Organoheterocyclic compounds	Pteridines and derivatives	_	Pteridines and derivatives	Endogenous;Food;Biological
neg_379	Pyridoxamine	1.35628e-05	2.29597e-05	5.6573e-05	6.78959e-05	7.78084e-05	1.57054e-05	0.000172885	1.57054e-05	0.000568325	0.000127734	0.000676143	0.000119631	6.51228e-05	0.000167703	0.000152497	0.000152497	-2.13492	0.0686035	1.10371	unchanged	C00534	Pyridoxamine; PM	Vitamin B6 metabolism(ko00750);;Metabolic pathways(ko01100);;Microbial metabolism in diverse environments(ko01120)	--	--	--	--	--	--	--	HMDB0001431	Organic compounds	Organoheterocyclic compounds	Pyridines and derivatives	Pyridoxamines	Pyridoxamine 5'-phosphates	Endogenous;Food;Biological
neg_380	Uric acid	0	0	0	0	0	0	1.39948e-05	0	4.35225e-05	0	8.78862e-05	1.16811e-06	0	1.59135e-05	6.4748e-06	6.4748e-06	-3.46899	0.158238	0.840223	unchanged	C00366	Urate; Uric acid	Purine metabolism(ko00230);;Metabolic pathways(ko01100);;Microbial metabolism in diverse environments(ko01120)	--	--	--	--	--	--	--	HMDB0000289	Organic compounds	Organoheterocyclic compounds	Imidazopyrimidines	Purines and purine derivatives	Xanthines	Endogenous;Food;Biological
neg_381	(2-trans,6-trans)-Farnesol	4.76096e-07	4.64818e-06	1.03717e-05	1.05534e-05	1.09254e-05	1.54634e-06	3.99688e-05	1.54634e-06	0.000229846	1.93826e-05	4.63228e-05	2.83386e-05	1.48982e-05	4.31878e-05	3.21041e-05	3.21041e-05	-2.39933	0.149057	0.89889	unchanged	--	--	--	--	--	--	--	--	--	--	--	--	--	--	--	--	--
neg_382	2-(Formamido)-N1-(5-phospho-D-ribosyl)acetamidine	0.000297669	8.58458e-05	2.51422e-05	3.85037e-06	1.44216e-06	1.12092e-05	1.51561e-05	1.12092e-05	3.96742e-06	9.01672e-06	3.04839e-05	7.57103e-06	1.56707e-05	9.22698e-05	6.7328e-06	6.7328e-06	1.40985	0.384769	0.665381	unchanged	C04640	2-(Formamido)-N1-(5'-phosphoribosyl)acetamidine; 1-(5'-Phosphoribosyl)-N-formylglycinamidine; 5'-Phosphoribosyl-N-formylglycinamidine; 5'-Phosphoribosylformylglycinamidine; 2-(Formamido)-N1-(5-phospho-D-ribosyl)acetamidine	Purine metabolism(ko00230);;Metabolic pathways(ko01100);;Biosynthesis of secondary metabolites(ko01110)	--	--	--	--	--	--	--	HMDB0006211	Organic compounds	Organic oxygen compounds	Organooxygen compounds	Carbohydrates and carbohydrate conjugates	Pentoses	Endogenous
neg_383	3-Oxo-7,8-dihydro-alpha-ionol	4.99111e-06	1.68593e-05	3.63985e-05	3.5245e-05	3.39109e-05	7.59184e-06	3.99534e-05	7.59184e-06	3.74916e-05	4.5476e-05	3.9055e-05	3.65811e-05	1.77818e-05	2.84942e-05	4.41169e-05	4.41169e-05	-0.509183	0.142295	0.955567	unchanged	--	--	--	--	--	--	--	--	--	--	--	--	--	--	--	--	--
neg_384	Castavinol C2	0.00174388	0.00018829	0.000194118	0.000819379	0.000715952	0.0018379	0.000476669	0.0018379	2.47002e-05	7.35312e-05	3.73136e-05	1.01904e-05	0.000105508	3.14979e-05	0.000566084	0.000566084	2.81569	0.0295868	1.44323	unchanged	--	--	--	--	--	--	--	--	--	--	--	--	--	--	--	--	--
neg_385	UDP-N-acetylmuramoyl-L-alanine	0.000133935	0.000134262	0.000133703	0.000185094	0.000182684	0.000168564	0.000106807	0.000168564	3.06694e-05	0.000371123	0.000152511	0.000221388	0.000268989	0.000145816	8.39434e-05	8.39434e-05	-0.286292	0.490343	0.612403	unchanged	C01212	UDP-N-acetylmuramoyl-L-alanine; UDP-N-acetyl-alpha-D-muramoyl-L-alanine	D-Glutamine and D-glutamate metabolism(ko00471);;Peptidoglycan biosynthesis(ko00550);;Metabolic pathways(ko01100)	--	--	--	--	--	--	--	--	--	--	--	--	--	--
neg_386	5'-amino-5'-deoxyuridine	7.74999e-05	4.80045e-05	3.48783e-05	5.14462e-05	3.87616e-05	9.21711e-05	3.78471e-05	9.21711e-05	0	6.68227e-05	3.45306e-05	8.76719e-05	5.67836e-05	3.60383e-06	1.49908e-05	1.49908e-05	0.525567	0.300166	0.617692	unchanged	--	--	--	--	--	--	--	--	--	--	--	--	--	--	--	--	--
neg_387	1-palmitoylglycerone 3-phosphate	2.61802e-05	6.85102e-06	3.008e-05	4.37212e-05	3.79922e-05	2.86817e-05	4.02519e-05	2.86817e-05	1.59386e-05	0.000144911	4.80874e-05	5.56222e-05	8.31887e-05	2.26347e-05	1.45514e-05	1.45514e-05	-0.848632	0.223971	0.9442	unchanged	--	--	--	LMGP00000063	1-palmitoylglycerone 3-phosphate	1-hexadecanoyl-glycerone 3-phosphate	_	Glycerophospholipids [GP]	Other Glycerophospholipids [GP00]	_	--	--	--	--	--	--	--
neg_388	5-Ethyl-4-methyloxazole	1.33498e-05	2.65725e-05	4.53351e-05	4.19575e-05	3.50007e-05	1.348e-05	7.9338e-05	1.348e-05	7.60736e-05	0.000129411	0.000137537	7.5979e-05	6.65552e-05	4.24602e-05	7.77582e-05	7.77582e-05	-1.24809	0.0087649	1.5537	down	--	--	--	--	--	--	--	--	--	--	HMDB0037863	Organic compounds	Organoheterocyclic compounds	Azoles	Oxazoles	4,5-disubstituted oxazoles	Food;Biological
neg_389	2-Phenyl-1,3-propanediol monocarbamate	1.51026e-06	7.81852e-06	2.01402e-05	2.13554e-05	2.62204e-05	3.09954e-06	4.13665e-05	3.09954e-06	3.4051e-05	4.26898e-05	3.09507e-05	2.61363e-05	1.48999e-05	1.74727e-05	4.8598e-05	4.8598e-05	-0.821898	0.0873307	1.11516	unchanged	C16586	2-Phenyl-1,3-propanediol monocarbamate	--	--	--	--	--	--	--	--	HMDB0060351	Organic compounds	Benzenoids	Benzene and substituted derivatives	_	Benzene and substituted derivatives	Endogenous
neg_390	Dihydroxyacetone	9.01192e-06	6.75499e-05	6.37682e-06	2.87054e-06	4.1673e-07	1.08976e-05	1.91161e-05	1.08976e-05	0.000238419	1.88599e-06	0.000113785	7.15897e-06	5.52595e-06	9.55417e-05	4.43172e-05	4.43172e-05	-2.12384	0.142154	0.862535	unchanged	C00184	Glycerone; Dihydroxyacetone; 1,3-Dihydroxyacetone; 1,3-Dihydroxy-2-propanone; 1,3-Dihydroxypropan-2-one	Glycerolipid metabolism(ko00561);;Methane metabolism(ko00680);;Metabolic pathways(ko01100);;Microbial metabolism in diverse environments(ko01120);;Carbon metabolism(ko01200)	--	--	--	--	--	--	--	HMDB0001882	Organic compounds	Organic oxygen compounds	Organooxygen compounds	Carbohydrates and carbohydrate conjugates	Monosaccharides	Endogenous;Food;Biological
neg_391	thiabendazole	9.26704e-06	2.40841e-06	2.29442e-05	2.94078e-05	2.0607e-05	6.43407e-07	1.48729e-05	6.43407e-07	0	2.48534e-05	1.90707e-05	2.01429e-05	1.22014e-05	0	1.41242e-06	1.41242e-06	0.366544	0.584741	0.274562	unchanged	C07131	Thiabendazole	--	--	--	--	--	--	--	--	HMDB0014868	Organic compounds	Organoheterocyclic compounds	Benzimidazoles	_	Benzimidazoles	Food;Synthetic
neg_392	3-dehydroquinate	1.10199e-06	2.15681e-07	9.4931e-06	1.21743e-05	2.03271e-05	2.51509e-07	3.27332e-05	2.51509e-07	1.8972e-05	2.54271e-05	3.01329e-05	2.85391e-05	1.04965e-05	2.0442e-05	2.19006e-05	2.19006e-05	-1.03102	0.0575421	1.27857	unchanged	--	--	--	--	--	--	--	--	--	--	HMDB0012710	Organic compounds	Organooxygen compounds	Alcohols and polyols	Cyclic alcohols and derivatives	Cyclitols and derivatives	Endogenous;Food;Biological
neg_393	IPC 18:0;3/22:0;1	3.69064e-05	4.04448e-05	1.64445e-05	4.3138e-06	5.49178e-06	1.74868e-05	7.09415e-06	1.74868e-05	1.53155e-06	6.99179e-06	9.16528e-06	8.64901e-06	1.18538e-05	3.11038e-05	1.92984e-07	1.92984e-07	0.883356	0.245462	0.806973	unchanged	--	--	--	--	--	--	--	--	--	--	--	--	--	--	--	--	--
neg_394	Limonene	2.74987e-05	1.47918e-05	1.66019e-05	1.11633e-05	1.19258e-05	6.74793e-06	3.04929e-05	6.74793e-06	1.69545e-05	2.16121e-05	4.4973e-05	1.59252e-05	1.21458e-05	3.19627e-05	2.25892e-05	2.25892e-05	-0.478942	0.24005	0.685809	unchanged	C06078	Limonene; Dipentene; dl-Limonene; Cajeputene; Kautschin	--	--	--	--	--	--	--	--	HMDB0032473	Organic compounds	Lipids and lipid-like molecules	Prenol lipids	Monoterpenoids	Menthane monoterpenoids	Endogenous;Food;Biological
neg_395	5-Amino-4-imidazolecarboxyamide	0	1.12122e-05	6.60846e-06	0	0	1.71411e-06	9.7384e-06	1.71411e-06	4.9639e-06	0	1.85456e-06	5.55381e-07	2.70145e-06	9.39329e-06	1.60881e-05	1.60881e-05	-0.280542	0.760281	0.155829	unchanged	C04051	5-Amino-4-imidazolecarboxyamide	Purine metabolism(ko00230)	--	--	--	--	--	--	--	HMDB0003192	Organic compounds	Organoheterocyclic compounds	Azoles	Imidazoles	Aminoimidazoles	Endogenous
neg_396	Biotinyl-5'-AMP	0.000196382	0.000435387	8.96455e-05	8.5111e-05	0.000135208	0.000373586	7.48315e-05	0.000373586	6.89579e-05	7.05023e-05	6.19502e-05	5.89671e-05	6.47472e-05	8.75197e-05	9.99656e-05	9.99656e-05	1.43931	0.0659048	1.23994	unchanged	C05921	Biotinyl-5'-AMP	Biotin metabolism(ko00780);;Metabolic pathways(ko01100)	--	--	--	--	--	--	--	HMDB0004220	Organic compounds	Nucleosides, nucleotides, and analogues	Purine nucleotides	Purine ribonucleotides	5'-acylphosphoadenosines	Endogenous
neg_397	benzyl alcohol	1.14717e-06	2.54225e-06	3.72513e-06	4.48202e-06	2.99371e-06	1.30585e-06	3.61389e-05	1.30585e-06	0.000123045	6.38611e-06	0.000629725	7.45776e-06	1.94649e-06	5.64599e-05	2.17292e-05	2.17292e-05	-4.01609	0.237027	0.697862	unchanged	C00556	Benzyl alcohol; alpha-Hydroxytoluene; Benzenemethanol; Phenylmethanol; Phenylcarbinol; Hydroxymethylbenzene	Toluene degradation(ko00623);;Microbial metabolism in diverse environments(ko01120);;Degradation of aromatic compounds(ko01220)	--	--	--	--	--	--	--	HMDB0003119	Organic compounds	Benzenoids	Benzene and substituted derivatives	Benzyl alcohols	Benzyl alcohols	Food;Biological
neg_398	isopropyl beta-D-galactopyranoside	0.000910858	0.000306249	0.000612967	0.00090198	0.000869415	0.00117077	0.000578797	0.00117077	6.6166e-05	0.000575762	0.000553569	0.000914334	0.00128288	0.000402734	0.000494509	0.000494509	0.318857	0.421716	0.43175	unchanged	--	--	--	--	--	--	--	--	--	--	--	--	--	--	--	--	--
neg_399	L-Isoleucine	1.78764e-05	3.26735e-05	6.41843e-05	5.86261e-05	5.61256e-05	1.88394e-05	7.27287e-05	1.88394e-05	7.40131e-05	8.27828e-05	8.29659e-05	7.27556e-05	2.76504e-05	4.74767e-05	8.06792e-05	8.06792e-05	-0.54469	0.0965468	1.01703	unchanged	C00407	L-Isoleucine; 2-Amino-3-methylvaleric acid	Valine, leucine and isoleucine degradation(ko00280);;Valine, leucine and isoleucine biosynthesis(ko00290);;Cyanoamino acid metabolism(ko00460);;Aminoacyl-tRNA biosynthesis(ko00970);;Metabolic pathways(ko01100);;Biosynthesis of secondary metabolites(ko01110);;2-Oxocarboxylic acid metabolism(ko01210);;Biosynthesis of amino acids(ko01230);;ABC transporters(ko02010)	--	--	--	--	--	--	--	HMDB0000172	Organic compounds	Organic acids and derivatives	Carboxylic acids and derivatives	Amino acids, peptides, and analogues	Isoleucine and derivatives	Food;Synthetic;Biological
neg_400	Salicin	4.09842e-06	2.53504e-05	1.35278e-05	9.02022e-06	7.24187e-06	2.96114e-06	4.64406e-05	2.96114e-06	1.48772e-05	0.000135093	9.45813e-05	5.51463e-05	4.86934e-05	2.295e-05	3.39784e-05	3.39784e-05	-1.8995	0.041203	1.37056	unchanged	C01451	Salicin; Salicoside	Glycolysis / Gluconeogenesis(ko00010)	--	--	--	--	--	--	--	HMDB0003546	Organic compounds	Organic oxygen compounds	Organooxygen compounds	Carbohydrates and carbohydrate conjugates	Phenolic glycosides	Biological
neg_401	dCMP	0.000879102	0.000432018	0.000175774	0.000244584	0.000443289	0.00183218	0.000357808	0.00183218	0.000224108	7.24148e-05	4.5365e-05	3.99438e-05	0.00068045	0.000358396	0.00157171	0.00157171	0.544606	0.529585	0.484951	unchanged	C00239	dCMP; Deoxycytidylic acid; Deoxycytidine monophosphate; Deoxycytidylate; 2'-Deoxycytidine 5'-monophosphate	Pyrimidine metabolism(ko00240);;Metabolic pathways(ko01100)	--	--	--	--	--	--	--	HMDB0001202	Organic compounds	Nucleosides, nucleotides, and analogues	Pyrimidine nucleotides	Pyrimidine deoxyribonucleotides	Pyrimidine 2'-deoxyribonucleoside monophosphates	Endogenous;Food;Biological
neg_402	PG(18:1(11Z)/18:1(11Z))	0.00309748	0.00149653	0.00262024	0.00467357	0.0039361	0.00180117	0.00242757	0.00180117	0.00158357	0.00141554	0.00158714	0.00202229	0.00293818	0.00569335	0.00205804	0.00205804	0.21318	0.59219	0.282352	unchanged	--	--	--	--	--	--	--	--	--	--	HMDB0010618	Organic compounds	Lipids and lipid-like molecules	Glycerophospholipids	Glycerophosphoglycerols	Phosphatidylglycerols	Endogenous;Food;Biological
neg_403	Chitobiose	9.74014e-07	1.73202e-06	2.53826e-06	1.46522e-06	2.24244e-06	0	6.56526e-06	0	4.56088e-06	1.2605e-05	1.35208e-05	8.6944e-06	1.04495e-06	7.33848e-06	3.80214e-06	3.80214e-06	-1.73257	0.0263955	1.3747	unchanged	C01674	Chitobiose; Diacetylchitobiose; N,N'-Diacetylchitobiose	Amino sugar and nucleotide sugar metabolism(ko00520);;Metabolic pathways(ko01100);;ABC transporters(ko02010)	--	--	--	--	--	--	--	HMDB0003556	Organic compounds	Organic oxygen compounds	Organooxygen compounds	Carbohydrates and carbohydrate conjugates	Acylaminosugars	Endogenous
neg_404	Engeletin	0.000106414	5.88758e-05	0.000103829	6.80476e-05	8.059e-05	0.000170424	0.000111105	0.000170424	7.29242e-05	5.96801e-05	4.79939e-05	6.1182e-05	5.87741e-05	9.40232e-05	8.66379e-05	8.66379e-05	0.5392	0.0753287	1.25495	unchanged	--	--	--	--	--	--	--	--	--	--	--	--	--	--	--	--	--
neg_405	1,4-Decanolide	6.79122e-05	3.28029e-05	1.93102e-05	1.95145e-05	4.67155e-06	7.12142e-05	5.32566e-05	7.12142e-05	2.02611e-06	6.18456e-06	1.10476e-05	1.82369e-05	3.92296e-05	7.79337e-05	2.21324e-06	2.21324e-06	0.776315	0.287782	0.682079	unchanged	--	--	--	--	--	--	--	--	--	--	--	--	--	--	--	--	--
neg_406	CDP-DG(18:0/22:6(4Z,7Z,10Z,13Z,16Z,19Z))	0.000258775	0.000303836	0.000298047	0.000408359	0.000362918	0.000337553	0.000329285	0.000337553	0.000330744	0.000357844	0.000240951	0.000402926	0.000517348	0.000387564	0.000476152	0.000476152	-0.239307	0.164707	1.0595	unchanged	--	--	--	LMGP13010020	CDP-DG(18:0/22:6(4Z,7Z,10Z,13Z,16Z,19Z))	[({[(2R,3R,5R)-5-(4-amino-2-oxo-1,2-dihydropyrimidin-1-yl)-3,4-dihydroxyoxolan-2-yl]methoxy}(hydroxy)phosphoryl)oxy][(2R)-2-[(4Z,7Z,10Z,13Z,16Z,19Z)-docosa-4,7,10,13,16,19-hexaenoyloxy]-3-(octadecanoyloxy)propoxy]phosphinic acid	CDP-DG(40:6); CDP-DG(18:0_22:6)	Glycerophospholipids [GP]	CDP-Glycerols [GP13]	CDP-diacylglycerols [GP1301]	HMDB0006985	Organic compounds	Lipids and lipid-like molecules	Glycerophospholipids	CDP-glycerols	CDP-diacylglycerols	Endogenous;Food;Biological
neg_407	Amobarbital	0.000201135	6.52104e-05	7.0319e-05	9.94767e-05	6.0003e-05	0.000145823	9.72819e-05	0.000145823	8.74792e-06	0.000114663	8.9049e-05	0.000118808	0.00014866	5.17491e-05	3.82246e-05	3.82246e-05	0.375348	0.390102	0.511166	unchanged	C07536	Amobarbital	--	--	--	--	--	--	--	--	--	--	--	--	--	--	--
neg_408	Heptanoic acid	8.98385e-06	1.1597e-05	1.72527e-05	1.73411e-05	1.98228e-05	1.00934e-05	1.67965e-05	1.00934e-05	1.00073e-05	1.56806e-05	1.59798e-05	2.17798e-05	1.8958e-05	1.12879e-05	1.59671e-05	1.59671e-05	-0.106068	0.626083	0.468912	unchanged	C17714	Heptanoic acid	--	LMFA01010007	Heptylic acid	heptanoic acid	Enanthic acid; Enanthylic acid; Heptoic acid; C7:0; Enanthoic acid; Oenanthic acid	Fatty Acyls [FA]	Fatty Acids and Conjugates [FA01]	Straight chain fatty acids [FA0101]	HMDB0000666	Organic compounds	Lipids and lipid-like molecules	Fatty Acyls	Fatty acids and conjugates	Medium-chain fatty acids	Endogenous;Food;Biological
neg_409	Hexanediol	8.25899e-07	1.51795e-05	3.84203e-05	3.86062e-05	3.86307e-05	2.15419e-06	8.668e-05	2.15419e-06	0.000230225	5.84835e-05	0.000143916	5.82733e-05	2.38255e-05	6.1451e-05	7.33635e-05	7.33635e-05	-1.55866	0.0670909	1.10749	unchanged	--	--	--	--	--	--	--	--	--	--	--	--	--	--	--	--	--
neg_410	3-dehydro-shikimate	4.16637e-06	7.15859e-06	1.55112e-05	9.70582e-06	8.8344e-06	1.25804e-06	1.09651e-05	1.25804e-06	0	6.79492e-06	7.00195e-06	6.70848e-06	9.27343e-07	0	1.73991e-06	1.73991e-06	1.31364	0.0442704	1.22754	unchanged	--	--	--	--	--	--	--	--	--	--	--	--	--	--	--	--	--
neg_411	D,L-alpha-methylphosphinothricin	0.000142263	3.39451e-05	9.51009e-05	5.29677e-05	3.8432e-05	3.7358e-05	0.000126516	3.7358e-05	0.000163185	7.11588e-05	0.000284081	5.25688e-05	5.19339e-05	0.000105335	4.20917e-05	4.20917e-05	-0.548863	0.374823	0.453131	unchanged	--	--	--	--	--	--	--	--	--	--	--	--	--	--	--	--	--
neg_412	3-Oxo-beta-ionone	2.05052e-06	1.4196e-05	1.99172e-05	1.86039e-05	1.81618e-05	3.96402e-06	3.16127e-05	3.96402e-06	1.45782e-05	3.71275e-05	2.55377e-05	3.09739e-05	1.49828e-05	1.65074e-05	2.89372e-05	2.89372e-05	-0.636209	0.117227	1.08176	unchanged	--	--	--	--	--	--	--	--	--	--	--	--	--	--	--	--	--
neg_413	dimethyltrisulfide	0.00103307	0.00110706	0.00125299	0.00172732	0.00152231	0.00104065	0.00132982	0.00104065	0.0012062	0.00174321	0.0010994	0.00179505	0.00182055	0.00137073	0.00191248	0.00191248	-0.280501	0.109412	1.16894	unchanged	C08372	Dimethyl trisulfide; DMTS	--	--	--	--	--	--	--	--	--	--	--	--	--	--	--
neg_414	Ethyl 2-hydroxypentanoate	0	0	0	0	0	0	0	0	6.62885e-05	0	7.55581e-05	0	0	6.83405e-06	0	0	#NAME?	0.150822	0.844368	unchanged	--	--	--	--	--	--	--	--	--	--	--	--	--	--	--	--	--
neg_415	D-Fructose	7.45623e-06	1.28893e-05	3.67713e-05	4.29954e-05	4.15171e-05	8.59528e-06	5.57201e-05	8.59528e-06	4.48856e-05	6.90337e-05	7.42034e-05	5.3596e-05	2.61982e-05	2.67621e-05	3.74761e-05	3.74761e-05	-0.689599	0.106061	1.06461	unchanged	C00095	D-Fructose; Levulose; Fruit sugar; D-arabino-Hexulose	Fructose and mannose metabolism(ko00051);;Galactose metabolism(ko00052);;Starch and sucrose metabolism(ko00500);;Metabolic pathways(ko01100);;Microbial metabolism in diverse environments(ko01120);;ABC transporters(ko02010)	--	--	--	--	--	--	--	HMDB0000660	Organic compounds	Organic oxygen compounds	Organooxygen compounds	Carbohydrates and carbohydrate conjugates	Monosaccharides	Endogenous;Food;Biological
neg_416	Lipoamide	8.61786e-07	1.78312e-06	6.05043e-06	4.36315e-06	5.44741e-06	2.31842e-06	9.478e-06	2.31842e-06	7.16998e-06	8.78186e-06	7.59562e-06	3.36254e-06	2.18547e-06	4.22994e-06	1.16537e-05	1.16537e-05	-0.569828	0.239312	0.731747	unchanged	C00248	Lipoamide; Thioctic acid amide	--	LMFA08010006	lipoamide	5-(1,2-dithiolan-3-yl)pentanamide	Lipoamide; Thioctamide; Thioctic acid amide; alpha-lipoic acid amide; lipoamide; vitamin N	Fatty Acyls [FA]	Fatty amides [FA08]	Primary amides [FA0801]	HMDB0000962	Organic compounds	Organoheterocyclic compounds	Dithiolanes	Lipoamides	Lipoamides	Endogenous;Food;Biological
neg_417	2-acylglycerophosphocholine	0.00609336	0.00999118	0.012827	0.014038	0.0123171	0.00630861	0.0139159	0.00630861	0.0148113	0.0175489	0.00943181	0.0150421	0.0102876	0.00992157	0.0161124	0.0161124	-0.303336	0.186627	0.922186	unchanged	--	--	--	--	--	--	--	--	--	--	--	--	--	--	--	--	--
neg_418	3-Dehydrosphinganine	3.42487e-05	6.55592e-05	3.89813e-05	1.83359e-05	3.53921e-05	6.28248e-05	2.82634e-05	6.28248e-05	1.17647e-05	1.62537e-05	1.38009e-05	1.16349e-05	2.39546e-05	1.74775e-05	1.13879e-05	1.13879e-05	1.41609	0.00794794	1.65823	up	C02934	3-Dehydrosphinganine; 3-Dehydro-D-sphinganine	Sphingolipid metabolism(ko00600);;Metabolic pathways(ko01100)	LMSP01020002	3-ketosphinganine	3-dehydrosphinganine	_	Sphingolipids [SP]	Sphingoid bases [SP01]	Sphinganines [SP0102]	HMDB0001480	Organic compounds	Organic oxygen compounds	Organooxygen compounds	Carbonyl compounds	Beta-hydroxy ketones	Endogenous;Food;Biological
neg_419	N2-Succinyl-L-arginine	1.81284e-05	2.02363e-05	6.39433e-05	6.80988e-05	6.68747e-05	4.12053e-05	7.31642e-05	4.12053e-05	7.78527e-05	6.39791e-05	8.49394e-05	5.56411e-05	4.66995e-05	5.07134e-05	7.60691e-05	7.60691e-05	-0.374555	0.186401	0.83484	unchanged	C03296	N2-Succinyl-L-arginine; (2S)-2-(3-Carboxypropanoylamino)-5-(diaminomethylideneamino)pentanoic acid	Arginine and proline metabolism(ko00330);;Metabolic pathways(ko01100)	--	--	--	--	--	--	--	--	--	--	--	--	--	--
neg_420	D-Pantothenoyl-L-cysteine	8.96354e-05	6.68226e-05	0.000158796	0.000155055	0.000132625	7.87863e-05	0.000190757	7.87863e-05	0.000142295	0.000203895	0.0001973	0.000182766	7.61018e-05	0.000106623	0.000155335	0.000155335	-0.286734	0.299408	0.663676	unchanged	C04079	N-((R)-Pantothenoyl)-L-cysteine; D-Pantothenoyl-L-cysteine; N-Pantothenoylcysteine	Pantothenate and CoA biosynthesis(ko00770)	--	--	--	--	--	--	--	HMDB0006834	Organic compounds	Organic acids and derivatives	Peptidomimetics	Hybrid peptides	Hybrid peptides	Endogenous
neg_421	PE(16:1(9Z)/0:0)	0.00051893	0.00104029	3.42902e-05	3.30552e-05	3.72988e-05	0.000559998	2.94052e-05	0.000559998	0.000280959	2.76316e-06	1.80055e-05	5.56661e-05	0.000109775	0.000651715	0.000288646	0.000288646	0.678854	0.502548	0.492343	unchanged	--	--	--	LMGP02050010	PE(16:1(9Z)/0:0)	1-(9Z-hexadecenoyl)-glycero-3-phosphoethanolamine	LPE(16:1(9Z)/0:0); LPE(16:1)	Glycerophospholipids [GP]	Glycerophosphoethanolamines [GP02]	Monoacylglycerophosphoethanolamines [GP0205]	--	--	--	--	--	--	--
neg_422	Dimethyl-L-arginine	1.34307e-06	3.0364e-06	4.41557e-06	3.13953e-06	4.08263e-06	1.62216e-06	9.76706e-06	1.62216e-06	1.17536e-05	8.97992e-06	1.3479e-05	1.02686e-05	6.47663e-06	8.28515e-06	9.81241e-06	9.81241e-06	-1.33324	0.00107574	1.75054	down	--	--	--	--	--	--	--	--	--	--	HMDB0001539	Organic compounds	Organic acids and derivatives	Carboxylic acids and derivatives	Amino acids, peptides, and analogues	Arginine and derivatives	Endogenous;Food;Biological
neg_423	Melibiitol	0	0	7.81031e-07	7.91239e-06	1.51435e-05	0	9.40476e-07	0	2.38157e-05	6.00275e-06	5.61821e-06	1.90866e-06	1.04332e-06	0	1.46592e-05	1.46592e-05	-1.09827	0.330496	0.616443	unchanged	C05399	Melibiitol; 6-O-alpha-D-Galactosyl-D-glucitol	Galactose metabolism(ko00052)	--	--	--	--	--	--	--	HMDB0006791	Organic compounds	Lipids and lipid-like molecules	Fatty Acyls	Fatty acyl glycosides	Fatty acyl glycosides of mono- and disaccharides	Endogenous;Food;Biological
neg_424	Anserine	3.5908e-06	8.44372e-06	1.41194e-05	1.19662e-05	8.08643e-06	3.56368e-06	1.39701e-05	3.56368e-06	1.24016e-05	3.41317e-05	1.90042e-05	2.07536e-05	9.62394e-06	1.32125e-05	1.89022e-05	1.89022e-05	-1.0062	0.0266556	1.37338	unchanged	C01262	beta-Alanyl-N(pi)-methyl-L-histidine; Anserine	Histidine metabolism(ko00340);;beta-Alanine metabolism(ko00410);;Metabolic pathways(ko01100)	--	--	--	--	--	--	--	HMDB0000194	Organic compounds	Organic acids and derivatives	Peptidomimetics	Hybrid peptides	Hybrid peptides	Endogenous
neg_425	FAD	0.00206555	0.00147238	0.00152402	0.0013749	0.00162054	0.00354498	0.00254417	0.00354498	0.00161898	0.0013612	0.0012253	0.00171127	0.00157392	0.00239698	0.00121929	0.00121929	0.348989	0.227241	0.799097	unchanged	C00016	FAD; Flavin adenine dinucleotide	Riboflavin metabolism(ko00740);;Metabolic pathways(ko01100);;Biosynthesis of secondary metabolites(ko01110)	--	--	--	--	--	--	--	HMDB0001248	Organic compounds	Nucleosides, nucleotides, and analogues	Flavin nucleotides	_	Flavin nucleotides	Endogenous;Food;Biological
neg_426	N-acetyl-D-proline	0.000127144	0.000350282	0.00110693	0.00112855	0.00101251	0.00023575	0.00110416	0.00023575	0.000817107	0.000702423	0.00072121	0.000887841	0.000473906	0.000871943	0.00115082	0.00115082	-0.151264	0.685788	0.294497	unchanged	--	--	--	--	--	--	--	--	--	--	--	--	--	--	--	--	--
neg_427	2-furfurylmethylsulfide	7.55427e-08	2.65405e-06	1.01623e-05	7.2115e-06	9.70821e-06	5.94457e-07	1.49128e-05	5.94457e-07	7.95814e-05	1.61897e-05	7.18919e-05	4.11305e-06	2.71618e-06	1.52285e-05	1.44609e-05	1.44609e-05	-2.17167	0.114233	0.941671	unchanged	--	--	--	--	--	--	--	--	--	--	--	--	--	--	--	--	--
neg_428	Ethyl 4-hydroxybutanoate	0	0	0	6.28563e-07	9.41674e-07	0	0	0	0	1.65943e-05	3.23554e-06	4.33167e-06	3.15672e-06	0	0	0	-4.12081	0.149729	1.04572	unchanged	--	--	--	--	--	--	--	--	--	--	--	--	--	--	--	--	--
neg_429	Isorhamnetin	0.000619954	0.000488375	0.00013759	6.03974e-05	3.58873e-05	0.000118933	8.34876e-05	0.000118933	1.79891e-05	8.06483e-05	0.000129885	7.62164e-05	0.000207255	0.000419351	4.46664e-05	4.46664e-05	0.662286	0.446935	0.538865	unchanged	C10084	Isorhamnetin; 3-Methylquercetin; Quercetin 3'-methyl ether	--	LMPK12110002	Isorhamnetin	_	_	Polyketides [PK]	Flavonoids [PK12]	Flavones and Flavonols [PK1211]	HMDB0002655	Organic compounds	Phenylpropanoids and polyketides	Flavonoids	Flavones	Flavonols	Food;Biological
neg_430	PE(12:0/16:1(9Z))	2.19795e-05	3.88467e-05	1.26786e-05	3.19379e-06	1.1002e-06	1.98122e-06	1.86385e-05	1.98122e-06	1.01629e-06	6.37538e-06	1.1611e-05	9.86725e-06	1.46109e-05	2.0121e-05	1.36205e-05	1.36205e-05	0.349913	0.608281	0.311435	unchanged	--	--	--	LMGP02010362	PE(12:0/16:1(9Z))	1-dodecanoyl-2-(9Z-hexadecenoyl)-glycero-3-phosphoethanolamine	PE(28:1); PE(12:0_16:1)	Glycerophospholipids [GP]	Glycerophosphoethanolamines [GP02]	Diacylglycerophosphoethanolamines [GP0201]	--	--	--	--	--	--	--
neg_431	Dihydrothymine	0.000149344	0.000176517	8.6872e-05	8.50324e-05	7.01161e-05	0.000201232	0.000200561	0.000201232	0.000279571	8.03548e-05	0.000115803	0.000153484	9.09842e-05	0.000266272	0.000168741	0.000168741	-0.252583	0.491288	0.384365	unchanged	C00906	5,6-Dihydrothymine; Dihydrothymine; 5,6-Dihydro-5-methyluracil	--	--	--	--	--	--	--	--	HMDB0000079	Organic compounds	Organoheterocyclic compounds	Diazines	Pyrimidines and pyrimidine derivatives	Hydropyrimidines	Endogenous;Food;Biological
neg_432	N-alpha-acetyl lysine methyl ester	0.000220303	0.000218208	8.47025e-05	8.65064e-05	8.18652e-05	0.000332588	0.000169496	0.000332588	0.00033101	0.000167794	0.00014342	0.000119315	0.000112579	0.00034221	0.000118752	0.000118752	-0.161524	0.706337	0.160432	unchanged	--	--	--	--	--	--	--	--	--	--	--	--	--	--	--	--	--
neg_433	Methyl-3-ethyl-butanoate	4.36966e-06	9.81904e-06	1.50346e-05	1.69491e-05	1.58744e-05	6.57517e-06	1.29079e-05	6.57517e-06	2.61642e-05	1.86445e-05	2.02839e-05	1.91288e-05	1.56633e-05	1.624e-05	1.89209e-05	1.89209e-05	-0.728047	0.00605728	1.5719	down	--	--	--	--	--	--	--	--	--	--	--	--	--	--	--	--	--
neg_434	pteroyl-alpha-glutamylglutamate	2.97059e-05	1.82268e-05	0.00013475	1.20665e-05	1.26521e-05	7.28522e-05	8.051e-06	7.28522e-05	3.12029e-05	1.2926e-05	6.84652e-06	6.60707e-06	3.49171e-05	7.37896e-05	7.34216e-07	7.34216e-07	0.787544	0.411995	0.764241	unchanged	--	--	--	--	--	--	--	--	--	--	--	--	--	--	--	--	--
neg_435	4-Hexanolide	1.0512e-05	8.76872e-06	7.8461e-06	6.71804e-06	7.44663e-06	4.8492e-06	1.21943e-05	4.8492e-06	2.6812e-05	6.9787e-06	1.41016e-05	8.48004e-06	6.89239e-06	1.64502e-05	1.40228e-05	1.40228e-05	-0.684268	0.113364	0.934504	unchanged	--	--	--	--	--	--	--	--	--	--	HMDB0003843	Organic compounds	Organoheterocyclic compounds	Lactones	Gamma butyrolactones	Gamma butyrolactones	Endogenous;Food;Biological
neg_436	L-Ala-L-Glu	5.17576e-06	1.354e-05	2.35044e-05	2.72316e-05	2.03605e-05	5.68078e-06	2.40525e-05	5.68078e-06	1.89903e-05	2.60155e-05	2.12348e-05	2.88706e-05	1.40712e-05	2.1276e-05	3.33753e-05	3.33753e-05	-0.454671	0.160136	0.933271	unchanged	--	--	--	--	--	--	--	--	--	--	--	--	--	--	--	--	--
neg_437	2,5-Diamino-6-(5-phosphono)ribitylamino-4(3H)-pyrimidinone	6.66245e-06	0.000180961	8.45326e-06	3.27519e-06	0	4.80001e-07	8.39721e-06	4.80001e-07	5.22398e-05	7.51249e-06	1.17765e-05	1.38136e-05	0	2.863e-05	0	0	0.869488	0.623268	0.296365	unchanged	--	--	--	--	--	--	--	--	--	--	--	--	--	--	--	--	--
neg_438	5'-azido-5-deoxyuridine	1.61408e-06	3.08448e-07	0	1.22006e-06	1.30617e-06	2.57683e-06	1.69186e-06	2.57683e-06	8.37756e-06	0	3.30003e-06	5.00851e-06	1.73755e-06	6.61335e-06	5.58479e-06	5.58479e-06	-1.81258	0.0285148	1.3033	unchanged	--	--	--	--	--	--	--	--	--	--	--	--	--	--	--	--	--
neg_439	N1-methyladenine	3.97925e-06	1.0904e-05	2.15488e-05	2.23961e-05	2.20445e-05	3.79526e-06	2.8172e-05	3.79526e-06	3.19104e-05	2.81015e-05	2.8698e-05	2.36854e-05	1.06339e-05	1.99244e-05	3.48423e-05	3.48423e-05	-0.655945	0.0790973	1.08711	unchanged	--	--	--	--	--	--	--	--	--	--	HMDB0011599	Organic compounds	Organoheterocyclic compounds	Imidazopyrimidines	Purines and purine derivatives	6-aminopurines	Endogenous
neg_440	PC(16:0/22:5(7Z,10Z,13Z,16Z,19Z))	7.52465e-05	2.60312e-05	7.38653e-06	0	7.26822e-06	3.60566e-05	0	3.60566e-05	2.1519e-06	3.41036e-06	0	1.1759e-06	0	5.3456e-07	0	0	4.38533	0.0913392	1.22783	unchanged	--	--	--	LMGP01010647	PC(16:0/22:5(7Z,10Z,13Z,16Z,19Z))	1-hexadecanoyl-2-(7Z,10Z,13Z,16Z,19Z-docosapentaenoyl)-sn-glycero-3-phosphocholine	PC(16:0/22:5); PC(38:5); PC(16:0_22:5)	Glycerophospholipids [GP]	Glycerophosphocholines [GP01]	Diacylglycerophosphocholines [GP0101]	HMDB0007990	Organic compounds	Lipids and lipid-like molecules	Glycerophospholipids	Glycerophosphocholines	Phosphatidylcholines	Endogenous;Food;Biological
neg_441	DG(12:0/16:1(9Z)/0:0)	1.55728e-05	1.22276e-05	8.05472e-05	3.8274e-06	9.28994e-07	1.73141e-05	5.46127e-06	1.73141e-05	4.7015e-07	0	0	4.31692e-06	5.14249e-06	2.27898e-05	2.89196e-05	2.89196e-05	1.14041	0.378344	0.83371	unchanged	--	--	--	--	--	--	--	--	--	--	--	--	--	--	--	--	--
neg_442	Glycineamideribotide	0	0	1.39105e-09	0	7.63461e-07	0	1.69578e-05	0	4.31922e-05	2.18382e-07	7.7336e-05	1.02678e-06	0	2.4892e-05	9.12888e-06	9.12888e-06	-3.13598	0.126092	0.914586	unchanged	--	--	--	--	--	--	--	--	--	--	HMDB0002022	Organic compounds	Nucleosides, nucleotides, and analogues	Glycinamide ribonucleotides	_	Glycinamide ribonucleotides	Endogenous
neg_443	Shikimic acid	1.84406e-05	3.2534e-05	6.93959e-05	7.1485e-05	7.00956e-05	1.81733e-05	0.000102715	1.81733e-05	0.000329979	0.000107345	0.000334919	8.329e-05	4.55658e-05	9.29842e-05	0.000110505	0.000110505	-1.5287	0.0669786	1.10143	unchanged	C00493	Shikimate; Shikimic acid; 3,4,5-Trihydroxy-1-cyclohexenecarboxylic acid	Phenylalanine, tyrosine and tryptophan biosynthesis(ko00400);;Metabolic pathways(ko01100);;Biosynthesis of secondary metabolites(ko01110);;Biosynthesis of amino acids(ko01230)	--	--	--	--	--	--	--	HMDB0003070	Organic compounds	Organic oxygen compounds	Organooxygen compounds	Alcohols and polyols	Shikimic acids and derivatves	Endogenous;Food;Biological
neg_444	CDP-DG(18:1(11Z)/16:0)	0.000331465	0.000454461	0.000146499	1.61966e-05	7.9984e-05	0.000723027	2.08645e-05	0.000723027	9.79666e-06	3.19402e-06	8.13134e-06	1.4032e-05	1.52441e-06	4.10659e-05	6.65533e-07	6.65533e-07	4.4986	0.0516438	1.37968	unchanged	--	--	--	LMGP13010021	CDP-DG(18:1(11Z)/16:0)	[({[(2R,3R,5R)-5-(4-amino-2-oxo-1,2-dihydropyrimidin-1-yl)-3,4-dihydroxyoxolan-2-yl]methoxy}(hydroxy)phosphoryl)oxy][(2R)-2-(hexadecanoyloxy)-3-[(11Z)-octadec-11-enoyloxy]propoxy]phosphinic acid	CDP-DG(34:1); CDP-DG(16:0_18:1)	Glycerophospholipids [GP]	CDP-Glycerols [GP13]	CDP-diacylglycerols [GP1301]	HMDB0006986	Organic compounds	Lipids and lipid-like molecules	Glycerophospholipids	CDP-glycerols	CDP-diacylglycerols	Endogenous;Food;Biological
neg_445	8-Oxo-dGMP	0.000111976	0.000148593	9.66507e-05	0.000113884	0.000202317	0.000301679	0.000139707	0.000301679	0.000255841	8.14133e-05	8.37327e-05	0.000107639	0.000154079	0.000261448	0.000466199	0.000466199	-0.339261	0.493291	0.381132	unchanged	C19968	8-Oxo-dGMP; 2'-Deoxy-7,8-dihydro-8-oxo-5'-guanylate; 8-Hydroxydeoxyguanosine 5'-monophosphate	--	--	--	--	--	--	--	--	HMDB0011670	Organic compounds	Nucleosides, nucleotides, and analogues	Purine nucleotides	Purine deoxyribonucleotides	Purine 2'-deoxyribonucleoside monophosphates	Endogenous
neg_446	4-methylumbelliferone	0.000187196	8.83132e-05	4.44145e-05	0.000418168	0.000612283	3.53011e-05	0.000149737	3.53011e-05	0.000107191	0.00133079	0.000506855	0.000589425	0.00121639	0.000201533	0.000665031	0.000665031	-1.5884	0.0514225	1.3939	unchanged	--	--	--	--	--	--	--	--	--	--	HMDB0059622	Organic compounds	Phenylpropanoids and polyketides	Coumarins and derivatives	Hydroxycoumarins	7-hydroxycoumarins	Biological
neg_447	PS(17:0/16:0)	6.10295e-06	3.17857e-06	6.07887e-06	9.73219e-07	6.13276e-06	2.51146e-06	1.25507e-05	2.51146e-06	2.62399e-05	1.76628e-05	1.14051e-05	2.8382e-05	2.40635e-05	2.85924e-05	3.0096e-05	3.0096e-05	-2.14896	0.000129908	1.96871	down	--	--	--	LMGP03010229	PS(17:0/16:0)	1-heptadecanoyl-2-hexadecanoyl-glycero-3-phosphoserine	PS(33:0); PS(16:0_17:0)	Glycerophospholipids [GP]	Glycerophosphoserines [GP03]	Diacylglycerophosphoserines [GP0301]	--	--	--	--	--	--	--
neg_448	gamma-Decalactone	1.62027e-05	1.72098e-05	2.05068e-05	1.98838e-05	1.93651e-05	1.61845e-05	1.63407e-05	1.61845e-05	1.06658e-05	1.67823e-05	1.25992e-05	1.78537e-05	1.86649e-05	1.71224e-05	1.60959e-05	1.60959e-05	0.195238	0.115371	0.90459	unchanged	--	--	--	--	--	--	--	--	--	--	--	--	--	--	--	--	--
neg_449	Dodecenoylcarnitine	9.93518e-06	1.32463e-05	1.77212e-06	6.07934e-07	0	2.3701e-05	1.37757e-06	2.3701e-05	2.48694e-06	6.98049e-06	1.16043e-05	3.96865e-06	1.35142e-05	2.69133e-05	4.10869e-06	4.10869e-06	-0.458321	0.572433	0.317064	unchanged	--	--	--	--	--	--	--	--	--	--	--	--	--	--	--	--	--
neg_450	N-Acetyl-L-glutamyl 5-phosphate	0.000247349	0.000160416	0.000174684	1.33162e-05	1.24889e-05	6.51096e-05	1.97632e-05	6.51096e-05	1.98344e-05	1.68896e-05	2.68468e-05	1.50208e-05	3.08465e-05	0.000164281	1.33194e-05	1.33194e-05	1.27188	0.191878	1.0113	unchanged	C04133	N-Acetyl-L-glutamate 5-phosphate; N-Acetyl-L-glutamyl 5-phosphate	Arginine biosynthesis(ko00220);;Metabolic pathways(ko01100);;Biosynthesis of secondary metabolites(ko01110);;2-Oxocarboxylic acid metabolism(ko01210);;Biosynthesis of amino acids(ko01230)	--	--	--	--	--	--	--	HMDB0006456	Organic compounds	Organic acids and derivatives	Carboxylic acids and derivatives	Amino acids, peptides, and analogues	Glutamic acid and derivatives	Endogenous
neg_451	Glutathione episulfonium ion	3.49571e-07	8.05872e-07	5.19343e-06	1.3901e-06	4.14292e-06	0	1.77887e-05	0	9.86965e-06	7.12335e-06	0.000122277	8.49768e-06	0	5.11667e-06	7.80273e-06	7.80273e-06	-2.43715	0.305404	0.60982	unchanged	C14874	Glutathione episulfonium ion	--	--	--	--	--	--	--	--	--	--	--	--	--	--	--
neg_452	7,8-Dihydroneopterin	1.9213e-05	1.14259e-05	1.79608e-05	2.05486e-05	1.21217e-05	2.02305e-05	1.38506e-05	2.02305e-05	6.41111e-06	1.26875e-06	1.89333e-06	2.30792e-06	3.75437e-06	1.76937e-06	7.98522e-06	7.98522e-06	2.1837	2.21285e-05	2.08726	up	C04874	7,8-Dihydroneopterin; Dihydroneopterin; 2-Amino-4-hydroxy-6-(D-erythro-1,2,3-trihydroxypropyl)-7,8-dihydropteridine	Folate biosynthesis(ko00790);;Metabolic pathways(ko01100)	--	--	--	--	--	--	--	HMDB0002275	Organic compounds	Organoheterocyclic compounds	Pteridines and derivatives	Pterins and derivatives	Biopterins and derivatives	Endogenous
neg_453	2-Methylbutyl acetate	8.98109e-06	1.6848e-05	1.61028e-05	1.30762e-05	1.02025e-05	2.23801e-05	1.17588e-05	2.23801e-05	1.08978e-05	2.35485e-05	1.57516e-05	3.92821e-05	2.2408e-05	4.23251e-05	4.34215e-06	4.34215e-06	-0.674401	0.172549	0.92663	unchanged	--	--	--	--	--	--	--	--	--	--	HMDB0034166	Organic compounds	Organic acids and derivatives	Carboxylic acids and derivatives	Carboxylic acid derivatives	Acetate salts	Food;Biological
neg_454	PE(18:1(11Z)/16:1(9Z))	0.000803767	0.000225151	0.000657728	0.00136669	0.000991638	0.000518194	0.000495873	0.000518194	0.000121221	0.00108623	0.00063565	0.00146551	0.000592614	0.000368248	0.000169086	0.000169086	0.188773	0.711092	0.141313	unchanged	--	--	--	--	--	--	--	--	--	--	HMDB0009023	Organic compounds	Lipids and lipid-like molecules	Glycerophospholipids	Glycerophosphoethanolamines	Phosphatidylethanolamines	Endogenous;Food;Biological
neg_455	5'-(aminoiminomethyl)amino-5'-deoxyadenosine dihydrogen sulfate	0	0	3.1573e-06	7.20435e-07	8.32758e-07	0	2.35731e-06	0	1.65437e-06	1.66452e-06	6.68021e-07	2.0855e-06	7.899e-07	1.18235e-06	2.14367e-06	2.14367e-06	-0.527583	0.421341	0.458149	unchanged	--	--	--	--	--	--	--	--	--	--	--	--	--	--	--	--	--
neg_456	5'-amino-5'-deoxyadenosine	3.08543e-06	1.39789e-05	2.20161e-05	1.84179e-05	1.33728e-05	6.19264e-06	2.17839e-05	6.19264e-06	1.65456e-05	2.86942e-05	1.66526e-05	2.02463e-05	5.13512e-06	1.22248e-05	2.42613e-05	2.42613e-05	-0.324263	0.395689	0.548896	unchanged	--	--	--	--	--	--	--	--	--	--	--	--	--	--	--	--	--
neg_457	Hexan-2,3-dione	4.05027e-05	9.80504e-06	1.2041e-05	1.43712e-05	1.58223e-05	1.52062e-05	1.10325e-05	1.52062e-05	4.55059e-06	5.67088e-06	3.03265e-06	1.16837e-06	2.69259e-06	4.16742e-06	1.37508e-05	1.37508e-05	1.76151	0.0246056	1.48288	unchanged	--	--	--	--	--	--	--	--	--	--	--	--	--	--	--	--	--
neg_458	S-Adenosylmethionine	2.35986e-06	2.20383e-06	1.56161e-05	1.28588e-06	1.74103e-06	6.60991e-07	5.60717e-06	6.60991e-07	7.70378e-06	2.38938e-06	7.12255e-06	6.8425e-07	0	4.59172e-06	2.80981e-06	2.80981e-06	0.220261	0.800269	0.404513	unchanged	C00019	S-Adenosyl-L-methionine; S-Adenosylmethionine; AdoMet; SAM	Monobactam biosynthesis(ko00261);;Cysteine and methionine metabolism(ko00270);;Arginine and proline metabolism(ko00330);;Metabolic pathways(ko01100);;Biosynthesis of secondary metabolites(ko01110);;Biosynthesis of amino acids(ko01230);;Sulfur relay system(ko04122)	--	--	--	--	--	--	--	HMDB0001185	Organic compounds	Nucleosides, nucleotides, and analogues	5'-deoxyribonucleosides	5'-deoxy-5'-thionucleosides	5'-deoxy-5'-thionucleosides	Endogenous
neg_459	Catechin	1.55143e-05	1.00895e-05	3.14625e-05	1.15094e-05	1.58974e-05	6.79259e-06	1.40186e-05	6.79259e-06	8.25497e-06	4.07577e-06	6.41903e-06	0	7.41489e-07	5.63837e-06	1.07125e-05	1.07125e-05	1.55456	0.0160971	1.62879	unchanged	C17590	Catechin; (+/-)-Catechin	--	--	--	--	--	--	--	--	HMDB0002780	Organic compounds	Phenylpropanoids and polyketides	Flavonoids	Flavans	Catechins	Food;Biological
neg_460	N5-Carboxyaminoimidazole ribonucleotide	3.29378e-05	5.31746e-05	8.4237e-06	7.65429e-06	1.39304e-05	7.82794e-05	8.11178e-06	7.82794e-05	8.59546e-06	2.8481e-06	3.99032e-06	1.75174e-06	1.66291e-05	2.02994e-05	4.74509e-05	4.74509e-05	0.995603	0.26133	0.806558	unchanged	--	--	--	--	--	--	--	--	--	--	HMDB0012268	Organic compounds	Organic oxygen compounds	Organooxygen compounds	Carbohydrates and carbohydrate conjugates	Pentose phosphates	Endogenous
neg_461	4-deoxypyridoxine 5'-phosphate	7.97871e-05	8.09528e-05	0.000116387	5.64832e-05	5.17547e-05	4.1874e-05	4.70558e-05	4.1874e-05	3.21437e-05	2.95113e-05	2.5216e-05	2.92402e-05	1.4017e-05	2.74004e-05	2.83899e-05	2.83899e-05	1.35111	0.00559597	1.84711	up	--	--	--	--	--	--	--	--	--	--	--	--	--	--	--	--	--
neg_462	3-dehydro-2-deoxy-D-gluconate	1.51215e-07	3.71813e-06	1.1602e-05	1.00161e-05	8.68741e-06	4.90992e-07	2.14963e-05	4.90992e-07	3.3823e-05	1.42321e-05	5.5679e-05	1.5452e-05	2.8789e-06	1.16701e-05	1.60146e-05	1.60146e-05	-1.41488	0.102789	0.974344	unchanged	--	--	--	--	--	--	--	--	--	--	--	--	--	--	--	--	--
neg_463	Saccharopine	3.89911e-06	6.70164e-06	2.13966e-05	1.87249e-05	2.05326e-05	6.72881e-06	2.28098e-05	6.72881e-06	1.0057e-05	2.49149e-05	2.03603e-05	2.57264e-05	1.6869e-05	1.25933e-05	1.84814e-05	1.84814e-05	-0.355995	0.313299	0.750552	unchanged	C00449	N6-(L-1,3-Dicarboxypropyl)-L-lysine; Saccharopine; L-Saccharopine; N-[(S)-5-Amino-5-carboxypentyl]-L-glutamic acid	Lysine biosynthesis(ko00300);;Lysine degradation(ko00310);;Metabolic pathways(ko01100);;Biosynthesis of secondary metabolites(ko01110);;Biosynthesis of amino acids(ko01230)	--	--	--	--	--	--	--	HMDB0000279	Organic compounds	Organic acids and derivatives	Carboxylic acids and derivatives	Amino acids, peptides, and analogues	Glutamic acid and derivatives	Endogenous;Food;Biological
neg_464	D-Urobilinogen	2.01315e-05	4.74288e-06	1.2068e-05	7.54963e-06	6.19055e-06	1.87437e-05	4.08918e-06	1.87437e-05	0	3.31843e-06	1.47101e-06	3.17791e-06	0	0	0	0	3.20587	0.00914897	1.75942	up	C05791	D-Urobilinogen	Porphyrin and chlorophyll metabolism(ko00860);;Metabolic pathways(ko01100);;Biosynthesis of secondary metabolites(ko01110)	--	--	--	--	--	--	--	HMDB0004158	Organic compounds	Organoheterocyclic compounds	Tetrapyrroles and derivatives	Bilirubins	Bilirubins	Endogenous;Biological
neg_465	CDP-DG(18:1(9Z)/18:0)	0.000170154	0.000168271	0.0001393	0.000215168	0.000210058	0.000171019	0.000170415	0.000171019	0.000106217	0.000184434	0.000146282	0.00020087	0.000256856	0.000226584	0.000181137	0.000181137	-0.0657186	0.706013	0.480621	unchanged	--	--	--	LMGP13010030	CDP-DG(18:1(9Z)/18:0)	[({[(2R,3R,5R)-5-(4-amino-2-oxo-1,2-dihydropyrimidin-1-yl)-3,4-dihydroxyoxolan-2-yl]methoxy}(hydroxy)phosphoryl)oxy][(2R)-3-[(9Z)-octadec-9-enoyloxy]-2-(octadecanoyloxy)propoxy]phosphinic acid	CDP-DG(36:1); CDP-DG(18:0_18:1)	Glycerophospholipids [GP]	CDP-Glycerols [GP13]	CDP-diacylglycerols [GP1301]	HMDB0006996	Organic compounds	Lipids and lipid-like molecules	Glycerophospholipids	CDP-glycerols	CDP-diacylglycerols	Endogenous;Food;Biological
neg_466	7,8-Didehydrodesmosterol	3.18888e-05	2.94009e-06	4.22537e-06	1.01108e-05	5.0367e-06	1.23103e-05	7.02761e-06	1.23103e-05	1.74878e-06	9.45673e-06	7.19518e-06	3.0432e-05	2.86794e-05	1.07021e-05	5.73489e-07	5.73489e-07	-0.271836	0.720354	0.300858	unchanged	--	--	--	LMST01010121	7-dehydro-desmosterol	cholest-5,7,24-trien-3beta-ol	24-Dehydroprovitamin D3; 7,8-Didehydrodesmosterol	Sterol Lipids [ST]	Sterols [ST01]	Cholesterol and derivatives [ST0101]	--	--	--	--	--	--	--
neg_467	diacetylchitobiose-6-phosphate	4.47701e-05	4.91573e-06	1.00288e-06	0	0	1.32554e-07	1.13438e-05	1.32554e-07	0	0	0	7.53931e-09	0	2.25246e-05	0	0	1.46412	0.437571	0.561089	unchanged	--	--	--	--	--	--	--	--	--	--	--	--	--	--	--	--	--
neg_468	phenylalaninol	7.51029e-06	2.36681e-05	4.8475e-05	3.87273e-05	3.24715e-05	1.33449e-05	5.5063e-05	1.33449e-05	4.28824e-05	6.51018e-05	5.82418e-05	6.02647e-05	3.0614e-05	3.22239e-05	4.26382e-05	4.26382e-05	-0.598397	0.0830083	1.11261	unchanged	--	--	--	--	--	--	--	--	--	--	--	--	--	--	--	--	--
neg_469	2-amino-6-(hydroxymethyl)-7,8-dihydropteridin-4-ol	2.65905e-06	8.84074e-06	1.09853e-05	1.04932e-05	1.71438e-05	1.34269e-06	1.19192e-05	1.34269e-06	9.55129e-06	1.27949e-05	1.90473e-05	1.6248e-05	1.29253e-05	1.13579e-05	1.09164e-05	1.09164e-05	-0.550645	0.112785	1.11573	unchanged	--	--	--	--	--	--	--	--	--	--	--	--	--	--	--	--	--
neg_470	indole-3-acetate	7.53265e-07	0	2.95162e-07	4.45604e-07	4.05278e-07	0	7.32411e-06	0	1.3366e-05	0	1.72503e-05	0	0	6.09978e-06	4.27306e-06	4.27306e-06	-2.15187	0.147738	0.858332	unchanged	C00954	Indole-3-acetate; Indole-3-acetic acid; (Indol-3-yl)acetate; Indoleacetate; Indoleacetic acid; IAA	Tryptophan metabolism(ko00380);;Metabolic pathways(ko01100)	--	--	--	--	--	--	--	HMDB0000197	Organic compounds	Organoheterocyclic compounds	Indoles and derivatives	Indolyl carboxylic acids and derivatives	Indole-3-acetic acid derivatives	Endogenous;Food;Biological
neg_471	5-Methylthioribose	3.89348e-05	2.85224e-05	2.23084e-05	1.47859e-06	0	9.57054e-06	6.39466e-07	9.57054e-06	2.03685e-06	0	1.3109e-06	0	4.90843e-06	2.67343e-05	0	0	1.5358	0.200758	0.963232	unchanged	--	--	--	--	--	--	--	--	--	--	HMDB0001087	Organic compounds	Organic oxygen compounds	Organooxygen compounds	Carbohydrates and carbohydrate conjugates	Pentoses	Endogenous;Food;Biological
neg_472	L-Lysine	8.79495e-05	4.09252e-05	6.98093e-05	7.31219e-05	3.19491e-05	4.34934e-05	5.18982e-05	4.34934e-05	1.77473e-05	4.78718e-05	5.98351e-05	6.92382e-05	0.000133268	7.85606e-05	2.93664e-05	2.93664e-05	-0.127038	0.754128	0.278479	unchanged	C00047	L-Lysine; Lysine acid; 2,6-Diaminohexanoic acid	Lysine biosynthesis(ko00300);;Lysine degradation(ko00310);;Biotin metabolism(ko00780);;Aminoacyl-tRNA biosynthesis(ko00970);;Metabolic pathways(ko01100);;Biosynthesis of secondary metabolites(ko01110);;Microbial metabolism in diverse environments(ko01120);;2-Oxocarboxylic acid metabolism(ko01210);;Biosynthesis of amino acids(ko01230);;ABC transporters(ko02010)	--	--	--	--	--	--	--	HMDB0000182	Organic compounds	Organic acids and derivatives	Carboxylic acids and derivatives	Amino acids, peptides, and analogues	L-alpha-amino acids	Food;Synthetic;Biological
neg_473	3-Hexaprenyl-4,5-dihydroxybenzoic acid	2.85766e-05	2.06506e-05	1.56259e-05	1.99313e-05	2.04792e-05	2.86067e-05	2.32513e-05	2.86067e-05	1.6577e-05	1.12803e-05	1.77502e-05	5.99342e-06	3.11714e-05	2.02228e-05	1.93294e-06	1.93294e-06	0.582479	0.102222	0.960184	unchanged	--	--	--	LMPR02010043		3-Hexaprenyl-4,5-dihydroxybenzoic acid	_	Prenol Lipids [PR]	Quinones and hydroquinones [PR02]	Ubiquinones [PR0201]	HMDB0001063	Organic compounds	Lipids and lipid-like molecules	Prenol lipids	Polyprenylphenols	Polyprenylbenzene-1,2-diols	Endogenous;Food;Biological
neg_474	decan-1-ol	1.16216e-05	1.25587e-05	0	0	5.66054e-07	1.20466e-05	5.07616e-06	1.20466e-05	3.35443e-05	0	4.62101e-07	0	6.62249e-06	1.64611e-05	2.82659e-05	2.82659e-05	-1.0276	0.314954	0.559658	unchanged	--	--	--	--	--	--	--	--	--	--	HMDB0011624	Organic compounds	Lipids and lipid-like molecules	Fatty Acyls	Fatty alcohols	Fatty alcohols	Endogenous;Food;Biological
neg_475	IPC 18:0;3/24:0;1	0.00160447	0.001734	0.000437755	0.000250134	0.000158872	0.00139442	0.000608175	0.00139442	8.85919e-05	8.04902e-05	0.000131246	0.000253075	0.000400755	0.00186972	0.000473934	0.000473934	0.907922	0.260336	0.774967	unchanged	--	--	--	--	--	--	--	--	--	--	--	--	--	--	--	--	--
neg_476	Citrulline	1.95126e-06	6.25595e-06	1.37531e-05	1.32508e-05	1.18688e-05	2.44177e-06	1.84541e-05	2.44177e-06	1.12764e-05	1.78655e-05	8.71936e-06	1.32842e-05	4.65613e-06	7.28741e-06	1.91159e-05	1.91159e-05	-0.274204	0.527151	0.469659	unchanged	C00327	L-Citrulline; 2-Amino-5-ureidovaleric acid; Citrulline	Arginine biosynthesis(ko00220);;Metabolic pathways(ko01100);;Biosynthesis of secondary metabolites(ko01110);;Biosynthesis of amino acids(ko01230)	--	--	--	--	--	--	--	HMDB0000904	Organic compounds	Organic acids and derivatives	Carboxylic acids and derivatives	Amino acids, peptides, and analogues	L-alpha-amino acids	Endogenous;Food;Biological
neg_477	Trehalose 6-phosphate	0.000246658	0.000298329	5.00883e-05	4.88589e-05	5.72242e-05	0.000325909	3.17368e-05	0.000325909	2.7367e-05	2.55755e-05	2.23897e-05	2.16466e-05	5.65622e-05	7.54684e-05	9.36131e-05	9.36131e-05	1.71452	0.0817243	1.2092	unchanged	C00689	alpha,alpha'-Trehalose 6-phosphate; Trehalose 6-phosphate	Starch and sucrose metabolism(ko00500);;Metabolic pathways(ko01100)	--	--	--	--	--	--	--	HMDB0001124	Organic compounds	Organic oxygen compounds	Organooxygen compounds	Carbohydrates and carbohydrate conjugates	Disaccharide phosphates	Endogenous;Food;Biological
neg_478	N-Acetyl-D-leucine	9.58227e-06	3.84801e-05	1.93306e-05	1.11311e-05	1.85733e-05	5.43522e-06	3.38607e-05	5.43522e-06	2.47354e-05	3.93464e-05	6.30378e-05	1.00544e-05	3.04679e-06	2.338e-05	2.5783e-05	2.5783e-05	-0.473539	0.41043	0.511444	unchanged	--	--	--	--	--	--	--	--	--	--	--	--	--	--	--	--	--
neg_479	octyl beta-1,6-D-galactofuranosyl-alpha-D-glucopyranoside	0.000182893	0.000108537	9.82697e-05	9.2741e-05	5.61341e-05	0.000134698	8.01532e-05	0.000134698	9.3781e-05	4.99928e-05	2.53398e-05	7.03572e-05	0.000129447	0.000151699	6.56426e-05	6.56426e-05	0.361925	0.317216	0.696326	unchanged	--	--	--	--	--	--	--	--	--	--	--	--	--	--	--	--	--
neg_480	Carvone	5.8395e-06	2.21225e-05	3.73173e-05	3.79625e-05	3.48084e-05	6.4667e-06	3.9097e-05	6.4667e-06	3.5185e-05	3.37446e-05	4.16813e-05	3.92938e-05	2.15722e-05	3.6318e-05	5.13841e-05	5.13841e-05	-0.497273	0.131413	0.973225	unchanged	C11383	(+)-(S)-Carvone; Carvol; (+)-Carvone; Carvone	Limonene and pinene degradation(ko00903);;Biosynthesis of secondary metabolites(ko01110)	--	--	--	--	--	--	--	HMDB0035824	Organic compounds	Lipids and lipid-like molecules	Prenol lipids	Monoterpenoids	Menthane monoterpenoids	Endogenous;Food;Biological
neg_481	D-Fructuronate	1.26787e-05	1.80104e-05	3.8704e-06	1.59695e-06	6.88477e-07	5.90526e-06	1.20468e-05	5.90526e-06	2.32605e-05	9.11751e-06	2.15464e-05	7.74367e-06	1.08412e-06	2.29556e-05	2.2245e-05	2.2245e-05	-0.978231	0.10243	0.903384	unchanged	C00905	D-Fructuronate; D-Fructuronic acid	Pentose and glucuronate interconversions(ko00040);;Metabolic pathways(ko01100)	--	--	--	--	--	--	--	--	--	--	--	--	--	--
neg_482	N-delta-(phosphonoacetyl)-L-ornithine	2.42568e-05	2.42866e-05	7.28931e-05	0.000112048	0.000121055	2.38216e-05	0.000102849	2.38216e-05	0.000278708	8.28663e-05	0.000405121	0.000111954	0.000110915	7.70107e-05	0.000141072	0.000141072	-1.32746	0.0713185	1.10172	unchanged	--	--	--	--	--	--	--	--	--	--	--	--	--	--	--	--	--
neg_483	Inosinic acid	6.02447e-06	1.14455e-05	7.71897e-06	7.93751e-06	7.80167e-06	5.07719e-06	1.26918e-05	5.07719e-06	2.84166e-05	2.96736e-06	1.33033e-05	2.26029e-06	3.20478e-06	1.54765e-05	1.98973e-05	1.98973e-05	-0.543077	0.360916	0.511307	unchanged	C00130	IMP; Inosinic acid; Inosine monophosphate; Inosine 5'-monophosphate; Inosine 5'-phosphate; 5'-Inosinate; 5'-Inosinic acid; 5'-Inosine monophosphate; 5'-IMP	Purine metabolism(ko00230);;Metabolic pathways(ko01100);;Biosynthesis of secondary metabolites(ko01110)	--	--	--	--	--	--	--	HMDB0000175	Organic compounds	Nucleosides, nucleotides, and analogues	Purine nucleotides	Purine ribonucleotides	Purine ribonucleoside monophosphates	Endogenous;Food;Biological
neg_484	Isopropylmaleate	9.79832e-06	1.69313e-05	8.13987e-05	7.81098e-05	0.000100377	1.82856e-05	9.25107e-05	1.82856e-05	0.000125588	0.000108256	7.53613e-05	5.82829e-05	8.29577e-05	4.10478e-05	0.000128022	0.000128022	-0.640506	0.133055	0.991305	unchanged	--	--	--	--	--	--	--	--	--	--	HMDB0012241	Organic compounds	Lipids and lipid-like molecules	Fatty Acyls	Fatty acids and conjugates	Methyl-branched fatty acids	Endogenous;Food;Biological
neg_485	vitispirane	1.1814e-05	7.13006e-06	5.59595e-06	4.08032e-06	2.75206e-06	3.39364e-06	6.84487e-06	3.39364e-06	0	7.9242e-06	9.13786e-06	7.37662e-06	8.30788e-06	5.26547e-06	2.96834e-06	2.96834e-06	0.0220282	0.958946	0.00102003	unchanged	--	--	--	--	--	--	--	--	--	--	HMDB0036818	Organic compounds	Organoheterocyclic compounds	Tetrahydrofurans	_	Tetrahydrofurans	Endogenous;Food;Biological
neg_486	(6R)-5,10-Methenyltetrahydrofolic acid	4.88556e-05	8.68022e-06	5.29988e-05	8.0423e-05	5.49168e-05	4.0864e-05	5.66643e-05	4.0864e-05	4.43662e-06	6.74637e-05	3.95138e-05	6.94189e-05	8.15822e-05	7.36288e-06	5.36706e-06	5.36706e-06	0.319709	0.534543	0.252296	unchanged	--	--	--	--	--	--	--	--	--	--	--	--	--	--	--	--	--
neg_487	(1R)-Hydroxy-(2R)-glutathionyl-1,2-dihydronaphthalene	8.10153e-06	2.97029e-06	9.76979e-06	1.99829e-05	2.43141e-05	3.81447e-06	1.64031e-05	3.81447e-06	5.89416e-06	7.68009e-06	2.42147e-05	8.8533e-06	1.50518e-05	2.17496e-06	1.28947e-05	1.28947e-05	0.153072	0.771618	0.0773282	unchanged	C14791	(1R)-Hydroxy-(2R)-glutathionyl-1,2-dihydronaphthalene	--	--	--	--	--	--	--	--	--	--	--	--	--	--	--
neg_488	Ethyl lactate	7.85917e-06	1.80967e-05	7.32265e-05	9.22193e-05	7.8287e-05	1.61762e-05	5.18502e-05	1.61762e-05	4.67559e-05	6.00847e-05	5.39345e-05	7.04359e-05	3.82397e-05	5.47045e-05	8.49396e-05	8.49396e-05	-0.276628	0.492335	0.48306	unchanged	--	--	--	--	--	--	--	--	--	--	HMDB0040735	Organic compounds	Organic acids and derivatives	Carboxylic acids and derivatives	Carboxylic acid derivatives	Carboxylic acid esters	Food;Biological
neg_489	3-mercaptohexan-1-ol	1.74145e-05	4.79816e-05	0.000111328	0.00010247	0.0001008	2.91245e-05	0.000135956	2.91245e-05	0.000149962	0.000126781	0.000152825	0.000108296	5.04681e-05	8.74852e-05	0.000128329	0.000128329	-0.561001	0.120903	0.960737	unchanged	--	--	--	LMFA05000539	3-mercaptohexan-1-ol	3-thiohexan-1-ol	_	Fatty Acyls [FA]	Fatty alcohols [FA05]	_	HMDB0040152	Organic compounds	Organosulfur compounds	Thiols	Alkylthiols	Alkylthiols	Food;Biological
neg_490	Terpinyl acetate	1.71553e-05	3.1596e-05	1.33501e-05	1.20688e-05	1.54567e-05	3.40142e-05	1.25186e-05	3.40142e-05	1.59516e-05	6.03871e-06	8.74711e-06	1.25543e-05	1.75668e-05	1.7467e-05	8.90261e-06	8.90261e-06	0.64243	0.1103	1.03075	unchanged	--	--	--	--	--	--	--	--	--	--	--	--	--	--	--	--	--
neg_491	taurocholic acid	6.85739e-06	1.9778e-06	1.02547e-06	0	0	5.43373e-06	0	5.43373e-06	5.37207e-07	0	0	1.54958e-06	0	3.26251e-06	0	0	1.51558	0.257764	0.883661	unchanged	C05122	Taurocholate; Taurocholic acid; Cholyltaurine	Secondary bile acid biosynthesis(ko00121);;Taurine and hypotaurine metabolism(ko00430);;Metabolic pathways(ko01100)	LMST05040001	Taurocholic acid	N-(3alpha,7alpha,12alpha-trihydroxy-5beta-cholan-24-oyl)-taurine	Taurocholic Acid	Sterol Lipids [ST]	Steroid conjugates [ST05]	Taurine conjugates [ST0504]	HMDB0000036	Organic compounds	Lipids and lipid-like molecules	Steroids and steroid derivatives	Bile acids, alcohols and derivatives	Trihydroxy bile acids, alcohols and derivatives	Endogenous;Food;Biological
neg_492	4alpha-methylzymosterol	3.55969e-05	1.88261e-05	4.1677e-05	3.94652e-05	2.39816e-05	2.65868e-05	1.9328e-05	2.65868e-05	1.25014e-05	2.64395e-05	1.78446e-05	2.74562e-05	2.30502e-05	4.00901e-05	1.91642e-05	1.91642e-05	0.302945	0.279592	0.790422	unchanged	--	--	--	LMST01010202	4alpha-methylzymosterol	4alpha-methyl-5alpha-cholesta-8,24-dien-3beta-ol	(3beta,4alpha,5alpha)-4-methylcholesta-8,24-dien-3-ol; 4alpha-Methylzymosterol	Sterol Lipids [ST]	Sterols [ST01]	Cholesterol and derivatives [ST0101]	HMDB0001217	Organic compounds	Lipids and lipid-like molecules	Steroids and steroid derivatives	Cholestane steroids	Cholesterols and derivatives	Endogenous;Food;Biological
neg_493	3-Oxo-alpha-ionol	2.07834e-06	3.77529e-06	8.61151e-06	1.01221e-05	1.20507e-05	1.48678e-06	1.26133e-05	1.48678e-06	9.96988e-06	3.48511e-05	1.76517e-05	3.01313e-05	2.58926e-05	1.11723e-05	1.9298e-05	1.9298e-05	-1.55385	0.00662307	1.72326	down	--	--	--	--	--	--	--	--	--	--	--	--	--	--	--	--	--
neg_494	E-Linalool oxide	8.39881e-06	2.89018e-05	5.08938e-05	7.82291e-05	5.69068e-05	1.18633e-05	6.20036e-05	1.18633e-05	5.56912e-05	6.11818e-05	4.22126e-05	4.77982e-05	2.26434e-05	3.32635e-05	7.24532e-05	7.24532e-05	-0.17379	0.65738	0.363579	unchanged	--	--	--	--	--	--	--	--	--	--	--	--	--	--	--	--	--
neg_495	Cytosine	0.000458924	0.000230004	0.000377009	0.000339646	0.000350379	0.000182151	0.000193459	0.000182151	8.04026e-05	0.000442245	0.000265821	0.000395243	0.000401793	0.000179393	0.000167885	0.000167885	0.141239	0.674728	0.224008	unchanged	C00380	Cytosine	Pyrimidine metabolism(ko00240);;Metabolic pathways(ko01100)	--	--	--	--	--	--	--	HMDB0000630	Organic compounds	Organoheterocyclic compounds	Diazines	Pyrimidines and pyrimidine derivatives	Pyrimidones	Endogenous;Food;Biological
neg_496	N5-methyl-L-glutamine	1.86441e-06	7.9638e-06	2.13242e-05	1.90999e-05	1.96332e-05	2.04669e-06	2.47515e-05	2.04669e-06	1.46312e-05	2.84308e-05	2.12321e-05	2.54658e-05	9.69222e-06	1.30951e-05	2.50398e-05	2.50398e-05	-0.508999	0.223581	0.834581	unchanged	--	--	--	--	--	--	--	--	--	--	--	--	--	--	--	--	--
neg_497	2-(6-Hydroxy-2-methoxy-3,4-methylenedioxyphenyl)benzofuran	4.08619e-05	2.87599e-05	8.77966e-05	6.79004e-06	8.07375e-06	4.52695e-05	2.43397e-06	4.52695e-05	1.19865e-05	5.98444e-06	4.32281e-06	4.98455e-06	1.65803e-05	5.51031e-05	6.82617e-07	6.82617e-07	1.14255	0.229263	1.00715	unchanged	--	--	--	--	--	--	--	--	--	--	HMDB0030768	Organic compounds	Phenylpropanoids and polyketides	2-arylbenzofuran flavonoids	_	2-arylbenzofuran flavonoids	Endogenous;Food;Biological
neg_498	dimyristoyl phosphatidate	9.58739e-05	0.000138534	6.2247e-05	6.19473e-05	5.00959e-05	5.4345e-05	6.02374e-05	5.4345e-05	2.58751e-05	6.93467e-05	6.52892e-05	8.62503e-05	7.93213e-05	0.000173586	4.15186e-05	4.15186e-05	-0.048545	0.907871	0.116509	unchanged	--	--	--	--	--	--	--	--	--	--	--	--	--	--	--	--	--
neg_499	PC(16:0/18:4(6Z,9Z,12Z,15Z))	0.0002304	0.000165877	0.000159612	9.90054e-05	8.30528e-05	0.000159479	0.000271751	0.000159479	4.47e-05	9.18983e-05	8.89556e-05	0.000139676	0.00018453	0.000172618	6.00257e-05	6.00257e-05	0.579508	0.116903	0.906541	unchanged	--	--	--	LMGP01010603	PC(16:0/18:4(6Z,9Z,12Z,15Z))	1-hexadecanoyl-2-(6Z,9Z,12Z,15Z-octadecatetraenoyl)-sn-glycero-3-phosphocholine	PC(16:0/18:4); PC(34:4); PC(16:0_18:4)	Glycerophospholipids [GP]	Glycerophosphocholines [GP01]	Diacylglycerophosphocholines [GP0101]	HMDB0007976	_	_	_	_	_	Endogenous;Food;Biological
neg_500	L-Palmitoylcarnitine	2.06005e-05	1.93619e-05	2.12037e-05	2.22733e-05	1.76238e-05	1.89713e-05	1.09171e-05	1.89713e-05	2.98619e-06	1.03625e-05	1.49512e-05	1.70228e-05	2.2388e-05	2.19712e-05	9.67186e-06	9.67186e-06	0.398388	0.167972	0.873064	unchanged	C02990	L-Palmitoylcarnitine	Fatty acid degradation(ko00071);;Fatty acid metabolism(ko01212)	LMFA07070079	L-palmitoylcarnitine	(3S)-3-hexadecanoyloxy-4-(trimethylammonio)butanoate	(3S)-3-palmitoyloxy-4-(trimethylammonio)butanoate;(S)-palmitoylcarnitine	Fatty Acyls [FA]	Fatty esters [FA07]	Fatty acyl carnitines [FA0707]	HMDB0000222	Organic compounds	Lipids and lipid-like molecules	Fatty Acyls	Fatty acid esters	Acyl carnitines	Endogenous;Food;Biological
neg_501	Dodecanoylcarnitine	0.00493669	0.00137985	0.00156329	0.00103244	0.0007648	0.00112487	0.000747179	0.00112487	0.000368806	0.00160264	0.000938789	0.000654181	0.00153679	0.00052538	0.000407233	0.000407233	0.936639	0.222987	0.870764	unchanged	--	--	--	LMFA07070090	O-dodecanoylcarnitine	3-(dodecanoyloxy)-4-(trimethylazaniumyl)butanoate	3-(dodecanoyloxy)-4-(trimethylammonio)butanoate;O-lauroylcarnitine;dodecanoylcarnitine;lauroylcarnitine	Fatty Acyls [FA]	Fatty esters [FA07]	Fatty acyl carnitines [FA0707]	HMDB0002250	Organic compounds	Lipids and lipid-like molecules	Fatty Acyls	Fatty acid esters	Acyl carnitines	Endogenous;Food;Biological
neg_502	PC(14:0/P-18:0)	2.44867e-05	2.64692e-05	1.09912e-05	1.07215e-06	8.84028e-07	2.18294e-05	8.01853e-06	2.18294e-05	2.28835e-07	0	1.43427e-06	1.29675e-06	0	4.07941e-06	0	0	3.73534	0.0232949	1.55467	unchanged	--	--	--	--	--	--	--	--	--	--	HMDB0007896	Organic compounds	Lipids and lipid-like molecules	Glycerophospholipids	Glycerophosphocholines	1-acyl,2-(1Z-alkenyl)-glycerophosphocholines	Endogenous;Food;Biological
neg_503	7-Methyl-3-oxo-6-octenoyl-CoA	6.19911e-06	4.24197e-05	0	1.12335e-06	8.9838e-07	0.000193386	0	0.000193386	0	0	0	0	4.51255e-05	3.6865e-05	0.000170936	0.000170936	-0.0516778	0.972362	0.0615475	unchanged	C16466	7-Methyl-3-oxo-6-octenoyl-CoA	Geraniol degradation(ko00281)	LMFA07050276	7-methyl-3-oxooct-6-enoyl-CoA	3'-phosphoadenosine 5'-{3-[(3R)-3-hydroxy-2,2-dimethyl-4-{[3-({2-[(7-methyl-3-oxooct-6-enoyl)sulfanyl]ethyl}amino)-3-oxopropyl]amino}-4-oxobutyl] dihydrogen diphosphate}	7-Methyl-3-oxo-6-octenoyl-CoA	Fatty Acyls [FA]	Fatty esters [FA07]	Fatty acyl CoAs [FA0705]	HMDB0060421	Organic compounds	Lipids and lipid-like molecules	Fatty Acyls	Fatty acyl thioesters	3-oxo-acyl CoAs	Food;Endogenous;Biological
neg_504	L-Xylulose 1-phosphate	2.54031e-05	2.18093e-05	1.14253e-05	9.62081e-06	3.1051e-06	4.01222e-05	2.04828e-05	4.01222e-05	3.04539e-05	2.37493e-06	1.5133e-05	3.97441e-06	1.55546e-05	2.27485e-05	1.722e-05	1.722e-05	0.296404	0.566629	0.497186	unchanged	C06441	L-Xylulose 1-phosphate	Pentose and glucuronate interconversions(ko00040)	--	--	--	--	--	--	--	--	--	--	--	--	--	--
neg_505	Melibiose	9.74536e-05	5.46898e-05	0.000104021	0.000160572	0.000113257	9.79295e-05	0.000132375	9.79295e-05	0.000124019	0.000149034	0.000146914	0.000136071	0.000110061	9.24865e-05	0.000103436	0.000103436	-0.181161	0.352144	0.680821	unchanged	C05402	Melibiose; 6-O-(alpha-D-Galactopyranosyl)-D-glucopyranose; D-Gal-alpha1->6D-Glucose	Galactose metabolism(ko00052);;ABC transporters(ko02010)	--	--	--	--	--	--	--	HMDB0000048	Organic compounds	Organic oxygen compounds	Organooxygen compounds	Carbohydrates and carbohydrate conjugates	O-glycosyl compounds	Food;Biological
neg_506	2-C-methyl-D-erythritol-2,4-cyclodiphosphate	0	0	3.33315e-06	1.43617e-06	2.59405e-06	0	6.07716e-06	0	0	1.49359e-05	1.88058e-05	3.98034e-06	0	0	0	0	-1.48881	0.309394	0.672196	unchanged	--	--	--	--	--	--	--	--	--	--	--	--	--	--	--	--	--
neg_507	N-Succinyl-L,L-2,6-diaminopimelate	0.000254695	8.00307e-05	0.000260195	0.000440457	0.000358306	0.000491618	0.000309566	0.000491618	0.000171265	0.000197309	0.000193887	0.000222719	0.000340683	0.000339623	0.00024771	0.00024771	0.357443	0.263397	0.675937	unchanged	--	--	--	--	--	--	--	--	--	--	HMDB0012267	Organic compounds	Organic acids and derivatives	Carboxylic acids and derivatives	Amino acids, peptides, and analogues	N-acyl-L-alpha-amino acids	Endogenous
neg_508	isoleucine tetrazole	0.00322308	0.000659347	0.00141598	0.00243118	0.00112746	0.00143235	0.00162976	0.00143235	0.000158261	0.000889453	0.000830005	0.000942183	0.0022096	0.00103149	0.000501591	0.000501591	0.860947	0.0847193	1.016	unchanged	--	--	--	--	--	--	--	--	--	--	--	--	--	--	--	--	--
neg_509	cis-3-(Carboxy-ethyl)-3,5-cyclo-hexadiene-1,2-diol	1.43918e-05	5.78473e-06	3.7572e-06	6.13916e-06	9.41282e-07	1.50767e-05	5.19673e-06	1.50767e-05	0	3.43911e-06	4.01353e-06	9.82172e-06	3.85042e-06	3.39096e-06	1.10249e-06	1.10249e-06	1.00144	0.149296	0.97728	unchanged	C11588	cis-3-(Carboxy-ethyl)-3,5-cyclo-hexadiene-1,2-diol; cis-3-(2-Carboxy-ethyl)-3,5-cyclo-hexadiene-1,2-diol; 3-(cis-5,6-Dihydroxycyclohexa-1,3-dien-1-yl)propanoate	Phenylalanine metabolism(ko00360);;Microbial metabolism in diverse environments(ko01120);;Degradation of aromatic compounds(ko01220)	--	--	--	--	--	--	--	--	--	--	--	--	--	--
neg_510	tryptophol	0	0	0	0	0	0	2.50341e-05	0	0.000112825	0	0.000139842	2.21345e-06	0	2.99629e-05	1.69408e-05	1.69408e-05	-3.59155	0.125005	0.912533	unchanged	C00955	Indole-3-ethanol; Tryptophol	Tryptophan metabolism(ko00380)	--	--	--	--	--	--	--	HMDB0003447	Organic compounds	Organoheterocyclic compounds	Indoles and derivatives	Indoles	3-alkylindoles	Endogenous;Food;Biological
neg_511	UDP-Glucuronic acid	0	0	0	0	0	0	1.60373e-06	0	1.25193e-05	0	0.000101252	0	0	4.27766e-06	0	0	-6.20181	0.285008	0.624622	unchanged	--	--	--	--	--	--	--	--	--	--	HMDB0000935	Organic compounds	Nucleosides, nucleotides, and analogues	Pyrimidine nucleotides	Pyrimidine nucleotide sugars	Pyrimidine nucleotide sugars	Endogenous;Food;Biological
neg_512	isobutyl acetate	0.000157107	0.000117423	8.76759e-05	9.1898e-05	4.53532e-06	2.9187e-06	0.000847654	2.9187e-06	4.05915e-05	0.00354562	0.00206943	0.00214243	0.0019991	7.5165e-05	0.000155579	0.000155579	-2.93725	0.0521804	1.37235	unchanged	--	--	--	--	--	--	--	--	--	--	HMDB0031246	Organic compounds	Organic acids and derivatives	Carboxylic acids and derivatives	Carboxylic acid derivatives	Acetate salts	Endogenous;Food;Biological
neg_513	N2-Succinyl-L-ornithine	5.47075e-05	2.04337e-05	3.53897e-05	7.71676e-05	3.94061e-05	1.90058e-05	3.5234e-05	1.90058e-05	1.81702e-05	9.64614e-05	3.05622e-05	2.86867e-05	1.72598e-05	2.85743e-05	3.37269e-05	3.37269e-05	0.150684	0.762132	0.138306	unchanged	C03415	N2-Succinyl-L-ornithine; (2S)-5-Amino-2-(3-carboxypropanoylamino)pentanoic acid	Arginine and proline metabolism(ko00330);;Metabolic pathways(ko01100)	--	--	--	--	--	--	--	HMDB0001199	Organic compounds	Organic acids and derivatives	Carboxylic acids and derivatives	Amino acids, peptides, and analogues	N-acyl-alpha amino acids	Endogenous;Biological
neg_514	Undecaprenyl diphosphate	0.000136737	5.98712e-05	7.07836e-05	0.000124478	0.0001651	0.000195413	9.88552e-05	0.000195413	0.000178152	0.000115469	8.14034e-05	0.000189362	0.000275722	0.000280628	0.000294127	0.000294127	-0.733028	0.0553267	1.22142	unchanged	C04574	di-trans,poly-cis-Undecaprenyl diphosphate; Undecaprenyl diphosphate; Bactoprenyl diphosphate; ditrans,octacis-Undecaprenyl diphosphate	Peptidoglycan biosynthesis(ko00550);;Terpenoid backbone biosynthesis(ko00900);;Biosynthesis of secondary metabolites(ko01110)	LMPR03030004	undecaprenyl trihydrogen diphosphate	(2E,6E,10E,14E,18E,22E,26E,30E,34E,38E)-3,7,11,15,19,23,27,31,35,39,43-undecamethyltetratetraconta-2,6,10,14,18,22,26,30,34,38,42-undecaen-1-yl trihydrogen diphosphate	Diphosphoric acid, mono(3,7,11,15,19,23,27,31,35,39,43-undecamethyl-2,6,10,14,18,22,26,30,34,38,42-tetratetracontaundecaenyl) ester; UndPP; Undecaprenyl diphosphate; Undecaprenyl pyrophosphate; undecaprenyl diphosphate	Prenol Lipids [PR]	Polyprenols [PR03]	Bactoprenol diphosphates [PR0303]	HMDB0001469	Organic compounds	Lipids and lipid-like molecules	Prenol lipids	Polyprenols	Bactoprenol diphosphates	Endogenous;Food;Biological
neg_515	PA(12:0/16:0)	0.00075056	0.00011102	0.000623526	0.000906777	0.000519666	0.000485708	0.000343274	0.000485708	4.90436e-05	0.0005067	0.000320128	0.000872391	0.00179527	0.000918619	0.000122254	0.000122254	-0.293491	0.64161	0.431797	unchanged	--	--	--	LMGP10010944	PA(12:0/16:0)	1-dodecanoyl-2-hexadecanoyl-glycero-3-phosphate	PA(28:0); PA(12:0_16:0)	Glycerophospholipids [GP]	Glycerophosphates [GP10]	Diacylglycerophosphates [GP1001]	--	--	--	--	--	--	--
neg_516	IPC 18:0;3/26:0;2	0.00164204	0.00107972	0.000476918	0.000331936	0.000303467	0.00108855	0.000633366	0.00108855	0.000127522	9.67e-05	0.000209476	0.00034472	0.000364443	0.000800052	0.00022228	0.00022228	1.35955	0.045566	1.31027	unchanged	--	--	--	--	--	--	--	--	--	--	--	--	--	--	--	--	--
neg_517	Octanal	1.60628e-05	5.04657e-06	5.37386e-06	6.05176e-06	4.81824e-06	1.95662e-05	1.11954e-05	1.95662e-05	1.25215e-05	9.12535e-06	1.12058e-05	1.50674e-05	2.44551e-05	2.51195e-05	6.19341e-06	6.19341e-06	-0.606209	0.183454	0.869525	unchanged	--	--	--	LMFA06000028	Caprylaldehyde	octanal	Caprylic aldehyde	Fatty Acyls [FA]	Fatty aldehydes [FA06]	_	HMDB0001140	Organic compounds	Organic oxygen compounds	Organooxygen compounds	Carbonyl compounds	Medium-chain aldehydes	Endogenous;Food;Biological
neg_518	Nicotinamide riboside	1.10291e-06	1.21398e-06	3.26827e-06	1.70188e-06	8.11208e-07	1.07762e-06	2.83315e-06	1.07762e-06	2.40136e-06	7.01648e-06	9.7563e-07	2.46943e-06	6.17789e-07	4.23417e-07	2.09595e-06	2.09595e-06	-0.413959	0.554589	0.390596	unchanged	--	--	--	--	--	--	--	--	--	--	HMDB0000855	Organic compounds	Organic oxygen compounds	Organooxygen compounds	Carbohydrates and carbohydrate conjugates	Glycosylamines	Endogenous
neg_519	erythro-4-hydroxy-L-glutamic acid	8.73686e-06	7.56569e-06	2.3e-05	6.92528e-05	6.7072e-05	5.01407e-06	4.30696e-05	5.01407e-06	5.52822e-06	6.28876e-05	5.32909e-05	5.81251e-05	7.36432e-05	7.77202e-06	3.26972e-05	3.26972e-05	-0.393906	0.508454	0.651371	unchanged	--	--	--	--	--	--	--	--	--	--	--	--	--	--	--	--	--
neg_520	Isopropyl methoxypyrazine	2.40736e-06	5.59803e-06	1.11753e-05	1.08895e-05	1.03855e-05	1.46901e-06	1.65382e-05	1.46901e-06	1.37349e-05	4.13264e-05	2.49398e-05	2.7018e-05	1.23883e-05	9.74197e-06	1.38953e-05	1.38953e-05	-1.29087	0.0322296	1.39545	unchanged	--	--	--	--	--	--	--	--	--	--	--	--	--	--	--	--	--
neg_521	5-Hydroxylysine	4.06634e-05	4.25526e-05	5.37496e-05	5.04998e-05	6.46728e-05	3.37996e-05	3.70468e-05	3.37996e-05	4.70317e-05	5.37889e-05	3.71814e-05	6.25632e-05	6.72626e-05	4.91706e-05	8.29124e-05	8.29124e-05	-0.308213	0.146134	0.967849	unchanged	--	--	--	--	--	--	--	--	--	--	HMDB0000450	Organic compounds	Organic acids and derivatives	Carboxylic acids and derivatives	Amino acids, peptides, and analogues	L-alpha-amino acids	Endogenous;Food;Biological
neg_522	PC(18:3(9Z,12Z,15Z)/22:2(13Z,16Z))	0.000555463	0.000534438	0.000578377	0.000761246	0.000603034	0.00040173	0.000388034	0.00040173	0.00034835	0.000508036	0.00031916	0.000623138	0.000621375	0.000481947	0.000540984	0.000540984	0.150787	0.42873	0.406817	unchanged	--	--	--	LMGP01011697	PC(18:3(9Z,12Z,15Z)/22:2(13Z,16Z))	1-(9Z,12Z,15Z-octadecatrienoyl)-2-(13Z,16Z-docosadienoyl)-glycero-3-phosphocholine	PC(40:5); PC(18:3_22:2)	Glycerophospholipids [GP]	Glycerophosphocholines [GP01]	Diacylglycerophosphocholines [GP0101]	HMDB0008218	Organic compounds	Lipids and lipid-like molecules	Glycerophospholipids	Glycerophosphocholines	Phosphatidylcholines	Endogenous;Food;Biological
neg_523	Palmitaldehyde	0.000116123	0.000183115	8.90781e-05	4.82919e-05	7.81447e-05	0.000168931	4.24671e-05	0.000168931	0.000173425	1.61153e-05	8.61618e-06	3.21545e-05	0.000113733	0.000216721	0.000202923	0.000202923	-0.0727159	0.896342	0.0136662	unchanged	C00517	Hexadecanal; Palmitaldehyde	Fatty acid degradation(ko00071)	LMFA06000088	Palmitaldehyde	hexadecanal	Palmitic aldehyde	Fatty Acyls [FA]	Fatty aldehydes [FA06]	_	HMDB0001551	Organic compounds	Lipids and lipid-like molecules	Fatty Acyls	Fatty aldehydes	Fatty aldehydes	Endogenous;Food;Biological
neg_524	PE(18:0/0:0)	0.000177896	0.000645952	0.000281679	9.65502e-05	0.00023564	0.000661642	7.2944e-05	0.000661642	0.000179981	2.22549e-05	1.76936e-05	9.95316e-05	1.4998e-05	4.58072e-05	1.73065e-05	1.73065e-05	2.44993	0.0341186	1.43045	unchanged	--	--	--	LMGP02050001	PE(18:0/0:0)	1-octadecanoyl-sn-glycero-3-phosphoethanolamine	LPE(18:0/0:0); 18:0 LYSO-PE; 1-stearoyl-phosphatidylethenolamine; Octadecanoic acid, 3-[[(2-aminoethoxy)hydroxyphosphinyl]oxy]-2-hydroxypropyl ester, (R)-; LPE(18:0); LPE(18:0)	Glycerophospholipids [GP]	Glycerophosphoethanolamines [GP02]	Monoacylglycerophosphoethanolamines [GP0205]	--	--	--	--	--	--	--
neg_525	Porphobilinogen	1.69547e-05	3.77953e-05	2.47465e-05	5.11426e-08	1.26297e-07	3.11466e-06	2.04655e-05	3.11466e-06	2.72318e-06	3.61412e-05	1.2485e-05	3.402e-05	2.14841e-09	5.00811e-06	2.05292e-06	2.05292e-06	0.159725	0.849507	0.127514	unchanged	C00931	Porphobilinogen	Porphyrin and chlorophyll metabolism(ko00860);;Metabolic pathways(ko01100);;Biosynthesis of secondary metabolites(ko01110);;Microbial metabolism in diverse environments(ko01120)	--	--	--	--	--	--	--	HMDB0000245	Organic compounds	Organic nitrogen compounds	Organonitrogen compounds	Amines	Aralkylamines	Endogenous;Food;Biological
neg_526	Phenylpyruvic acid	5.30317e-05	5.16086e-05	6.10031e-05	5.01296e-05	4.52569e-05	5.22592e-05	4.17029e-05	5.22592e-05	1.88318e-05	9.3673e-05	3.53479e-05	6.70842e-05	6.10113e-05	4.02568e-05	2.11764e-05	2.11764e-05	0.073407	0.817987	0.0728299	unchanged	C00166	Phenylpyruvate; Phenylpyruvic acid; alpha-Ketohydrocinnamic acid; keto-Phenylpyruvate; 3-Phenyl-2-oxopropanoate; 2-Oxo-3-phenylpropanoate	Phenylalanine metabolism(ko00360);;Phenylalanine, tyrosine and tryptophan biosynthesis(ko00400);;Metabolic pathways(ko01100);;Biosynthesis of secondary metabolites(ko01110);;2-Oxocarboxylic acid metabolism(ko01210);;Biosynthesis of amino acids(ko01230)	--	--	--	--	--	--	--	HMDB0000205	Organic compounds	Benzenoids	Benzene and substituted derivatives	Phenylpyruvic acid derivatives	Phenylpyruvic acid derivatives	Endogenous;Biological
neg_527	Vitisin B	0.010653	0.00274107	0.00214554	0.00445066	0.00514627	0.0108958	0.00323438	0.0108958	0.000193602	0.000592578	0.000239255	7.73179e-05	0.000492976	0.000202394	0.00354913	0.00354913	2.87644	0.0120663	1.61016	unchanged	--	--	--	--	--	--	--	--	--	--	HMDB0036825	Organic compounds	Phenylpropanoids and polyketides	Flavonoids	Flavonoid glycosides	Flavonoid-3-O-glycosides	Food;Biological
neg_528	9-[6(RS)-C-carboxamido-5,6,7-trideoxy-beta-D-ribo-octofuranosyl]-9H-purin-6-amine	1.43649e-05	1.60407e-05	2.8872e-05	2.20135e-05	1.99571e-05	4.13647e-06	3.24578e-05	4.13647e-06	4.87283e-05	3.17821e-05	5.06812e-05	2.03697e-05	2.13926e-06	1.77193e-05	2.54109e-05	2.54109e-05	-0.513935	0.286651	0.595952	unchanged	--	--	--	--	--	--	--	--	--	--	--	--	--	--	--	--	--
neg_529	cephalexin	6.9643e-05	0.000106367	0.000128798	0.000163792	0.000147581	7.1285e-05	8.9206e-05	7.1285e-05	4.92831e-05	0.000191029	3.60801e-05	0.000160491	0.000141957	6.5565e-05	0.000137968	0.000137968	-0.0105504	0.976392	0.172627	unchanged	C08099	Cephalexin monohydrate; Cephalexin	--	--	--	--	--	--	--	--	--	--	--	--	--	--	--
neg_530	Pyridoxamine 5'-phosphate	2.05059e-06	6.18483e-07	0	0	0	4.66498e-07	2.35122e-05	4.66498e-07	3.07347e-05	0	2.6126e-05	4.27244e-06	2.62988e-06	2.59565e-05	2.09462e-05	2.09462e-05	-2.05412	0.0687587	1.07648	unchanged	C00647	Pyridoxamine phosphate; Pyridoxamine 5-phosphate; Pyridoxamine 5'-phosphate	Vitamin B6 metabolism(ko00750);;Metabolic pathways(ko01100)	--	--	--	--	--	--	--	HMDB0001555	Organic compounds	Organoheterocyclic compounds	Pyridines and derivatives	Pyridoxamines	Pyridoxamine 5'-phosphates	Endogenous;Food;Biological
neg_531	PC(18:1(9Z)/20:5(5Z,8Z,11Z,14Z,17Z))	0.000743018	0.000798895	0.000743654	0.000539376	0.000259738	0.000138197	0.000103833	0.000138197	8.0881e-05	9.47283e-05	5.57666e-05	9.28639e-05	8.15657e-05	9.36718e-05	7.28137e-05	7.28137e-05	2.53927	0.0138262	1.66349	unchanged	--	--	--	LMGP01010907	PC(18:1(9Z)/20:5(5Z,8Z,11Z,14Z,17Z))	1-(9Z-octadecenoyl)-2-(5Z,8Z,11Z,14Z,17Z-eicosapentaenoyl)-sn-glycero-3-phosphocholine	PC(18:1/20:5); PC(38:6); PC(18:1_20:5)	Glycerophospholipids [GP]	Glycerophosphocholines [GP01]	Diacylglycerophosphocholines [GP0101]	HMDB0008116	_	_	_	_	_	Endogenous;Food;Biological
neg_532	4alpha-Methylfecosterol	0.000716859	0.000190287	0.000136017	0.000563749	0.000158684	0.00053182	0.000454831	0.00053182	0.000667535	0.000368209	0.000450013	0.00039423	0.000785861	0.000944666	0.000462188	0.000462188	-0.565377	0.144238	0.943912	unchanged	C15776	4alpha-Methylfecosterol	Steroid biosynthesis(ko00100);;Metabolic pathways(ko01100);;Biosynthesis of secondary metabolites(ko01110)	LMST01031019	4alpha-Methylfecosterol	4alpha-methyl-24-methylene-5a-cholest-8-en-3beta-ol	4alpha-methyl-5alpha-ergosta-8,24(28)-dien-3beta-ol	Sterol Lipids [ST]	Sterols [ST01]	Ergosterols and C24-methyl derivatives [ST0103]	HMDB0033194	Organic compounds	Lipids and lipid-like molecules	Steroids and steroid derivatives	Ergostane steroids	Ergosterols and derivatives	Endogenous;Food;Biological
neg_533	Undecaprenyl phosphate	6.75635e-05	6.93816e-05	7.29518e-05	0.000102993	7.71829e-05	7.8772e-05	7.78381e-05	7.8772e-05	6.98266e-05	9.25673e-05	5.32308e-05	8.97377e-05	0.000100905	8.37475e-05	0.000102494	0.000102494	-0.116131	0.433546	0.669357	unchanged	C17556	di-trans,poly-cis-Undecaprenyl phosphate; Undecaprenyl phosphate; ditrans,octacis-Undecaprenyl phosphate	Peptidoglycan biosynthesis(ko00550)	LMPR03020006	all-trans-Undecaprenyl phosphate	(2E,6E,10E,14E,18E,22E,26E,30E,34E,38E)-3,7,11,15,19,23,27,31,35,39,43-undecamethyltetratetraconta-2,6,10,14,18,22,26,30,34,38,42-undecaen-1-yl dihydrogen phosphate	Undecaprenyl phosphate; undecaprenyl phosphate	Prenol Lipids [PR]	Polyprenols [PR03]	Bactoprenol monophosphates [PR0302]	--	--	--	--	--	--	--
neg_534	2-(4-Methyl-3-cyclohexen-1-yl)-2-propanol	1.16104e-06	5.4963e-06	1.10401e-05	9.7375e-06	1.21094e-05	2.98949e-06	1.32022e-05	2.98949e-06	8.22521e-06	1.28812e-05	1.23468e-05	1.01303e-05	5.85541e-06	6.24921e-06	1.46847e-05	1.46847e-05	-0.33641	0.363816	0.637146	unchanged	--	--	--	--	--	--	--	--	--	--	HMDB0004043	Organic compounds	Lipids and lipid-like molecules	Prenol lipids	Monoterpenoids	Menthane monoterpenoids	Food;Endogenous;Biological
neg_535	(5S,6S)-di-HETE	1.39248e-05	4.43919e-05	8.56808e-05	8.42839e-05	7.64683e-05	1.48946e-05	0.000103071	1.48946e-05	0.000107155	0.00012836	0.000125648	0.000103191	5.70529e-05	7.19271e-05	0.000111934	0.000111934	-0.738486	0.0362828	1.29048	unchanged	--	--	--	--	--	--	--	--	--	--	--	--	--	--	--	--	--
neg_536	Tetrahydrobiopterin	0	0	9.37329e-06	8.5588e-07	0	0	0.000521545	0	0.00199824	8.32981e-06	0.00224488	5.94445e-05	2.06774e-05	0.000566696	0.000329264	0.000329264	-3.29724	0.117132	0.934398	unchanged	C00272	Tetrahydrobiopterin; 5,6,7,8-Tetrahydrobiopterin; 2-Amino-6-(1,2-dihydroxypropyl)-5,6,7,8-tetrahydoro-4(1H)-pteridinone; L-erythro-Tetrahydrobiopterin	Folate biosynthesis(ko00790);;Metabolic pathways(ko01100)	--	--	--	--	--	--	--	HMDB0037177	Organic compounds	Organic oxygen compounds	Organooxygen compounds	Carbonyl compounds	Alkyl-phenylketones	Food
neg_537	5-Ethyl-2-methylthiazole	4.0742e-05	9.02904e-05	0.000209413	0.000199197	0.000217583	4.96498e-05	0.000245724	4.96498e-05	0.000106342	0.000356275	0.000211215	0.000255163	0.000116139	0.000138062	0.000253105	0.000253105	-0.448402	0.271868	0.785444	unchanged	--	--	--	--	--	--	--	--	--	--	HMDB0040096	Organic compounds	Organoheterocyclic compounds	Azoles	Thiazoles	2,5-disubstituted thiazoles	Food;Biological
neg_538	5'-ethylthioadenosine	1.53978e-06	1.60299e-06	1.03635e-05	7.95697e-06	6.65286e-06	8.02085e-07	3.71338e-05	8.02085e-07	0.000152416	1.24959e-05	0.000218174	1.45694e-05	4.0705e-06	4.40643e-05	3.37188e-05	3.37188e-05	-2.85988	0.110259	0.95019	unchanged	--	--	--	--	--	--	--	--	--	--	--	--	--	--	--	--	--
neg_539	N(pros)-methyl-L-histidine	2.77711e-06	9.67911e-06	2.35134e-05	2.20289e-05	2.17622e-05	4.76898e-06	2.35442e-05	4.76898e-06	2.03175e-05	3.17738e-05	1.95262e-05	2.90018e-05	1.94107e-05	1.91359e-05	3.2043e-05	3.2043e-05	-0.66374	0.0573886	1.24052	unchanged	--	--	--	--	--	--	--	--	--	--	HMDB0000479	Organic compounds	Organic acids and derivatives	Carboxylic acids and derivatives	Amino acids, peptides, and analogues	Histidine and derivatives	Endogenous
neg_540	PC(16:1(9Z)/0:0)	0.000166726	0.000241601	0.000194525	6.51253e-05	0.000226073	0.000217467	3.73769e-05	0.000217467	5.56499e-05	4.17747e-05	1.35849e-05	2.78022e-05	1.35909e-05	3.02293e-05	2.67778e-05	2.67778e-05	2.45585	0.00435114	1.82662	up	--	--	--	LMGP01050022	PC(16:1(9Z)/0:0)	1-(9Z-hexadecenoyl)-sn-glycero-3-phosphocholine	1-palmitoleoyl-glycerophosphocholine; LPC(16:1); LPC(16:1)	Glycerophospholipids [GP]	Glycerophosphocholines [GP01]	Monoacylglycerophosphocholines [GP0105]	HMDB0010383	Organic compounds	Lipids and lipid-like molecules	Glycerophospholipids	Glycerophosphocholines	1-acyl-sn-glycero-3-phosphocholines	Endogenous;Food;Biological
neg_541	PC(16:0/22:6(4Z,7Z,10Z,13Z,16Z,19Z))	0.00272132	0.00301959	0.00275072	0.0020616	0.000986407	0.000519578	0.00040893	0.000519578	0.000312468	0.000328691	0.000218113	0.000347921	0.000308472	0.000448613	0.000249165	0.000249165	2.49388	0.013456	1.66323	unchanged	--	--	--	LMGP01012137	PC(16:0/22:6(4Z,7Z,10Z,13Z,16Z,19Z))	1-hexadecanoyl-2-(4Z,7Z,10Z,13Z,16Z,19Z-docosahexaenoyl)-sn-glycero-3-phosphocholine	PC(38:6); PC(16:0_22:6)	Glycerophospholipids [GP]	Glycerophosphocholines [GP01]	Diacylglycerophosphocholines [GP0101]	HMDB0007991	Organic compounds	Lipids and lipid-like molecules	Glycerophospholipids	Glycerophosphocholines	Phosphatidylcholines	Endogenous;Food;Biological
neg_542	actinonin	0.000710831	0.000687608	0.000676109	0.000963744	0.000786337	0.00505686	0.0357834	0.00505686	0.0102744	0.0175509	0.0185011	0.0266091	0.0391393	0.0144535	0.0127383	0.0127383	-1.64064	0.0517774	1.37243	unchanged	C12056	Actinonin	--	--	--	--	--	--	--	--	--	--	--	--	--	--	--
neg_543	LysoPC(20:4(5Z,8Z,11Z,14Z))	3.88466e-05	2.23269e-05	1.39886e-05	1.20232e-05	5.85544e-06	1.00967e-05	1.57175e-06	1.00967e-05	1.86566e-06	2.7503e-06	6.03055e-07	0	2.04434e-06	0	1.64699e-06	1.64699e-06	3.55476	0.0264216	1.53085	unchanged	--	--	--	--	--	--	--	--	--	--	HMDB0010395	_	_	_	_	_	Endogenous;Food;Biological
neg_544	3beta-hydroxy-4beta-methyl-5alpha-cholest-7-ene-4alpha-carbaldehyde	0.000109936	3.02116e-05	6.16475e-05	8.91392e-05	8.41913e-05	0.000139205	5.88473e-05	0.000139205	2.31352e-05	0.000101597	8.49601e-05	0.000129039	0.000137218	0.000131861	3.86179e-05	3.86179e-05	-0.173509	0.644577	0.356002	unchanged	--	--	--	LMST01010204	3beta-hydroxy-4beta-methyl-5alpha-cholest-7-ene-4alpha-carbaldehyde	3beta-hydroxy-4beta-methyl-5alpha-cholest-7-ene-4alpha-carbaldehyde	3beta-Hydroxy-4beta-methyl-5alpha-cholest-7-ene-4alpha-carbaldehyde; 3beta-hydroxy-4beta-methyl-5alpha-cholest-7-ene-4alpha-carbaldehyde	Sterol Lipids [ST]	Sterols [ST01]	Cholesterol and derivatives [ST0101]	--	--	--	--	--	--	--
neg_545	Glutathionylspermidine	3.10686e-06	5.6937e-06	2.17299e-05	2.6534e-05	2.59733e-05	7.67438e-06	3.50048e-05	7.67438e-06	1.61891e-05	2.58682e-05	2.43506e-05	2.54422e-05	8.65067e-06	1.4707e-05	3.34604e-05	3.34604e-05	-0.241914	0.574346	0.43427	unchanged	C05730	Glutathionylspermidine; N1-(gamma-L-Glutamyl-L-cysteinyl-glycyl)-spermidine	Glutathione metabolism(ko00480);;Metabolic pathways(ko01100)	--	--	--	--	--	--	--	--	--	--	--	--	--	--
neg_546	Ureidopropionic acid	0.000265038	0.000261427	9.71265e-05	0.000111956	9.98216e-05	8.91564e-05	0.000127137	8.91564e-05	0.000409056	0.000118662	0.000220541	0.000104962	6.6536e-05	0.00017072	0.000217191	0.000217191	-0.314325	0.498055	0.325364	unchanged	--	--	--	--	--	--	--	--	--	--	HMDB0000026	Organic compounds	Organic acids and derivatives	Organic carbonic acids and derivatives	Ureas	Ureas	Endogenous;Food;Biological
neg_547	5,10-Methylene-THF	1.12887e-06	1.56412e-06	3.69935e-06	3.23589e-06	1.36326e-06	8.49699e-07	6.81846e-06	8.49699e-07	4.44008e-05	7.37893e-06	8.32777e-05	2.44933e-06	0	1.06123e-05	1.754e-06	1.754e-06	-3.00575	0.164423	0.821303	unchanged	C00143	5,10-Methylenetetrahydrofolate; (6R)-5,10-Methylenetetrahydrofolate; 5,10-Methylene-THF	Glycine, serine and threonine metabolism(ko00260);;One carbon pool by folate(ko00670);;Methane metabolism(ko00680);;Carbon fixation pathways in prokaryotes(ko00720);;Metabolic pathways(ko01100);;Microbial metabolism in diverse environments(ko01120);;Carbon metabolism(ko01200)	--	--	--	--	--	--	--	HMDB0001533	Organic compounds	Organoheterocyclic compounds	Pteridines and derivatives	Pterins and derivatives	Tetrahydrofolic acids	Endogenous
neg_548	DIMBOA-Glc	4.24856e-07	0	0	0	0	0	7.09305e-06	0	7.67199e-05	0	8.34121e-05	0	0	4.83477e-06	3.24308e-06	3.24308e-06	-4.48379	0.164957	0.819382	unchanged	--	--	--	--	--	--	--	--	--	--	HMDB0029710	Organic compounds	Organic oxygen compounds	Organooxygen compounds	Carbohydrates and carbohydrate conjugates	O-glycosyl compounds	Endogenous;Food;Biological
neg_549	Methyl succinate	8.24139e-06	1.92774e-05	4.52605e-05	4.57785e-05	4.76511e-05	4.91958e-06	5.73445e-05	4.91958e-06	3.75773e-05	9.54441e-05	7.15625e-05	6.01613e-05	2.96787e-05	3.74804e-05	6.27901e-05	6.27901e-05	-0.788713	0.0693443	1.17259	unchanged	--	--	--	--	--	--	--	--	--	--	HMDB0061879	Organic compounds	Lipids and lipid-like molecules	Fatty Acyls	Fatty acid esters	Fatty acid methyl esters	Food;Endogenous;Biological
neg_550	S-Adenosylhomocysteine	0.000520814	0.000352775	0.000208904	0.000114112	0.000150502	0.000131715	0.000109587	0.000131715	3.69418e-05	0.000333561	0.000124835	0.000338917	0.000490483	0.000174415	4.77294e-05	4.77294e-05	0.0382182	0.946816	0.029127	unchanged	C00021	S-Adenosyl-L-homocysteine; S-Adenosylhomocysteine	Cysteine and methionine metabolism(ko00270);;Metabolic pathways(ko01100);;Biosynthesis of amino acids(ko01230)	--	--	--	--	--	--	--	HMDB0000939	Organic compounds	Nucleosides, nucleotides, and analogues	5'-deoxyribonucleosides	5'-deoxy-5'-thionucleosides	5'-deoxy-5'-thionucleosides	Endogenous;Food;Biological
neg_551	4-Hydroxy-5-phenyltetrahydro-1,3-oxazin-2-one	8.11652e-12	3.59831e-06	5.0623e-06	4.9832e-06	4.30234e-06	6.45114e-08	1.10181e-05	6.45114e-08	5.3397e-06	2.12695e-05	1.09169e-05	7.67352e-06	2.58888e-06	4.00679e-06	1.04725e-05	1.04725e-05	-1.101	0.117166	1.05788	unchanged	C16595	4-Hydroxy-5-phenyltetrahydro-1,3-oxazin-2-one	--	--	--	--	--	--	--	--	HMDB0060389	Organic compounds	Benzenoids	Benzene and substituted derivatives	_	Benzene and substituted derivatives	Endogenous
neg_552	ethyl-2-methylacetoacetate	1.74006e-06	1.12128e-05	2.53972e-05	2.19693e-05	2.03965e-05	1.60939e-06	3.08544e-05	1.60939e-06	5.07794e-05	2.6531e-05	4.37886e-05	2.39617e-05	7.79958e-06	2.20203e-05	3.46306e-05	3.46306e-05	-0.888413	0.0732696	1.04525	unchanged	--	--	--	--	--	--	--	--	--	--	--	--	--	--	--	--	--
neg_553	1-Methylnicotinamide	1.61255e-06	1.32226e-06	4.79015e-06	1.55107e-06	8.58328e-08	5.13582e-07	1.09091e-05	5.13582e-07	5.5701e-05	2.83734e-06	0.00010094	6.21077e-06	1.95275e-06	1.70999e-05	1.00776e-05	1.00776e-05	-3.22856	0.128252	0.897562	unchanged	C02918	1-Methylnicotinamide; N(1)-Methylnicotinamide	Nicotinate and nicotinamide metabolism(ko00760);;Metabolic pathways(ko01100)	--	--	--	--	--	--	--	HMDB0000699	Organic compounds	Organoheterocyclic compounds	Pyridines and derivatives	Pyridinecarboxylic acids and derivatives	Nicotinamides	Endogenous
neg_554	Cholesterol	1.29743e-05	1.78266e-05	1.40452e-06	2.42511e-06	0	6.15889e-06	4.29406e-06	6.15889e-06	1.6861e-05	0	0	6.62568e-07	1.67407e-06	6.56182e-05	2.42275e-05	2.42275e-05	-1.27423	0.365751	0.541369	unchanged	C00187	Cholesterol; Cholest-5-en-3beta-ol	Steroid biosynthesis(ko00100);;Steroid degradation(ko00984);;Metabolic pathways(ko01100);;Microbial metabolism in diverse environments(ko01120)	LMST01010001	Cholesterol	cholest-5-en-3beta-ol	Cholesterol; Cholest-5-en-3-ol; (3beta)-Cholest-5-en-3-ol; Cholesteryl alcohol	Sterol Lipids [ST]	Sterols [ST01]	Cholesterol and derivatives [ST0101]	HMDB0000067	Organic compounds	Lipids and lipid-like molecules	Steroids and steroid derivatives	Cholestane steroids	Cholesterols and derivatives	Endogenous;Food;Synthetic;Biological
neg_555	3-beta-Hydroxy-4-beta-methyl-5-alpha-cholest-7-ene-4-alpha-carboxylate	0	1.15355e-05	0	0	1.2059e-06	0	1.42048e-06	0	3.79049e-05	0	0	1.44577e-06	0	1.10265e-05	5.34165e-05	5.34165e-05	-2.87363	0.176046	0.807786	unchanged	--	--	--	--	--	--	--	--	--	--	HMDB0011662	Organic compounds	Lipids and lipid-like molecules	Steroids and steroid derivatives	Cholestane steroids	Cholesterols and derivatives	Endogenous;Food;Biological
neg_556	trans-Isohumulone	1.22277e-07	8.07609e-06	2.19015e-05	1.90966e-05	1.68088e-05	1.9998e-06	3.50631e-05	1.9998e-06	4.92473e-05	2.5491e-05	7.96261e-05	2.52518e-05	1.07923e-05	1.99647e-05	3.40431e-05	3.40431e-05	-1.24574	0.0708221	1.07082	unchanged	--	--	--	--	--	--	--	--	--	--	--	--	--	--	--	--	--
neg_557	L-seryl-AMP	3.00948e-07	8.41985e-06	0	1.48525e-06	0	1.22623e-05	0	1.22623e-05	0	0	0	0	4.36601e-06	1.45467e-05	5.16574e-06	5.16574e-06	-0.099848	0.935566	0.0292604	unchanged	--	--	--	--	--	--	--	--	--	--	--	--	--	--	--	--	--
neg_558	2-octaprenyl-6-methoxy-1,4-benzoquinone	0.000265656	0.000240441	0.000157122	0.000275799	0.000214376	0.000196752	0.000206133	0.000196752	0.000423075	0.000158354	0.000134234	0.000286646	0.000238973	0.000359145	0.000443701	0.000443701	-0.393385	0.195458	0.824566	unchanged	--	--	--	--	--	--	--	--	--	--	--	--	--	--	--	--	--
neg_559	2-Octaprenyl-3-methyl-6-methoxy-1,4-benzoquinol	1.23605e-06	1.33989e-06	6.80527e-07	7.69591e-07	4.87915e-07	5.0445e-07	1.50123e-06	5.0445e-07	4.22457e-07	0.000746593	4.28619e-07	8.13646e-07	5.38618e-07	4.75325e-07	0.000351653	0.000351653	-7.39971	0.204946	0.870357	unchanged	--	--	--	--	--	--	--	--	--	--	--	--	--	--	--	--	--
neg_560	2-pentylfuran	0.000299939	0.000139263	8.23162e-05	5.39699e-05	6.22692e-05	0.000104142	5.8741e-05	0.000104142	3.39522e-05	7.50673e-05	8.12712e-05	6.90055e-05	0.000105511	0.00015959	6.3285e-05	6.3285e-05	0.446116	0.42414	0.60308	unchanged	--	--	--	--	--	--	--	--	--	--	HMDB0013824	Organic compounds	Organoheterocyclic compounds	Heteroaromatic compounds	_	Heteroaromatic compounds	Endogenous;Food
neg_561	4-Hydroxyphenylacetic acid	9.18237e-05	5.00868e-05	0.0016476	0.000100714	2.89073e-05	1.45599e-05	0.028949	1.45599e-05	0.0466525	0.00104135	0.066421	0.00741357	0.00441383	0.0351147	0.0225003	0.0225003	-2.57136	0.0619948	1.10434	unchanged	C00642	4-Hydroxyphenylacetate; 4-Hydroxyphenylacetic acid	Tyrosine metabolism(ko00350);;Phenylalanine metabolism(ko00360);;Microbial metabolism in diverse environments(ko01120);;Degradation of aromatic compounds(ko01220)	--	--	--	--	--	--	--	HMDB0000020	Organic compounds	Benzenoids	Phenols	1-hydroxy-2-unsubstituted benzenoids	1-hydroxy-2-unsubstituted benzenoids	Food;Biological
neg_562	2'-Deoxyguanosine 5'-monophosphate	1.54652e-06	2.14128e-06	4.60329e-07	0	2.1959e-06	2.43195e-06	1.88862e-06	2.43195e-06	4.90263e-06	0	5.1387e-07	6.50864e-07	1.86043e-06	2.02628e-06	8.95561e-06	8.95561e-06	-0.826297	0.380846	0.517587	unchanged	C00362	dGMP; 2'-Deoxyguanosine 5'-monophosphate; 2'-Deoxyguanosine 5'-phosphate; Deoxyguanylic acid; Deoxyguanosine monophosphate	Purine metabolism(ko00230);;Metabolic pathways(ko01100)	--	--	--	--	--	--	--	HMDB0001044	Organic compounds	Nucleosides, nucleotides, and analogues	Purine nucleotides	Purine deoxyribonucleotides	Purine 2'-deoxyribonucleoside monophosphates	Endogenous
neg_563	Ascorbic acid	4.42672e-05	0.00011137	1.68386e-05	8.32019e-06	2.54374e-05	0.000217911	6.35341e-06	0.000217911	1.89838e-05	1.3046e-06	3.54078e-06	5.8818e-07	8.70395e-06	2.34934e-05	3.62828e-05	3.62828e-05	2.2123	0.154858	1.02504	unchanged	C00072	Ascorbate; Ascorbic acid; L-Ascorbate; L-Ascorbic acid; Vitamin C	Ascorbate and aldarate metabolism(ko00053);;Glutathione metabolism(ko00480);;Metabolic pathways(ko01100);;Biosynthesis of secondary metabolites(ko01110);;Microbial metabolism in diverse environments(ko01120)	--	--	--	--	--	--	--	HMDB0000044	Organic compounds	Organoheterocyclic compounds	Dihydrofurans	Furanones	Butenolides	Food;Biological
neg_564	N-acetyl-L-glutamic acid	0	0	6.40335e-06	9.19852e-06	8.46289e-06	1.29227e-06	2.46727e-05	1.29227e-06	1.02401e-05	4.2637e-06	7.67329e-06	7.39117e-06	6.75359e-06	1.87754e-05	2.48316e-05	2.48316e-05	-0.675931	0.344136	0.671711	unchanged	--	--	--	--	--	--	--	--	--	--	HMDB0001138	Organic compounds	Organic acids and derivatives	Carboxylic acids and derivatives	Amino acids, peptides, and analogues	Glutamic acid and derivatives	Endogenous
neg_565	N3-fumaramoyl-L-2,3-diaminopropanoate	2.85569e-07	3.91309e-06	1.21645e-05	1.22497e-05	1.14742e-05	2.10374e-06	2.26668e-05	2.10374e-06	2.92939e-06	1.68599e-05	1.87917e-05	9.3441e-06	4.84768e-06	1.5702e-06	1.25093e-05	1.25093e-05	-0.0437012	0.943015	0.132831	unchanged	--	--	--	--	--	--	--	--	--	--	--	--	--	--	--	--	--
neg_566	Geranyl acetone	5.85897e-06	1.54382e-05	2.56893e-05	2.60849e-05	2.98731e-05	7.87624e-06	2.47928e-05	7.87624e-06	1.9414e-05	3.44113e-05	2.67439e-05	3.55406e-05	2.26275e-05	2.26032e-05	3.65171e-05	3.65171e-05	-0.544963	0.0747735	1.18416	unchanged	--	--	--	--	--	--	--	--	--	--	HMDB0031846	Organic compounds	Lipids and lipid-like molecules	Prenol lipids	Monoterpenoids	Acyclic monoterpenoids	Endogenous;Food;Biological
neg_567	DL-Pipecolic acid	4.05991e-06	2.41567e-05	4.51055e-05	3.64285e-05	3.47442e-05	9.01076e-06	6.32093e-05	9.01076e-06	6.45527e-05	4.47753e-05	6.52146e-05	4.14902e-05	1.82583e-05	3.20553e-05	6.06612e-05	6.06612e-05	-0.593526	0.15213	0.880544	unchanged	--	--	--	--	--	--	--	--	--	--	HMDB0000070	Organic compounds	Organic acids and derivatives	Carboxylic acids and derivatives	Amino acids, peptides, and analogues	Alpha amino acids	Endogenous;Food;Biological
neg_568	IPC 18:0;3/18:0;1	5.56564e-05	8.63187e-05	3.64526e-05	4.58863e-06	1.8381e-05	0.000119729	2.35556e-05	0.000119729	3.07015e-06	3.07058e-06	6.44677e-07	2.88123e-06	2.18655e-06	3.47862e-05	8.63217e-06	8.63217e-06	2.64066	0.0379143	1.41881	unchanged	--	--	--	--	--	--	--	--	--	--	--	--	--	--	--	--	--
neg_569	N-Hexanal	6.93607e-06	2.1179e-05	9.49768e-05	3.88386e-05	6.01665e-05	2.31935e-05	9.10718e-05	2.31935e-05	2.56239e-05	3.43855e-05	3.13591e-05	4.30431e-05	2.05946e-05	3.73116e-05	4.86273e-05	4.86273e-05	0.481311	0.353115	0.629645	unchanged	--	--	--	--	--	--	--	--	--	--	HMDB0005994	Organic compounds	Organic oxygen compounds	Organooxygen compounds	Carbonyl compounds	Medium-chain aldehydes	Endogenous;Food;Biological
neg_570	8-Amino-7-oxononanoic acid	1.81369e-06	8.21457e-06	2.45159e-05	2.19464e-05	2.48469e-05	6.42736e-07	2.64001e-05	6.42736e-07	2.68242e-05	2.8975e-05	2.78333e-05	1.91309e-05	6.59087e-06	1.22315e-05	3.1205e-05	3.1205e-05	-0.495454	0.281	0.689379	unchanged	C01092	8-Amino-7-oxononanoate; 8-Amino-7-oxononanoic acid; 7-Keto-8-aminopelargonic acid; KAPA	Biotin metabolism(ko00780);;Metabolic pathways(ko01100)	LMFA01060168	7-oxo-8-amino-nonanoic acid	7-oxo-8-amino-nonanoic acid	8-Amino-7-oxononanoic acid; 8-Amino-7-oxononanoate	Fatty Acyls [FA]	Fatty Acids and Conjugates [FA01]	Oxo fatty acids [FA0106]	--	--	--	--	--	--	--
neg_571	4-deoxypyridoxine	2.01678e-06	8.20638e-06	1.89642e-05	1.8133e-05	1.76029e-05	5.1473e-06	2.21049e-05	5.1473e-06	1.94513e-05	2.40443e-05	1.87298e-05	2.10848e-05	1.03175e-05	1.78167e-05	2.79448e-05	2.79448e-05	-0.596664	0.0904537	1.08113	unchanged	--	--	--	--	--	--	--	--	--	--	--	--	--	--	--	--	--
neg_572	3-Methyl-2-oxovaleric acid	3.42239e-05	3.04646e-05	1.44852e-05	2.61916e-06	1.7756e-06	1.42909e-05	2.46984e-05	1.42909e-05	4.9295e-06	0	2.19292e-06	9.21411e-07	7.40216e-07	1.83125e-06	4.46153e-06	4.46153e-06	3.02306	0.0191539	1.54411	unchanged	--	--	--	--	--	--	--	--	--	--	HMDB0000491	Organic compounds	Organic acids and derivatives	Keto acids and derivatives	Short-chain keto acids and derivatives	Short-chain keto acids and derivatives	Endogenous;Food;Biological
neg_573	4-Nitrophenol	2.97499e-05	0	3.2671e-06	6.19691e-07	0	9.47767e-06	0	9.47767e-06	0	0	0	0	4.85011e-08	0	0	0	9.79593	0.187953	1.01124	unchanged	C00870	4-Nitrophenol; p-Nitrophenol; PNP; Niphen; 4-Hydroxynitrobenzene	Aminobenzoate degradation(ko00627);;Microbial metabolism in diverse environments(ko01120)	--	--	--	--	--	--	--	HMDB0001232	Organic compounds	Benzenoids	Phenols	Nitrophenols	Nitrophenols	Endogenous;Synthetic;Environmental
neg_574	GMP-lysine	5.02797e-07	2.9605e-07	2.10733e-05	2.12528e-05	1.79486e-05	0	2.50831e-05	0	1.20732e-06	1.72684e-05	2.09926e-05	1.91817e-05	4.32573e-06	4.22152e-06	8.00505e-06	8.00505e-06	0.196185	0.774122	0.120255	unchanged	--	--	--	--	--	--	--	--	--	--	--	--	--	--	--	--	--
neg_575	D-Phenylalanine	3.36517e-06	3.90832e-06	6.74452e-06	1.3226e-05	1.47889e-05	1.92105e-06	1.17674e-05	1.92105e-06	6.21535e-06	2.23344e-05	8.22988e-06	1.64213e-05	1.32459e-05	9.42349e-06	1.83247e-05	1.83247e-05	-0.757419	0.0897921	1.21906	unchanged	C02265	D-Phenylalanine; D-alpha-Amino-beta-phenylpropionic acid	Phenylalanine metabolism(ko00360)	--	--	--	--	--	--	--	--	--	--	--	--	--	--
neg_576	2,6-Dimethyl-1,7-octadien-3,6-diol	8.65695e-06	1.19968e-05	4.21883e-05	3.70814e-05	4.63072e-05	1.2129e-05	5.67841e-05	1.2129e-05	7.0748e-05	6.56027e-05	4.8503e-05	4.84694e-05	2.99383e-05	2.84815e-05	6.81606e-05	6.81606e-05	-0.742309	0.0594687	1.16997	unchanged	--	--	--	--	--	--	--	--	--	--	--	--	--	--	--	--	--
neg_577	1,5-Dodecanolide	8.95739e-05	2.84704e-05	4.64321e-05	4.83895e-05	2.98052e-05	7.21456e-05	5.58083e-05	7.21456e-05	1.67385e-05	2.04083e-05	2.76426e-05	3.90337e-05	4.41645e-05	5.59896e-05	1.56088e-05	1.56088e-05	0.755175	0.0579472	1.20906	unchanged	--	--	--	--	--	--	--	--	--	--	--	--	--	--	--	--	--
neg_578	Hexyl hexanoate	3.59737e-05	1.83935e-05	5.15338e-06	8.72371e-06	6.44343e-06	2.59877e-05	1.19824e-05	2.59877e-05	7.06475e-05	0	0	2.82988e-06	3.39924e-05	0.000101918	8.60783e-05	8.60783e-05	-1.39104	0.171413	0.822392	unchanged	--	--	--	LMFA07010438	hexyl hexanoate	hexyl hexanoate	WE(6:0/6:0)	Fatty Acyls [FA]	Fatty esters [FA07]	Wax monoesters [FA0701]	HMDB0033619	Organic compounds	Lipids and lipid-like molecules	Fatty Acyls	Fatty acid esters	Fatty acid esters	Endogenous;Food;Biological
neg_579	PE(14:0/14:0)	0	5.3847e-06	5.59868e-07	4.38266e-06	1.43401e-05	1.02924e-05	6.50304e-06	1.02924e-05	1.87826e-05	2.94033e-05	8.67191e-06	5.16585e-05	3.29809e-05	1.75981e-05	3.89015e-05	3.89015e-05	-2.25559	0.00569196	1.74401	down	--	--	--	LMGP02010352	PE(14:0/14:0)	1,2-ditetradecanoyl-sn-glycero-3-phosphoethanolamine	Dimyristoyl phosphatidylethanolamine; PE(28:0); PE(14:0_14:0)	Glycerophospholipids [GP]	Glycerophosphoethanolamines [GP02]	Diacylglycerophosphoethanolamines [GP0201]	HMDB0008821	Organic compounds	Lipids and lipid-like molecules	Glycerophospholipids	Glycerophosphoethanolamines	Phosphatidylethanolamines	Endogenous;Food;Biological
neg_580	DG(14:0/16:0/0:0)	0.0166885	0.00906726	0.00793396	0.0108707	0.00975288	0.00637823	0.00957327	0.00637823	0.00584196	0.00549808	0.00744701	0.0132443	0.00822043	0.00941929	0.0038654	0.0038654	0.392279	0.184605	0.788853	unchanged	--	--	--	--	--	--	--	--	--	--	HMDB0007011	Organic compounds	Lipids and lipid-like molecules	Glycerolipids	Diradylglycerols	1,2-diacylglycerols	Endogenous;Food;Biological
neg_581	zymosterol intermediate 2	6.84979e-05	2.10426e-05	3.47083e-05	4.57217e-05	3.06446e-06	4.06772e-05	1.47666e-05	4.06772e-05	5.10495e-07	1.3872e-05	1.45712e-05	1.38432e-05	9.10724e-06	6.49205e-06	3.35369e-06	3.35369e-06	1.88755	0.0274395	1.51461	unchanged	--	--	--	--	--	--	--	--	--	--	HMDB0006271	Organic compounds	Lipids and lipid-like molecules	Steroids and steroid derivatives	Cholestane steroids	Cholesterols and derivatives	Endogenous;Food;Biological
neg_582	5,6,7,8-tetrahydrofolyl-L-glutamic acid	3.44991e-05	4.37708e-06	1.6109e-05	7.80668e-06	1.42032e-05	2.13927e-05	5.08557e-06	2.13927e-05	0	3.15334e-06	5.76776e-06	1.23447e-05	4.72536e-06	2.45682e-06	0	0	1.86286	0.0395427	1.41809	unchanged	--	--	--	--	--	--	--	--	--	--	--	--	--	--	--	--	--
neg_583	N-ethylsuccinimide	3.4524e-05	3.23332e-07	5.49396e-06	1.45791e-05	1.02385e-05	1.6187e-05	2.87373e-05	1.6187e-05	2.8555e-05	1.58446e-05	2.06113e-05	1.91163e-05	2.07642e-05	2.43117e-05	1.26489e-05	1.26489e-05	-0.365791	0.392427	0.582092	unchanged	--	--	--	--	--	--	--	--	--	--	--	--	--	--	--	--	--
neg_584	Quercetin 3-O-glucoside	0	3.09225e-07	7.33119e-08	1.10644e-06	1.12117e-06	5.93586e-07	5.30676e-05	5.93586e-07	0.000102238	2.38252e-06	0.000119408	6.37354e-06	1.98551e-06	8.6723e-05	3.76221e-05	3.76221e-05	-2.66437	0.0720502	1.07205	unchanged	C05623	Quercetin 3-O-glucoside; Isoquercitrin; 2-(3,4-Dihidroxyphenyl)-3-(beta-D-glucofuranosyloxy)-5,7-dihydroxy-4H-1-benzopyran-4-one; Isotrifoliin	Metabolic pathways(ko01100);;Biosynthesis of secondary metabolites(ko01110)	--	--	--	--	--	--	--	HMDB0037362	Organic compounds	Phenylpropanoids and polyketides	Flavonoids	Flavonoid glycosides	Flavonoid-3-O-glycosides	Food;Biological
neg_585	GDP-L-fucose	0.000828458	0.00412805	0.000269778	0.000449186	0.000506699	0.00490648	0.000250222	0.00490648	0.000158206	0.00018428	0.000135048	0.000150772	0.00076089	0.00157099	0.00207254	0.00207254	1.17187	0.301299	0.721832	unchanged	C00325	GDP-L-fucose; GDP-beta-L-fucose	Fructose and mannose metabolism(ko00051);;Amino sugar and nucleotide sugar metabolism(ko00520);;Metabolic pathways(ko01100)	--	--	--	--	--	--	--	HMDB0001095	Organic compounds	Nucleosides, nucleotides, and analogues	Purine nucleotides	Purine nucleotide sugars	Purine nucleotide sugars	Endogenous
neg_586	Indole	0.000456415	0.000495867	0.000537124	0.000754553	0.000663201	0.000460624	0.000484451	0.000460624	0.00040351	0.000631428	0.000302891	0.000690879	0.000775448	0.000485338	0.000708362	0.000708362	-0.0535305	0.798471	0.348917	unchanged	C00463	Indole; 2,3-Benzopyrrole	Tryptophan metabolism(ko00380);;Phenylalanine, tyrosine and tryptophan biosynthesis(ko00400);;Metabolic pathways(ko01100);;Biosynthesis of secondary metabolites(ko01110)	--	--	--	--	--	--	--	HMDB0035924	Organic compounds	Organoheterocyclic compounds	Heteroaromatic compounds	_	Heteroaromatic compounds	Food;Biological
neg_587	N'-Formylkynurenine	8.87006e-06	1.68855e-05	3.49975e-05	3.31642e-05	3.23914e-05	1.37532e-05	4.55588e-05	1.37532e-05	9.76632e-05	5.16398e-05	0.000238756	4.01351e-05	2.01044e-05	4.20539e-05	4.37658e-05	4.37658e-05	-1.5248	0.133485	0.904416	unchanged	--	--	--	--	--	--	--	--	--	--	HMDB0001200	Organic compounds	Organic oxygen compounds	Organooxygen compounds	Carbonyl compounds	Alkyl-phenylketones	Endogenous
neg_588	3-Deoxy-D-manno-octulosonate 8-phosphate	5.28909e-06	4.00521e-05	3.66626e-07	1.47243e-06	7.19953e-07	3.21848e-05	2.88862e-07	3.21848e-05	0	0	2.8945e-07	0	6.31112e-06	2.06574e-05	1.97013e-05	1.97013e-05	0.775318	0.533279	0.440317	unchanged	C04478	3-Deoxy-D-manno-octulosonate 8-phosphate; 2-Dehydro-3-deoxy-D-octonate 8-phosphate	Lipopolysaccharide biosynthesis(ko00540);;Metabolic pathways(ko01100)	--	--	--	--	--	--	--	--	--	--	--	--	--	--
neg_589	(2R,3R)-2,3-Dihydroxy-3-methylpentanoate	0	2.29381e-07	2.36851e-06	7.23929e-07	0	0	2.75099e-05	0	0.000103857	1.08589e-06	7.8003e-05	2.71701e-06	5.26227e-07	3.17509e-05	1.93252e-05	1.93252e-05	-2.94402	0.110795	0.950419	unchanged	C06007	(R)-2,3-Dihydroxy-3-methylpentanoate; (R)-2,3-Dihydroxy-3-methylvalerate; (2R,3R)-2,3-Dihydroxy-3-methylpentanoate	Valine, leucine and isoleucine biosynthesis(ko00290);;Metabolic pathways(ko01100);;Biosynthesis of secondary metabolites(ko01110);;2-Oxocarboxylic acid metabolism(ko01210);;Biosynthesis of amino acids(ko01230)	--	--	--	--	--	--	--	HMDB0012140	Organic compounds	Lipids and lipid-like molecules	Fatty Acyls	Fatty acids and conjugates	Hydroxy fatty acids	Endogenous;Food
neg_590	2,3-pentane-dione	2.52897e-05	5.06667e-05	8.58358e-05	8.49869e-05	7.59387e-05	2.12602e-05	0.000134127	2.12602e-05	0.0001849	0.000125816	0.000190615	0.000105873	5.88083e-05	9.4395e-05	0.000136367	0.000136367	-0.907415	0.0257486	1.29728	unchanged	--	--	--	--	--	--	--	--	--	--	HMDB0031598	Organic compounds	Organic oxygen compounds	Organooxygen compounds	Carbonyl compounds	Alpha-diketones	Endogenous;Food;Biological
neg_591	4,5-Dihydroorotic acid	0	0	0	0	0	0	1.72103e-05	0	7.66253e-05	0	4.9603e-05	6.95191e-07	5.54368e-07	1.20132e-05	7.5788e-06	7.5788e-06	-3.09516	0.158133	0.847132	unchanged	--	--	--	--	--	--	--	--	--	--	HMDB0003349	Organic compounds	Organic acids and derivatives	Carboxylic acids and derivatives	Amino acids, peptides, and analogues	Alpha amino acids and derivatives	Endogenous;Food;Biological
neg_592	PS(18:1(11Z)/16:0)	1.20911e-05	1.68336e-05	8.23059e-06	0	2.45382e-06	2.77957e-05	6.80837e-07	2.77957e-05	7.11647e-07	1.30921e-06	1.84455e-06	1.89239e-06	9.71526e-06	7.81099e-06	4.2723e-06	4.2723e-06	1.30497	0.193382	0.951248	unchanged	--	--	--	--	--	--	--	--	--	--	HMDB0112270	Organic compounds	Lipids and lipid-like molecules	Glycerophospholipids	Glycerophosphoserines	Phosphatidylserines	Food;Endogenous;Biological
neg_593	TG(14:1(9Z)/16:1(9Z)/16:1(9Z))	0.000143659	0.000433449	0.0004314	1.89808e-05	0.000347463	0.000132019	2.75465e-05	0.000132019	2.48826e-06	1.14406e-06	5.51882e-07	3.71053e-06	7.15286e-06	5.39063e-05	1.5478e-05	1.5478e-05	4.18385	0.0232451	1.54929	unchanged	--	--	--	--	--	--	--	--	--	--	HMDB0047909	Organic compounds	Lipids and lipid-like molecules	Glycerolipids	Triradylcglycerols	Triacylglycerols	Endogenous;Food;Biological
neg_594	cis-Acetylacrylate	7.85674e-07	1.36586e-06	2.35681e-06	1.28104e-06	2.72291e-06	0	2.69253e-06	0	6.20818e-06	4.13231e-06	9.62831e-06	3.83262e-06	1.64132e-06	2.37186e-06	2.69102e-06	2.69102e-06	-1.44495	0.0395795	1.23496	unchanged	C07091	cis-Acetylacrylate	Chlorocyclohexane and chlorobenzene degradation(ko00361);;Microbial metabolism in diverse environments(ko01120)	--	--	--	--	--	--	--	--	--	--	--	--	--	--
neg_595	Purine	1.08522e-06	2.90056e-06	7.02673e-06	4.73598e-06	8.37841e-06	4.40565e-07	1.14428e-05	4.40565e-07	1.41703e-05	5.54049e-06	2.40124e-05	7.13454e-06	1.91137e-06	5.81243e-06	1.05327e-05	1.05327e-05	-0.940574	0.169033	0.815911	unchanged	C15587	Purine; Purine base	--	--	--	--	--	--	--	--	HMDB0001366	Organic compounds	Organoheterocyclic compounds	Imidazopyrimidines	Purines and purine derivatives	Purines and purine derivatives	Endogenous;Food;Biological
neg_596	(1S,2R)-1-C-(indol-3-yl)glycerol 3-phosphate	1.61613e-05	0	9.61391e-07	1.55636e-05	5.68682e-05	9.3885e-05	1.68529e-05	9.3885e-05	0	1.06646e-06	0	0	2.53046e-05	4.82354e-06	9.58644e-05	9.58644e-05	0.656609	0.585734	0.38055	unchanged	--	--	--	--	--	--	--	--	--	--	--	--	--	--	--	--	--
neg_597	N5-Formyl-THF	1.78866e-05	1.34466e-05	8.30034e-06	2.32842e-06	5.13443e-06	1.11655e-05	0.000121077	1.11655e-05	0.0003342	1.34495e-05	0.0011338	4.52119e-05	3.83305e-05	0.000216502	5.91688e-05	5.91688e-05	-3.35946	0.169814	0.822585	unchanged	--	--	--	--	--	--	--	--	--	--	--	--	--	--	--	--	--
neg_598	Ethylvanillate	0.000113074	0.000261183	6.81992e-06	3.2945e-06	4.16551e-07	1.14395e-07	0.000154893	1.14395e-07	6.523e-05	0.00136921	0.00166543	0.000875226	0.00103881	3.73826e-05	3.4486e-05	3.4486e-05	-3.23598	0.0457871	1.36516	unchanged	--	--	--	--	--	--	--	--	--	--	--	--	--	--	--	--	--
neg_599	PI(16:0/18:1(9Z))	0.00158874	0.00142682	0.00125731	0.0017005	0.00160056	0.001574	0.00180644	0.001574	0.00181693	0.00459327	0.00235418	0.0034137	0.00410968	0.0036405	0.00527152	0.00527152	-1.2019	0.00414327	1.81783	down	--	--	--	LMGP06010001	PI(16:0/18:1(9Z))	1-hexadecanoyl-2-(9Z-octadecenoyl)-sn-glycero-3-phospho-(1'-myo-inositol)	PI(16:0/18:1); PI(34:1); PI(16:0_18:1)	Glycerophospholipids [GP]	Glycerophosphoinositols [GP06]	Diacylglycerophosphoinositols [GP0601]	HMDB0009783	Organic compounds	Lipids and lipid-like molecules	Glycerophospholipids	Glycerophosphoinositols	Phosphatidylinositols	Endogenous;Food;Biological
neg_600	PG(16:0/16:0)	0.000302656	0.000241259	0.000240531	0.000308488	0.000245539	0.000228053	0.000230574	0.000228053	0.000173355	0.000210511	0.000147345	0.000258562	0.00026953	0.000272198	0.000219125	0.000219125	0.21282	0.145339	0.819422	unchanged	--	--	--	LMGP04010986	PG(16:0/16:0)	1,2-dihexadecanoyl-sn-glycero-3-phospho-(1'-sn-glycerol)	PG(32:0); PG(16:0/16:0)	Glycerophospholipids [GP]	Glycerophosphoglycerols [GP04]	Diacylglycerophosphoglycerols [GP0401]	HMDB0010570	Organic compounds	Lipids and lipid-like molecules	Glycerophospholipids	Glycerophosphoglycerols	Phosphatidylglycerols	Endogenous;Food;Biological
neg_601	O-Succinyl-L-homoserine	6.2359e-06	1.73209e-05	3.97658e-05	3.91165e-05	3.91613e-05	6.57265e-06	4.57848e-05	6.57265e-06	1.21966e-05	5.2514e-05	2.1283e-05	3.24278e-05	1.30947e-05	1.06365e-05	3.76984e-05	3.76984e-05	0.108941	0.822544	0.0490168	unchanged	C01118	O-Succinyl-L-homoserine; O4-Succinyl-L-homoserine; O-Succinylhomoserine	Cysteine and methionine metabolism(ko00270);;Sulfur metabolism(ko00920);;Metabolic pathways(ko01100);;Biosynthesis of secondary metabolites(ko01110);;Biosynthesis of amino acids(ko01230)	--	--	--	--	--	--	--	--	--	--	--	--	--	--
neg_602	Itaconic acid	8.2441e-06	8.08764e-05	6.16279e-05	1.15112e-05	2.7506e-05	3.04511e-05	9.48294e-05	3.04511e-05	4.3196e-05	2.05036e-05	3.12328e-05	1.8465e-05	2.40886e-05	6.65388e-05	0.000111904	0.000111904	-0.00403856	0.994583	0.02382	unchanged	C00490	Itaconate; Itaconic acid; Methylenesuccinic acid	C5-Branched dibasic acid metabolism(ko00660)	LMFA01170063	Itaconic acid	2-methylenebutanedioic acid	2-methylidenebutanedioic acid;2-methylenesuccinic acid; 2-propene-1,2-dicarboxylic acid; Methylenesuccinic acid; propylenedicarboxylic acid	Fatty Acyls [FA]	Fatty Acids and Conjugates [FA01]	Dicarboxylic acids [FA0117]	HMDB0002092	Organic compounds	Lipids and lipid-like molecules	Fatty Acyls	Fatty acids and conjugates	Branched fatty acids	Endogenous;Food;Biological
neg_603	2',3'-Cyclic UMP	2.56464e-05	6.93679e-05	1.0058e-05	2.71245e-06	1.05496e-05	4.42695e-05	2.81726e-06	4.42695e-05	1.36523e-06	2.48521e-09	6.32567e-07	2.10622e-07	0	4.02766e-06	1.2223e-05	1.2223e-05	3.16355	0.068599	1.23659	unchanged	C02355	2',3'-Cyclic UMP	Pyrimidine metabolism(ko00240)	--	--	--	--	--	--	--	--	--	--	--	--	--	--
neg_604	Farnesyl pyrophosphate	1.99821e-05	3.78295e-05	4.79394e-05	4.6597e-05	5.54023e-05	8.37617e-06	7.00916e-05	8.37617e-06	0.000101897	8.32316e-05	0.000134817	6.42506e-05	2.50967e-05	0.000162647	6.39366e-05	6.39366e-05	-1.15163	0.0312339	1.2977	unchanged	C00448	trans,trans-Farnesyl diphosphate; Farnesyl diphosphate; Farnesyl pyrophosphate; 2-trans,6-trans-Farnesyl diphosphate; (2E,6E)-Farnesyl diphosphate	Steroid biosynthesis(ko00100);;Terpenoid backbone biosynthesis(ko00900);;Carotenoid biosynthesis(ko00906);;Sesquiterpenoid and triterpenoid biosynthesis(ko00909);;Metabolic pathways(ko01100);;Biosynthesis of secondary metabolites(ko01110)	LMPR0103010002	Farnesyl diphosphate	Farnesyl pyrophosphate	_	Prenol Lipids [PR]	Isoprenoids [PR01]	C15 isoprenoids (sesquiterpenes) [PR0103]	HMDB0000961	Organic compounds	Lipids and lipid-like molecules	Prenol lipids	Sesquiterpenoids	Sesquiterpenoids	Endogenous;Food;Biological
neg_605	1-octen-3-one	2.81448e-05	7.61155e-05	0.000137665	0.00010004	9.87197e-05	2.99407e-05	0.000147612	2.99407e-05	0.000156123	0.000164643	0.000128484	0.000108864	7.82347e-05	0.000108692	0.000143168	0.000143168	-0.522737	0.0986788	1.04153	unchanged	--	--	--	LMFA12000011	1-Octen-3-one	1-Octen-3-one	_	Fatty Acyls [FA]	Oxygenated hydrocarbons [FA12]	_	HMDB0031309	Organic compounds	Organic oxygen compounds	Organooxygen compounds	Carbonyl compounds	Enones	Endogenous;Food;Biological
neg_606	Acetophenone	4.30271e-05	1.81689e-05	2.1123e-05	2.55139e-05	1.36842e-05	3.85293e-05	2.31217e-05	3.85293e-05	1.45605e-05	2.31513e-05	1.66386e-05	2.00222e-05	1.58297e-05	2.47681e-05	1.09906e-05	1.09906e-05	0.540192	0.102605	1.12563	unchanged	C07113	Acetophenone; 1-Phenylethanone; Phenyl methyl ketone; Acetylbenzene; Methyl phenyl ketone	Ethylbenzene degradation(ko00642);;Microbial metabolism in diverse environments(ko01120);;Degradation of aromatic compounds(ko01220)	--	--	--	--	--	--	--	HMDB0033910	Organic compounds	Organic oxygen compounds	Organooxygen compounds	Carbonyl compounds	Alkyl-phenylketones	Food;Biological
neg_607	Delta(6)-trans,Delta(8)-cis-leukotriene B4	1.08175e-06	6.51102e-07	2.05676e-06	0	0	6.529e-07	4.52857e-06	6.529e-07	1.60666e-05	4.94339e-07	1.92183e-05	9.81862e-07	0	4.0545e-06	3.48204e-06	3.48204e-06	-2.30387	0.146012	0.836042	unchanged	--	--	--	LMFA03020072	Delta(6)-trans,Delta(8)-cis-leukotriene B4	(5S,6E,8Z,10E,12R,14Z)-5,12-dihydroxyicosa-6,8,10,14-tetraenoic acid	(5S,12R,6E,8Z,10E,14Z)-5,12-dihydroxy-6,8,10,14-eicosatetraenoic acid;(5S,6E,8Z,10E,12R,14Z)-5,12-dihydroxyeicosa-6,8,10,14-tetraenoic acid;(6E,8Z)-LTB4;5(S),12(R)-dihydroxy-6(E),8(Z),10(E),14(Z)-eicosatetraenoic acid;5(S),12(R)-dihydroxy-6(E),8(Z),10(E),14(Z)-icosatetraenoic acid;Delta(6)-trans,Delta(8)-cis-LTB4	Fatty Acyls [FA]	Eicosanoids [FA03]	Leukotrienes [FA0302]	--	--	--	--	--	--	--
neg_608	Ethyldihydrocinnamate	1.54616e-05	1.58591e-05	1.69199e-05	1.69776e-05	1.50528e-05	1.67155e-05	1.46248e-05	1.67155e-05	1.30301e-05	2.35361e-05	1.83053e-05	1.71786e-05	1.92558e-05	1.32186e-05	1.52311e-05	1.52311e-05	-0.10161	0.448885	0.566589	unchanged	--	--	--	--	--	--	--	--	--	--	--	--	--	--	--	--	--
neg_609	5-methyl-2-furancarboxaldehyde	8.05023e-07	4.26275e-06	8.38007e-06	7.63414e-06	7.93809e-06	1.06165e-06	1.23265e-05	1.06165e-06	6.46332e-06	1.78056e-05	2.39078e-05	1.85642e-05	8.90874e-06	5.9953e-06	1.35173e-05	1.35173e-05	-1.16604	0.0321999	1.33895	unchanged	--	--	--	--	--	--	--	--	--	--	HMDB0033002	Organic compounds	Organooxygen compounds	Carbonyl compounds	Aldehydes	Aryl-aldehydes	Food;Biological
neg_610	Chorismate	0	8.27568e-06	0	4.42615e-06	8.20493e-07	2.38087e-05	8.21056e-09	2.38087e-05	4.70563e-09	0	0	0	2.01619e-05	1.9375e-05	5.82594e-05	5.82594e-05	-1.38916	0.356383	0.564682	unchanged	C00251	Chorismate; Chorismic acid; (3R,4R)-3-[(1-Carboxyethenyl)oxy]-4-hydroxycyclohexa-1,5-diene-1-carboxylate	Ubiquinone and other terpenoid-quinone biosynthesis(ko00130);;Phenylalanine, tyrosine and tryptophan biosynthesis(ko00400);;Phenazine biosynthesis(ko00405);;Folate biosynthesis(ko00790);;Biosynthesis of siderophore group nonribosomal peptides(ko01053);;Biosynthesis of enediyne antibiotics(ko01059);;Metabolic pathways(ko01100);;Biosynthesis of secondary metabolites(ko01110);;Biosynthesis of amino …	--	--	--	--	--	--	--	HMDB0012199	Organic compounds	Organic acids and derivatives	Carboxylic acids and derivatives	Dicarboxylic acids and derivatives	Dicarboxylic acids and derivatives	Endogenous;Food;Biological
neg_611	PS(16:0/16:0)	1.58131e-05	1.51267e-05	6.54531e-06	0	0	2.47594e-05	6.52055e-06	2.47594e-05	0	0	0	0	0	0	0	0	Inf	0.0294815	1.51504	unchanged	--	--	--	LMGP03010029	PS(16:0/16:0)	1,2-dihexadecanoyl-sn-glycero-3-phosphoserine	Dipalmitoyl phosphatidylserine; Serine, 2,3-bis[(1-oxohexadecyl)oxy]propyl hydrogen phosphate (ester), (R)-; DL-Serine, 2,3-bis[(1-oxohexadecyl)oxy]propyl hydrogen phosphate (ester), (R); PS(32:0); PS(16:0/16:0)	Glycerophospholipids [GP]	Glycerophosphoserines [GP03]	Diacylglycerophosphoserines [GP0301]	HMDB0000614	Organic compounds	Lipids and lipid-like molecules	Glycerophospholipids	Glycerophosphoserines	Phosphatidylserines	Endogenous;Food;Biological
neg_612	Phytosphingosine 1-phosphate	2.17416e-05	1.50712e-05	1.69905e-05	3.47469e-06	1.32783e-05	2.26747e-05	6.36399e-07	2.26747e-05	4.27728e-07	1.63859e-06	0	3.04393e-06	2.69009e-06	0	0	0	3.58901	0.00835098	1.78021	up	--	--	--	LMSP01050003	Phytosphingosine 1-phosphate	(2S,3S,4R)-2-amino-3,4-dihydroxyoctadecyl dihydrogen phosphate	PhS1P	Sphingolipids [SP]	Sphingoid bases [SP01]	Sphingoid base 1-phosphates [SP0105]	--	--	--	--	--	--	--
neg_613	Heptadecanoic acid	0.00343267	0.00233029	0.00153717	0.00234925	0.00242716	0.00161739	0.00210335	0.00161739	0.00163974	0.00102677	0.00149986	0.0028282	0.00187414	0.00288092	0.00118747	0.00118747	0.288163	0.288848	0.613977	unchanged	--	--	--	LMFA01010017	Margaric acid	heptadecanoic acid	Heptadecylic acid; C17:0; Daturic acid; Daturinic acid; Margarinic acid	Fatty Acyls [FA]	Fatty Acids and Conjugates [FA01]	Straight chain fatty acids [FA0101]	HMDB0006497	Organic compounds	Lipids and lipid-like molecules	Fatty Acyls	Fatty acyl thioesters	Long-chain fatty acyl CoAs	Endogenous;Food;Biological
neg_614	DG(16:0/16:1(9Z)/0:0)	0.000110895	7.53846e-05	6.08362e-05	7.59291e-05	4.12346e-05	7.7293e-05	7.72594e-05	7.7293e-05	7.86291e-05	3.16875e-05	3.99013e-05	4.98174e-05	4.40059e-05	0.000107796	6.80818e-05	6.80818e-05	0.305156	0.292964	0.769063	unchanged	--	--	--	--	--	--	--	--	--	--	HMDB0007099	Organic compounds	Lipids and lipid-like molecules	Glycerolipids	Diradylglycerols	1,2-diacylglycerols	Endogenous;Food;Biological
neg_615	{[(2S,3S,4R)-2-amino-3,4-dihydroxyicosyl]oxy}phosphonic acid	4.04869e-05	3.3098e-05	1.53683e-05	7.62226e-06	3.37425e-06	2.34645e-05	8.74033e-06	2.34645e-05	8.47919e-06	1.14917e-06	2.45263e-06	6.93628e-06	1.89486e-05	1.99165e-05	0	0	1.19103	0.114946	1.05517	unchanged	--	--	--	--	--	--	--	--	--	--	--	--	--	--	--	--	--
neg_616	(2S,3S,4R)-2-aminohexadecane-1,3,4-triol	5.52365e-05	2.4958e-05	3.15425e-05	4.14871e-05	3.55051e-05	3.88032e-05	2.48795e-05	3.88032e-05	4.54338e-06	2.7367e-05	1.68407e-05	2.2651e-05	2.16544e-05	1.95474e-05	7.99991e-06	7.99991e-06	1.0655	0.00324788	1.62898	up	--	--	--	--	--	--	--	--	--	--	--	--	--	--	--	--	--
neg_617	Riboflavin	1.01345e-05	2.37851e-06	4.58732e-06	2.55655e-05	9.484e-07	1.80161e-05	1.07398e-06	1.80161e-05	1.0802e-06	6.88434e-06	0	1.39455e-05	1.5105e-05	1.88214e-05	0	0	0.167359	0.838276	0.0773675	unchanged	C00255	Riboflavin; Lactoflavin; 7,8-Dimethyl-10-ribitylisoalloxazine; Vitamin B2	Riboflavin metabolism(ko00740);;Metabolic pathways(ko01100);;Biosynthesis of secondary metabolites(ko01110)	--	--	--	--	--	--	--	HMDB0001520	Organic compounds	Nucleosides, nucleotides, and analogues	Flavin nucleotides	_	Flavin nucleotides	Endogenous;Food;Biological
neg_618	Pyridoxal	1.73324e-06	9.16853e-06	0	0	0	2.03271e-06	0	2.03271e-06	6.67137e-05	0	0	0	0	4.31674e-05	1.56737e-05	1.56737e-05	-3.27902	0.164528	0.84234	unchanged	C00250	Pyridoxal	Vitamin B6 metabolism(ko00750);;Metabolic pathways(ko01100);;Microbial metabolism in diverse environments(ko01120)	--	--	--	--	--	--	--	HMDB0001545	Organic compounds	Organoheterocyclic compounds	Pyridines and derivatives	Pyridine carboxaldehydes	Pyridoxals and derivatives	Endogenous;Food;Biological
neg_619	Coproporphyrinogen I	0.000133416	0.000150182	0.000625739	0.000640386	0.000778515	0.000238135	0.000563564	0.000238135	0.000168637	0.000754942	0.000401369	0.000779409	0.000641018	0.000277068	0.000739552	0.000739552	-0.265363	0.526007	0.536216	unchanged	C05768	Coproporphyrinogen I	Porphyrin and chlorophyll metabolism(ko00860);;Metabolic pathways(ko01100);;Biosynthesis of secondary metabolites(ko01110)	--	--	--	--	--	--	--	HMDB0002158	Organic compounds	Organoheterocyclic compounds	Tetrapyrroles and derivatives	Porphyrins	Porphyrins	Endogenous;Food;Biological
neg_620	dihydrohomopteroate	5.63085e-05	3.09666e-05	4.71384e-05	5.67821e-05	5.03062e-05	4.76949e-05	5.35612e-05	4.76949e-05	5.51446e-05	6.68193e-05	4.60975e-05	8.15209e-05	6.00776e-05	4.2194e-05	3.99911e-05	3.99911e-05	-0.193093	0.309581	0.75937	unchanged	--	--	--	--	--	--	--	--	--	--	--	--	--	--	--	--	--
neg_621	PS(18:1(11Z)/18:1(11Z))	0.000195603	6.27207e-05	3.40249e-05	3.56152e-06	1.49252e-06	7.52984e-05	1.00092e-05	7.52984e-05	0	0	3.56163e-06	1.63695e-06	2.35081e-06	2.15032e-05	6.70519e-08	6.70519e-08	3.71619	0.0997125	1.21418	unchanged	--	--	--	--	--	--	--	--	--	--	HMDB0112272	Organic compounds	Lipids and lipid-like molecules	Glycerophospholipids	Glycerophosphoserines	Phosphatidylserines	Food;Endogenous;Biological
neg_622	PC(10:0/16:1(9Z))	0	8.89064e-07	0	6.86787e-07	7.3356e-06	2.3421e-06	2.38103e-06	2.3421e-06	8.29899e-06	4.59874e-06	1.97594e-06	9.1956e-06	8.13366e-06	6.76473e-06	9.76908e-06	9.76908e-06	-1.83774	0.0044163	1.67386	down	--	--	--	LMGP01012126	PC(10:0/16:1(9Z))	1-decanoyl-2-(9Z-hexadecenoyl)-sn-glycero-3-phosphocholine	PC(26:1); PC(10:0_16:1)	Glycerophospholipids [GP]	Glycerophosphocholines [GP01]	Diacylglycerophosphocholines [GP0101]	--	--	--	--	--	--	--
neg_623	PI(16:0/16:0)	0.000883478	0.0102661	0.0319042	0.0185864	0.0150872	0.0101583	0.0126466	0.0101583	0.0265365	0.0133622	0.00583053	0.00636888	0.00936028	0.00732844	0.00826761	0.00826761	0.369287	0.493334	0.542357	unchanged	--	--	--	LMGP06010007	PI(16:0/16:0)	1,2-dihexadecanoyl-sn-glycero-3-phospho-(1'-myo-inositol)	Dipalmitoyl phosphatidylinositol; PI(32:0); PI(16:0/16:0)	Glycerophospholipids [GP]	Glycerophosphoinositols [GP06]	Diacylglycerophosphoinositols [GP0601]	HMDB0009778	Organic compounds	Lipids and lipid-like molecules	Glycerophospholipids	Glycerophosphoinositols	Phosphatidylinositols	Endogenous;Food;Biological
neg_624	PI(16:0/16:1(9Z))	8.8124e-05	6.30714e-05	9.22105e-05	0.000112629	5.96835e-05	9.53781e-05	7.43785e-05	9.53781e-05	5.48829e-05	7.8687e-05	4.73331e-05	7.5269e-05	9.6141e-05	8.90339e-05	4.47809e-05	4.47809e-05	0.268271	0.203783	0.765872	unchanged	--	--	--	LMGP06010881	PI(16:0/16:1(9Z))	1-hexadecanoyl-2-(9Z-hexadecenoyl)-glycero-3-phospho-(1'-myo-inositol)	PI(32:1); PI(16:0_16:1)	Glycerophospholipids [GP]	Glycerophosphoinositols [GP06]	Diacylglycerophosphoinositols [GP0601]	HMDB0009779	Organic compounds	Lipids and lipid-like molecules	Glycerophospholipids	Glycerophosphoinositols	Phosphatidylinositols	Endogenous;Food;Biological
neg_625	PE(16:0/14:0)	0.000470343	0.000441269	0.000398679	0.000502642	0.000459375	0.000408268	0.000653802	0.000408268	0.000591793	0.000861957	0.000682928	0.000919005	0.00100415	0.000875129	0.000987013	0.000987013	-0.828661	0.000307957	2.00206	down	--	--	--	LMGP02010297	PE(16:0/14:0)	1-hexadecanoyl-2-tetradecanoyl-sn-glycero-3-phosphoethanolamine	Hexadecanoic acid, 3-[[(2-aminoethoxy)hydroxyphosphinyl]oxy]-2-[(1-oxotetradecyl)oxy]propyl ester, (R)- (9CI); Hexadecanoic acid, 3-[[(2-aminoethoxy)hydroxyphosphinyl]oxy]-2-[(1-oxotetradecyl)oxy]propyl ester (9CI); PE(30:0); PE(14:0_16:0)	Glycerophospholipids [GP]	Glycerophosphoethanolamines [GP02]	Diacylglycerophosphoethanolamines [GP0201]	HMDB0008920	Organic compounds	Lipids and lipid-like molecules	Glycerophospholipids	Glycerophosphoethanolamines	Phosphatidylethanolamines	Endogenous;Food;Biological
neg_626	2(alpha-D-Mannosyl)-D-glycerate	3.35117e-06	3.47516e-06	1.10948e-05	1.16275e-05	1.21352e-05	1.934e-06	1.23133e-05	1.934e-06	6.03071e-05	2.34469e-05	4.56848e-05	1.51507e-05	3.51696e-06	1.30577e-05	7.90186e-06	7.90186e-06	-1.59587	0.0907556	1.0285	unchanged	--	--	--	--	--	--	--	--	--	--	--	--	--	--	--	--	--
neg_627	D-Mannonate	0	0	0	0	0	0	1.14084e-05	0	3.49818e-05	0	0.000172637	0	0	1.72322e-05	6.45508e-06	6.45508e-06	-4.34163	0.234938	0.700951	unchanged	C00514	D-Mannonate	Pentose and glucuronate interconversions(ko00040);;Metabolic pathways(ko01100)	--	--	--	--	--	--	--	--	--	--	--	--	--	--
neg_628	Lauroyl-CoA	0.000382686	0.000443385	1.71025e-05	4.00263e-06	9.57691e-06	0.000331944	8.22502e-06	0.000331944	9.81831e-06	2.17594e-05	2.2967e-05	1.34353e-05	5.81762e-05	6.095e-05	4.558e-06	4.558e-06	2.64268	0.112061	1.10281	unchanged	C01832	Lauroyl-CoA; Lauroyl coenzyme A; Dodecanoyl-CoA	Fatty acid elongation(ko00062);;Fatty acid degradation(ko00071);;Metabolic pathways(ko01100);;Fatty acid metabolism(ko01212)	LMFA07050340	Lauroyl-CoA	Dodecanoyl-CoA	_	Fatty Acyls [FA]	Fatty esters [FA07]	Fatty acyl CoAs [FA0705]	HMDB0003571	Organic compounds	Lipids and lipid-like molecules	Fatty Acyls	Fatty acyl thioesters	2,3,4-saturated fatty acyl CoAs	Endogenous;Food;Biological
neg_629	Acetyl adenylate	2.53394e-08	0	0	0	0	0	3.38249e-06	0	0.000139328	0	0.00015913	0	0	7.85728e-06	0	0	-6.49002	0.164581	0.816997	unchanged	C05993	Acetyl adenylate; 5'-Acetylphosphoadenosine	Purine metabolism(ko00230);;Pyruvate metabolism(ko00620)	--	--	--	--	--	--	--	HMDB0006880	Organic compounds	Nucleosides, nucleotides, and analogues	Purine nucleotides	Purine ribonucleotides	5'-acylphosphoadenosines	Endogenous
neg_630	hexanoic acid	8.3191e-05	0.000183247	0.000371074	0.000403494	0.000288869	0.000106299	0.000407025	0.000106299	0.000318239	0.000316936	0.000228917	0.00027856	0.000178421	0.000232485	0.000429529	0.000429529	-0.105536	0.750228	0.247819	unchanged	C01585	Hexanoic acid; Hexanoate; Hexylic acid; n-Caproic acid	--	LMFA01010006	Caproic acid	Hexanoic acid	Capronic acid; C6:0; Butylacetic acid; Pentylformic acid	Fatty Acyls [FA]	Fatty Acids and Conjugates [FA01]	Straight chain fatty acids [FA0101]	HMDB0061883	Organic compounds	Lipids and lipid-like molecules	Fatty Acyls	Fatty acids and conjugates	Medium-chain fatty acids	Food;Endogenous;Biological
neg_631	Methyl butanoate	3.87887e-05	3.73169e-05	5.64289e-05	5.52257e-05	5.35489e-05	1.62485e-05	5.47715e-05	1.62485e-05	3.54176e-05	7.14431e-05	4.35832e-05	6.19832e-05	2.40359e-05	3.36508e-05	6.0776e-05	6.0776e-05	-0.0832838	0.766282	0.22939	unchanged	--	--	--	--	--	--	--	--	--	--	HMDB0033890	Organic compounds	Lipids and lipid-like molecules	Fatty Acyls	Fatty acid esters	Fatty acid methyl esters	Endogenous;Food;Biological
neg_632	Diethyl butanedioate	5.127e-06	2.12388e-05	3.53056e-05	2.80586e-05	2.73872e-05	5.84705e-06	3.72935e-05	5.84705e-06	4.91715e-05	5.34812e-05	5.05655e-05	4.78928e-05	2.84791e-05	3.58005e-05	4.35724e-05	4.35724e-05	-0.94704	0.0047459	1.61115	down	--	--	--	--	--	--	--	--	--	--	HMDB0033838	Organic compounds	Lipids and lipid-like molecules	Fatty Acyls	Fatty acid esters	Fatty acid esters	Food;Endogenous;Biological
neg_633	D-Erythro-imidazole-glycerol-phosphate	0	2.04579e-05	0	0	0	0	1.83459e-06	0	2.14564e-05	4.94251e-07	4.0986e-06	1.69548e-06	0	1.81497e-05	1.65081e-05	1.65081e-05	-1.48504	0.234624	0.706237	unchanged	--	--	--	--	--	--	--	--	--	--	HMDB0012208	Organic compounds	Organic acids and derivatives	Organic phosphoric acids and derivatives	Phosphate esters	Monoalkyl phosphates	Endogenous;Food;Biological
neg_634	Ureidoglycine	5.00759e-08	3.6215e-08	5.83139e-07	9.04955e-08	0	3.95484e-10	4.45587e-05	3.95484e-10	0.000161273	0	9.66213e-05	2.31078e-06	0	2.6741e-05	1.23114e-05	1.23114e-05	-2.7232	0.182354	0.802726	unchanged	--	--	--	--	--	--	--	--	--	--	--	--	--	--	--	--	--
neg_635	Dihydromaltol	3.61243e-05	6.72733e-05	0.000156288	0.000160559	0.000164796	3.84744e-05	0.000216597	3.84744e-05	0.00011909	0.000198301	0.0001483	0.000107977	4.60551e-05	9.92683e-05	0.000206597	0.000206597	-0.139789	0.730345	0.272099	unchanged	--	--	--	--	--	--	--	--	--	--	--	--	--	--	--	--	--
neg_636	Tetrahydropteroyltri-L-glutamic acid	5.82029e-06	1.71881e-05	4.65667e-05	3.81166e-05	4.02314e-05	6.54927e-06	4.69279e-05	6.54927e-06	2.34308e-05	6.29458e-05	5.35957e-05	5.32611e-05	1.77851e-05	3.57838e-05	3.80091e-05	3.80091e-05	-0.499941	0.228132	0.805728	unchanged	--	--	--	--	--	--	--	--	--	--	--	--	--	--	--	--	--
neg_637	Anethole	5.5853e-05	6.94177e-05	8.75411e-05	0.000124017	0.000108761	5.37012e-05	8.79312e-05	5.37012e-05	8.04461e-05	0.000133208	7.20504e-05	0.000120057	0.000139736	6.84801e-05	0.000152257	0.000152257	-0.383878	0.1503	1.06179	unchanged	C10428	Anethole; t-Anethole; trans-Anethole	--	--	--	--	--	--	--	--	HMDB0030837	Organic compounds	Benzenoids	Benzene and substituted derivatives	Phenylpropenes	Phenylpropenes	Endogenous;Food;Biological
neg_638	PC(16:1(9Z)/18:3(9Z,12Z,15Z))	5.54003e-05	2.54129e-05	3.20497e-05	3.18308e-05	2.91106e-05	3.59493e-05	4.37804e-05	3.59493e-05	1.44907e-05	2.48123e-05	2.0242e-05	3.57591e-05	3.91794e-05	6.42347e-05	2.84612e-05	2.84612e-05	0.158348	0.617422	0.302632	unchanged	--	--	--	LMGP01011485	PC(16:1(9Z)/18:3(9Z,12Z,15Z))	1-(9Z-hexadecenoyl)-2-(9Z,12Z,15Z-octadecatrienoyl)-glycero-3-phosphocholine	PC(34:4); PC(16:1_18:3)	Glycerophospholipids [GP]	Glycerophosphocholines [GP01]	Diacylglycerophosphocholines [GP0101]	HMDB0008008	_	_	_	_	_	Endogenous;Food;Biological
neg_639	DG(16:1(9Z)/16:1(9Z)/0:0)	5.7288e-05	5.69808e-07	1.50074e-07	0	0	0	0	0	0	0	0	0	0	0	0	0	Inf	0.34943	0.712644	unchanged	--	--	--	LMGL02010011	DG(16:1(9Z)/16:1(9Z)/0:0)	1,2-di-(9Z-hexadecenoyl)-sn-glycerol	DG(16:1/16:1/0:0); DG(32:2); DG(16:1_16:1)	Glycerolipids [GL]	Diradylglycerols [GL02]	Diacylglycerols [GL0201]	HMDB0007128	Organic compounds	Lipids and lipid-like molecules	Glycerolipids	Diradylglycerols	1,2-diacylglycerols	Endogenous;Food;Biological
neg_640	diethyl tartrate	1.67213e-05	1.07705e-05	1.04583e-05	9.83789e-06	9.3686e-06	1.49076e-05	1.37758e-05	1.49076e-05	5.82869e-06	1.00641e-05	1.26706e-05	1.73466e-05	3.24864e-05	1.54312e-05	8.43086e-06	8.43086e-06	-0.252499	0.524278	0.550161	unchanged	--	--	--	--	--	--	--	--	--	--	HMDB0033584	Organic compounds	Organic acids and derivatives	Hydroxy acids and derivatives	Beta hydroxy acids and derivatives	Beta hydroxy acids and derivatives	Food
neg_641	O-Acetylserine	1.28654e-05	2.23226e-05	1.95944e-05	8.48853e-06	1.67438e-05	1.11681e-05	1.44303e-05	1.11681e-05	1.70618e-05	1.06023e-05	1.06663e-05	8.7353e-06	1.38371e-06	6.60338e-06	1.19845e-05	1.19845e-05	0.655754	0.0542882	1.28698	unchanged	--	--	--	--	--	--	--	--	--	--	HMDB0003011	Organic compounds	Organic acids and derivatives	Carboxylic acids and derivatives	Amino acids, peptides, and analogues	L-alpha-amino acids	Endogenous;Food;Biological
neg_642	UDP-N-acetylmuramoyl-L-alanyl-D-glutamyl-meso-2,6-diaminoheptanedioate-D-alanine	0.000377709	0.000511083	0.000460734	0.000448369	0.000571526	0.000491167	0.000240769	0.000491167	6.77767e-05	0.00116839	0.000318536	0.000630946	0.000823444	0.000319897	0.000138475	0.000138475	-0.160983	0.747211	0.355359	unchanged	--	--	--	--	--	--	--	--	--	--	--	--	--	--	--	--	--
neg_643	Cyclic GMP	0.000384706	0.000539192	3.27611e-05	6.4087e-05	9.85394e-05	0.000851	2.64321e-05	0.000851	1.58988e-05	4.99684e-05	3.30629e-05	2.75439e-05	0.000103373	0.000127037	0.000135466	0.000135466	2.01987	0.126018	1.07491	unchanged	C00942	3',5'-Cyclic GMP; Guanosine 3',5'-cyclic monophosphate; Guanosine 3',5'-cyclic phosphate; Cyclic GMP; cGMP	Purine metabolism(ko00230)	--	--	--	--	--	--	--	HMDB0001314	Organic compounds	Nucleosides, nucleotides, and analogues	Purine nucleotides	Cyclic purine nucleotides	3',5'-cyclic purine nucleotides	Endogenous;Food;Biological
neg_644	1-ethyladenine	9.8349e-06	1.03481e-05	1.1492e-05	2.70044e-05	2.56312e-05	8.01414e-06	2.02261e-05	8.01414e-06	1.93626e-05	3.08813e-05	1.73501e-05	3.03047e-05	2.75357e-05	1.33852e-05	2.75653e-05	2.75653e-05	-0.563948	0.0798573	1.28416	unchanged	--	--	--	--	--	--	--	--	--	--	--	--	--	--	--	--	--
neg_645	DG(16:0/18:1(9Z)/0:0)	0.00157467	0.000327573	0.00048425	0.00308822	0.00198494	0.00183076	0.00110478	0.00183076	0.000466436	0.000771842	0.000704375	0.00298144	0.00403187	0.00136385	0.00328216	0.00328216	-0.387899	0.500538	0.581031	unchanged	--	--	--	LMGL02010006	DG(16:0/18:1(9Z)/0:0)	1-hexadecanoyl-2-(9Z-octadecenoyl)-sn-glycerol	DG(16:0/18:1/0:0); DG(34:1); DG(16:0_18:1)	Glycerolipids [GL]	Diradylglycerols [GL02]	Diacylglycerols [GL0201]	HMDB0007102	Organic compounds	Lipids and lipid-like molecules	Glycerolipids	Diradylglycerols	1,2-diacylglycerols	Endogenous;Food;Biological
neg_646	2-Undecanone	1.53335e-05	8.40185e-06	3.95258e-06	5.77829e-06	1.45173e-06	1.06238e-05	1.0899e-05	1.06238e-05	2.14162e-05	1.03946e-05	4.89446e-06	0	1.46731e-05	1.79233e-05	2.03722e-05	2.03722e-05	-0.667949	0.210805	0.759832	unchanged	C01875	2-Undecanone; Undecan-2-one; Methyl nonyl ketone; 2-Hendecanone	--	--	--	--	--	--	--	--	HMDB0033713	Organic compounds	Organic oxygen compounds	Organooxygen compounds	Carbonyl compounds	Ketones	Food;Biological
neg_647	2-Heptanone	7.07358e-06	2.99018e-06	8.65287e-06	1.79064e-05	1.96735e-05	2.24837e-05	1.20127e-05	2.24837e-05	2.95329e-06	1.06386e-05	1.5838e-05	1.79829e-05	2.40901e-05	1.29337e-05	1.74629e-05	1.74629e-05	-0.166496	0.676773	0.38314	unchanged	C08380	2-Heptanone; Heptan-2-one; Methyl n-amyl ketone	--	--	--	--	--	--	--	--	HMDB0003671	Organic compounds	Organic oxygen compounds	Organooxygen compounds	Carbonyl compounds	Ketones	Endogenous;Food;Biological
neg_648	cis-Hexenal	3.25472e-06	6.55395e-06	1.82297e-05	1.57455e-05	1.821e-05	2.37969e-06	2.9579e-05	2.37969e-06	7.66574e-05	2.2115e-05	5.1594e-05	2.48601e-05	1.14594e-05	2.46597e-05	3.07539e-05	3.07539e-05	-1.3656	0.0490468	1.17065	unchanged	--	--	--	--	--	--	--	--	--	--	--	--	--	--	--	--	--
neg_649	1-(4-hydroxyphenyl)ethanol	0	0	1.1285e-06	0	0	0	7.44745e-05	0	0.000308107	5.36614e-07	0.000318791	1.22057e-05	1.87161e-06	7.90071e-05	4.87959e-05	4.87959e-05	-3.34706	0.116226	0.936769	unchanged	--	--	--	--	--	--	--	--	--	--	--	--	--	--	--	--	--
neg_650	Uridine diphosphate-N-acetylgalactosamine	0.000445176	0.000435318	0.000415342	0.000601991	0.000534911	0.000461253	0.000357081	0.000461253	0.000295373	0.000485749	0.000183953	0.000610217	0.000843534	0.000457676	0.000639015	0.000639015	-0.112821	0.682839	0.433472	unchanged	--	--	--	--	--	--	--	--	--	--	HMDB0000304	Organic compounds	Nucleosides, nucleotides, and analogues	Pyrimidine nucleotides	Pyrimidine nucleotide sugars	Pyrimidine nucleotide sugars	Endogenous
neg_651	Acetyl-CoA	0	0	0	0	0	0	0	0	1.81389e-05	0	1.25141e-05	8.27674e-07	3.80278e-06	1.28712e-05	5.57291e-06	5.57291e-06	#NAME?	0.0257505	1.34462	unchanged	C00024	Acetyl-CoA; Acetyl coenzyme A	Glycolysis / Gluconeogenesis(ko00010);;Fatty acid biosynthesis(ko00061);;Fatty acid elongation(ko00062);;Fatty acid degradation(ko00071);;Synthesis and degradation of ketone bodies(ko00072);;Valine, leucine and isoleucine degradation(ko00280);;Valine, leucine and isoleucine biosynthesis(ko00290);;Lysine biosynthesis(ko00300);;Lysine degradation(ko00310);;Phenylalanine metabolism(ko00360);;Benzoat…	LMFA07050281	Acetyl-CoA	Acetyl-CoA	AcCoA;S-acetyl-CoA;S-acetyl-coenzyme A	Fatty Acyls [FA]	Fatty esters [FA07]	Fatty acyl CoAs [FA0705]	HMDB0001206	Organic compounds	Lipids and lipid-like molecules	Fatty Acyls	Fatty acyl thioesters	Acyl CoAs	Endogenous;Food;Biological
neg_652	maltoheptaose	9.93124e-05	0.000177656	2.90528e-05	2.66331e-05	3.44759e-05	1.87574e-05	4.04827e-05	1.87574e-05	5.94519e-06	6.54163e-05	4.96871e-05	7.81866e-05	0.000102765	4.69482e-05	2.08128e-05	2.08128e-05	0.205514	0.755547	0.0872591	unchanged	--	--	--	--	--	--	--	--	--	--	HMDB0013000	Organic compounds	Organic oxygen compounds	Organooxygen compounds	Carbohydrates and carbohydrate conjugates	Oligosaccharides	Endogenous
neg_653	thiamine thiothiazolone pyrophosphate	1.51657e-05	2.56948e-05	4.25786e-05	1.40968e-05	2.02113e-05	1.04834e-05	1.35854e-05	1.04834e-05	1.32852e-05	6.62544e-06	1.12877e-06	5.77404e-06	1.94163e-06	8.21748e-06	9.22752e-06	9.22752e-06	1.61805	0.0163462	1.61899	unchanged	--	--	--	--	--	--	--	--	--	--	--	--	--	--	--	--	--
neg_654	(S)-Methylmalonic acid semialdehyde	6.79916e-05	0.000412405	0.00034206	0.000176988	0.000229296	7.98167e-05	0.000501863	7.98167e-05	0.000258922	0.000179564	0.000187313	0.000169483	0.000188414	0.000331968	0.000651722	0.000651722	-0.119956	0.809105	0.171509	unchanged	--	--	--	LMFA01060190	(S)-Methylmalonic acid semialdehyde	2S-methyl-3-oxo-propanoic acid	_	Fatty Acyls [FA]	Fatty Acids and Conjugates [FA01]	Oxo fatty acids [FA0106]	HMDB0002217	Organic compounds	Organic oxygen compounds	Organooxygen compounds	Carbonyl compounds	1,3-dicarbonyl compounds	Endogenous
neg_655	sn-Glycero-3-phosphocholine	3.50807e-05	1.27107e-05	1.18824e-05	8.56642e-06	6.36457e-06	1.40606e-05	1.35678e-05	1.40606e-05	1.40008e-05	6.29953e-06	1.19319e-05	4.54272e-06	4.50539e-06	1.49529e-05	1.19829e-05	1.19829e-05	0.583678	0.251939	0.90646	unchanged	C00670	sn-Glycero-3-phosphocholine; Glycerophosphocholine	Glycerophospholipid metabolism(ko00564);;Ether lipid metabolism(ko00565)	--	--	--	--	--	--	--	HMDB0000086	Organic compounds	Lipids and lipid-like molecules	Glycerophospholipids	Glycerophosphocholines	Glycerophosphocholines	Endogenous;Food;Biological
neg_656	N-acetyl-D-methionine	0	3.95524e-07	0	0	0	0	0	0	2.10556e-05	0	2.292e-07	0	0	4.02246e-06	0	0	-5.99964	0.274638	0.661605	unchanged	--	--	--	--	--	--	--	--	--	--	--	--	--	--	--	--	--
neg_657	L-histidinol phosphate	0	0	1.11237e-05	0	0	0	0.000627089	0	0.0025523	1.94292e-06	0.00339367	0.000109477	3.76161e-05	0.00092868	0.000514274	0.000514274	-3.56207	0.104448	0.967597	unchanged	--	--	--	--	--	--	--	--	--	--	--	--	--	--	--	--	--
neg_658	N3-(4-methoxyfumaroyl)-L-2,3-diaminopropanoate	8.6008e-06	1.67338e-05	3.36067e-05	2.42235e-05	2.86043e-05	5.00833e-06	5.9068e-05	5.00833e-06	7.26315e-05	4.64206e-05	9.46049e-05	4.42335e-05	2.54911e-05	7.45512e-05	7.45202e-05	7.45202e-05	-1.29824	0.00762732	1.47253	down	--	--	--	--	--	--	--	--	--	--	--	--	--	--	--	--	--
neg_659	2-Amino-3-carboxymuconic acid semialdehyde	1.4736e-05	0	1.04826e-05	1.10734e-05	1.36301e-05	1.33611e-05	6.78409e-06	1.33611e-05	1.36614e-06	5.09786e-06	1.33072e-06	9.68645e-06	1.52184e-05	1.19239e-05	0	0	0.650938	0.245535	0.693644	unchanged	--	--	--	--	--	--	--	--	--	--	HMDB0001330	Organic compounds	Organic acids and derivatives	Carboxylic acids and derivatives	Amino acids, peptides, and analogues	Alpha amino acids	Endogenous
neg_660	S-Adenosylmethioninamine	0.00085067	0.000973308	0.00107774	0.00156282	0.00137204	0.000703431	0.00102035	0.000703431	0.000991892	0.0010156	0.000596404	0.00135396	0.00140912	0.000962164	0.00152035	0.00152035	-0.0541436	0.80736	0.318939	unchanged	C01137	S-Adenosylmethioninamine; (5-Deoxy-5-adenosyl)(3-aminopropyl)methylsulfonium; (5-Deoxy-5-adenosyl)(3-aminopropyl)methylsulfonium cation; S-Adenosyl-(5')-3-methylthiopropylamine; S-Adenosyl 3-(methylthio)propylamine; Decarboxy-AdoMet	Cysteine and methionine metabolism(ko00270);;Arginine and proline metabolism(ko00330);;Metabolic pathways(ko01100)	--	--	--	--	--	--	--	HMDB0000988	Organic compounds	Nucleosides, nucleotides, and analogues	5'-deoxyribonucleosides	5'-deoxy-5'-thionucleosides	5'-deoxy-5'-thionucleosides	Endogenous
neg_661	N7-Pan	0.00159736	0.00202197	0.00201137	0.0024386	0.00175971	0.00360808	0.00146113	0.00360808	0.00155548	0.00267902	0.00314927	0.0033824	0.00289828	0.0022134	0.00207055	0.00207055	-0.268716	0.259872	0.70888	unchanged	--	--	--	--	--	--	--	--	--	--	--	--	--	--	--	--	--
neg_662	Sphinganine 1-phosphate	0.000135257	8.01759e-05	0.000114235	0.000229004	0.000191191	5.88049e-05	0.000118621	5.88049e-05	5.58044e-05	6.00928e-05	7.89982e-05	8.85934e-05	0.000162061	0.000183573	0.000120271	0.000120271	0.307294	0.405912	0.406175	unchanged	C01120	Sphinganine 1-phosphate; Dihydrosphingosine 1-phosphate	Sphingolipid metabolism(ko00600)	--	--	--	--	--	--	--	HMDB0001383	Organic compounds	Lipids and lipid-like molecules	Sphingolipids	Phosphosphingolipids	Phosphosphingolipids	Endogenous;Food;Biological
neg_663	TG(16:0/16:1(9Z)/18:1(9Z))	4.27795e-05	4.06296e-06	1.13591e-06	0	0	0	9.58871e-06	0	5.55483e-07	7.13688e-05	6.40952e-05	1.59949e-05	0.000134225	2.97786e-05	1.34844e-06	1.34844e-06	-2.46283	0.0927232	1.19742	unchanged	--	--	--	--	--	--	--	--	--	--	HMDB0005377	Organic compounds	Lipids and lipid-like molecules	Glycerolipids	Triradylcglycerols	Triacylglycerols	Endogenous;Food;Biological
neg_664	PI(16:1(9Z)/0:0)	9.77131e-05	9.72907e-05	0.000118173	9.86451e-05	0.000123213	0.000104427	3.93504e-05	0.000104427	7.73256e-05	0.000304272	8.49889e-05	7.27521e-05	0.000104256	3.39534e-05	3.39553e-05	3.39553e-05	-0.0678593	0.902196	0.118944	unchanged	--	--	--	LMGP06050009	PI(16:1(9Z)/0:0)	1-(9Z-hexadecenoyl)-glycero-3-phospho-(1'-myo-inositol)	LPI(16:1(9Z)/0:0); LPI(16:1)	Glycerophospholipids [GP]	Glycerophosphoinositols [GP06]	Monoacylglycerophosphoinositols [GP0605]	--	--	--	--	--	--	--
neg_665	L-Glutamic-gamma-semialdehyde	7.51792e-06	1.29006e-05	1.65103e-05	1.57522e-05	1.46305e-05	8.40164e-06	2.13521e-05	8.40164e-06	1.78646e-05	1.94335e-05	2.20909e-05	2.04526e-05	1.37279e-05	1.19938e-05	1.84969e-05	1.84969e-05	-0.354012	0.117539	1.03927	unchanged	--	--	--	--	--	--	--	--	--	--	HMDB0002104	Organic compounds	Organic acids and derivatives	Carboxylic acids and derivatives	Amino acids, peptides, and analogues	L-alpha-amino acids	Endogenous
neg_666	D-Galacturonate	0	0	2.27647e-06	0	0	0	0.000130224	0	0.000948664	0	0.00114812	2.29531e-05	6.98869e-06	0.000168108	0.000102028	0.000102028	-4.17707	0.131483	0.895028	unchanged	C00333	D-Galacturonate; D-Galacturonic acid	Pentose and glucuronate interconversions(ko00040);;Ascorbate and aldarate metabolism(ko00053);;Amino sugar and nucleotide sugar metabolism(ko00520);;Metabolic pathways(ko01100);;ABC transporters(ko02010)	--	--	--	--	--	--	--	HMDB0003363	Organic compounds	Organic oxygen compounds	Organooxygen compounds	Carbohydrates and carbohydrate conjugates	Glucuronic acid derivatives	Endogenous;Food;Biological
neg_667	6,7-Dihydro-2-methyl-5H-cyclopenta[b]pyrazine	1.13493e-05	5.24342e-05	0.000104279	0.000112909	9.65905e-05	2.86927e-05	0.000128923	2.86927e-05	9.65509e-05	0.000116402	0.000107209	7.6238e-05	3.4797e-05	7.47902e-05	0.000126086	0.000126086	-0.240073	0.519857	0.448143	unchanged	--	--	--	--	--	--	--	--	--	--	HMDB0037148	Organic compounds	Organoheterocyclic compounds	Diazines	Pyrazines	Pyrazines	Food;Biological
neg_668	2-ethylfuran	1.48043e-05	2.42151e-05	6.65399e-05	6.64612e-05	9.18188e-05	2.13494e-05	6.37935e-05	2.13494e-05	2.4325e-05	0.000101639	5.66348e-05	8.91043e-05	6.69298e-05	3.98956e-05	8.11169e-05	8.11169e-05	-0.397369	0.319924	0.768713	unchanged	--	--	--	--	--	--	--	--	--	--	HMDB0040587	Organic compounds	Organoheterocyclic compounds	Heteroaromatic compounds	_	Heteroaromatic compounds	Food;Biological
neg_669	8-hydroxyquinoline-5-sulfonic acid	0	0	0	0	0	0	3.22567e-06	0	2.67345e-05	0	3.45606e-05	0	0	6.96567e-06	2.14801e-06	2.14801e-06	-4.44808	0.129965	0.897691	unchanged	--	--	--	--	--	--	--	--	--	--	--	--	--	--	--	--	--
neg_670	(1R)-Glutathionyl-(2R)-hydroxy-1,2-dihydronaphthalene	0	4.46192e-06	2.2534e-05	2.22569e-05	1.29926e-05	7.70129e-06	4.42158e-05	7.70129e-06	1.92347e-06	2.28969e-05	2.59243e-05	8.18894e-06	1.80755e-06	8.7139e-06	2.14649e-05	2.14649e-05	0.32842	0.637715	0.258021	unchanged	C14793	(1R)-Glutathionyl-(2R)-hydroxy-1,2-dihydronaphthalene	--	--	--	--	--	--	--	--	--	--	--	--	--	--	--
neg_671	dTDP-D-fucosamine	2.07497e-05	2.04526e-05	4.15354e-05	5.90992e-05	6.63987e-05	2.51437e-05	6.03791e-05	2.51437e-05	3.48005e-05	8.94493e-05	3.91056e-05	7.28819e-05	6.40781e-05	3.92377e-05	6.69983e-05	6.69983e-05	-0.468808	0.165558	1.05901	unchanged	--	--	--	--	--	--	--	--	--	--	--	--	--	--	--	--	--
neg_672	nonaprenyl 4-hydroxybenzoate	0.000145584	2.43891e-05	4.96234e-05	8.97311e-05	3.74865e-05	4.76757e-05	3.1098e-05	4.76757e-05	8.66436e-06	4.07205e-05	2.6368e-05	8.05143e-05	1.43442e-05	1.73576e-05	1.86974e-05	1.86974e-05	1.04215	0.127328	1.02128	unchanged	--	--	--	--	--	--	--	--	--	--	--	--	--	--	--	--	--
neg_673	2-hydroxyhexadecanal	4.73944e-05	3.70845e-05	1.03444e-05	2.72211e-06	3.68189e-06	2.8374e-05	0	2.8374e-05	5.55013e-06	0	0	0	9.28946e-06	7.07613e-06	4.8649e-06	4.8649e-06	2.27482	0.0875836	1.21511	unchanged	--	--	--	LMFA06000252	2-hydroxyhexadecanal	2-hydroxyhexadecanal	_	Fatty Acyls [FA]	Fatty aldehydes [FA06]	_	--	--	--	--	--	--	--
neg_674	PA(16:0/16:1(9Z))	0.00180727	0.000147773	0.0009593	0.00143117	0.00114321	0.00137989	0.000881852	0.00137989	4.09661e-05	0.000370835	0.000497978	0.000838155	0.0012197	0.000169353	8.89755e-05	8.89755e-05	1.26455	0.028184	1.27599	unchanged	--	--	--	LMGP10010911	PA(16:0/16:1(9Z))	1-hexadecanoyl-2-(9Z-hexadecenoyl)-glycero-3-phosphate	PA(32:1); PA(16:0_16:1)	Glycerophospholipids [GP]	Glycerophosphates [GP10]	Diacylglycerophosphates [GP1001]	--	--	--	--	--	--	--
neg_675	PC(o-20:0/20:4(8Z,11Z,14Z,17Z))	0.000218312	0.000154974	8.5298e-05	5.32723e-05	5.35483e-05	0.000168317	5.7702e-05	0.000168317	1.29573e-05	3.46537e-05	3.53072e-05	4.1818e-05	9.60278e-05	0.000112452	1.82826e-05	1.82826e-05	1.17093	0.0578233	1.23781	unchanged	--	--	--	LMGP01020248	PC(O-20:0/20:4(8Z,11Z,14Z,17Z))	1-eicosyl-2-(8Z,11Z,14Z,17Z-eicosatetraenoyl)-sn-glycero-3-phosphocholine	PC(O-40:4); PC(O-20:0/20:4)	Glycerophospholipids [GP]	Glycerophosphocholines [GP01]	1-alkyl,2-acylglycerophosphocholines [GP0102]	HMDB0013442	Organic compounds	Lipids and lipid-like molecules	Glycerophospholipids	Glycerophosphocholines	1-alkyl,2-acylglycero-3-phosphocholines	Endogenous;Food;Biological
neg_676	CDP-DG(16:0/18:2(9Z,12Z))	4.27327e-05	2.15677e-05	2.22997e-05	6.54142e-06	4.40732e-06	3.23543e-05	2.22163e-05	3.23543e-05	0	8.44788e-06	1.83185e-05	2.91102e-05	3.94932e-05	1.95082e-05	0	0	0.405103	0.494635	0.451907	unchanged	--	--	--	LMGP13010007	CDP-DG(16:0/18:2(9Z,12Z))	[({[(2R,3R,5R)-5-(4-amino-2-oxo-1,2-dihydropyrimidin-1-yl)-3,4-dihydroxyoxolan-2-yl]methoxy}(hydroxy)phosphoryl)oxy][(2R)-3-(hexadecanoyloxy)-2-[(9Z,12Z)-octadeca-9,12-dienoyloxy]propoxy]phosphinic acid	CDP-DG(34:2); CDP-DG(16:0_18:2)	Glycerophospholipids [GP]	CDP-Glycerols [GP13]	CDP-diacylglycerols [GP1301]	HMDB0006972	Organic compounds	Lipids and lipid-like molecules	Glycerophospholipids	CDP-glycerols	CDP-diacylglycerols	Endogenous;Food;Biological
neg_677	D-Alanyl-D-alanine	6.29253e-05	0.00017239	0.000374078	0.000344642	0.000332388	8.81341e-05	0.00038831	8.81341e-05	0.000315324	0.000431522	0.000319747	0.000350308	0.000194459	0.000234107	0.000416385	0.000416385	-0.359579	0.279311	0.741723	unchanged	C00993	D-Alanyl-D-alanine; D-Ala-D-Ala	D-Alanine metabolism(ko00473);;Peptidoglycan biosynthesis(ko00550);;Metabolic pathways(ko01100);;Vancomycin resistance(ko01502)	--	--	--	--	--	--	--	HMDB0003459	Organic compounds	Organic acids and derivatives	Carboxylic acids and derivatives	Amino acids, peptides, and analogues	Dipeptides	Endogenous;Food;Biological
neg_678	5-iodo-dCTP	6.22015e-06	9.62466e-06	9.46428e-06	1.3146e-05	1.34195e-05	7.11386e-06	1.18922e-05	7.11386e-06	1.64598e-05	8.19119e-06	9.89603e-06	1.04868e-05	7.31699e-06	1.4092e-05	2.91824e-05	2.91824e-05	-0.431999	0.281783	0.670586	unchanged	--	--	--	--	--	--	--	--	--	--	--	--	--	--	--	--	--
neg_679	Pyrrolidonecarboxylic acid	8.66784e-05	0.000301853	0.000173628	5.87545e-05	6.33467e-05	0.000867344	0.000148986	0.000867344	0.000196641	0.000102123	0.000306973	9.74183e-05	8.37186e-05	0.000204798	0.000103502	0.000103502	0.634875	0.470072	0.603506	unchanged	--	--	--	--	--	--	--	--	--	--	HMDB0000805	Organic compounds	Organic acids and derivatives	Carboxylic acids and derivatives	Amino acids, peptides, and analogues	Proline and derivatives	Endogenous
neg_680	Succinyllipoic acid	7.59957e-08	1.09659e-05	1.54944e-05	1.19069e-05	1.30067e-05	1.68848e-06	3.60535e-05	1.68848e-06	0.000117202	2.00928e-05	7.77875e-05	1.60149e-05	6.34921e-06	2.83764e-05	3.20065e-05	3.20065e-05	-1.7395	0.10098	0.986934	unchanged	--	--	--	--	--	--	--	--	--	--	--	--	--	--	--	--	--
neg_681	gamma-amino-gamma-cyanobutanoic acid	0.000124071	0.000124696	0.000182906	0.000154158	0.000155237	0.000106926	0.000142318	0.000106926	0.000249238	0.000148854	9.51213e-05	0.000232999	9.88876e-05	0.000133239	0.000180351	0.000180351	-0.20142	0.421465	0.460726	unchanged	--	--	--	--	--	--	--	--	--	--	--	--	--	--	--	--	--
neg_682	CDP-DG(18:1(9Z)/22:3(10Z,13Z,16Z))	2.14218e-05	1.48935e-05	9.61994e-06	1.02668e-05	5.21346e-06	1.57866e-05	1.73346e-06	1.57866e-05	0	0	3.5028e-06	9.30589e-06	9.40836e-06	1.54544e-05	9.11419e-07	9.11419e-07	1.03272	0.114987	1.05185	unchanged	--	--	--	LMGP13010035	CDP-DG(18:1(9Z)/22:3(10Z,13Z,16Z))	[({[(2R,3R,5R)-5-(4-amino-2-oxo-1,2-dihydropyrimidin-1-yl)-3,4-dihydroxyoxolan-2-yl]methoxy}(hydroxy)phosphoryl)oxy][(2R)-2-[(10Z,13Z,16Z)-docosa-10,13,16-trienoyloxy]-3-[(9Z)-octadec-9-enoyloxy]propoxy]phosphinic acid	CDP-DG(40:4); CDP-DG(18:1_22:3)	Glycerophospholipids [GP]	CDP-Glycerols [GP13]	CDP-diacylglycerols [GP1301]	HMDB0007001	Organic compounds	Lipids and lipid-like molecules	Glycerophospholipids	CDP-glycerols	CDP-diacylglycerols	Endogenous;Food;Biological
neg_683	Protoporphyrin IX	0.0112646	0.00579062	0.00732201	0.00622777	0.00705181	0.0121391	0.00574544	0.0121391	0.000555395	0.00174574	0.00364143	0.00594359	0.00516943	0.00808864	0.000998192	0.000998192	1.08717	0.0140234	1.4781	unchanged	C02191	Protoporphyrin; Protoporphyrin IX; Porphyrinogen IX	Porphyrin and chlorophyll metabolism(ko00860);;Metabolic pathways(ko01100);;Biosynthesis of secondary metabolites(ko01110)	--	--	--	--	--	--	--	HMDB0000241	Organic compounds	Organoheterocyclic compounds	Tetrapyrroles and derivatives	Porphyrins	Porphyrins	Endogenous;Food;Biological
neg_684	tris-acetate	4.17045e-07	5.44203e-06	8.89509e-06	1.40364e-05	1.27809e-05	0	1.42294e-05	0	1.72324e-05	1.20688e-05	1.339e-05	1.24337e-05	6.86821e-06	6.86396e-06	1.99787e-05	1.99787e-05	-0.670853	0.138899	0.986712	unchanged	--	--	--	--	--	--	--	--	--	--	--	--	--	--	--	--	--
neg_685	N10-Formyl-THF	1.28302e-05	1.8459e-06	1.02519e-05	1.56104e-05	1.48386e-05	1.9048e-05	8.19334e-06	1.9048e-05	5.03752e-06	1.37193e-05	1.31554e-05	6.86146e-06	2.90068e-06	5.62285e-06	0	0	0.804707	0.104512	1.05211	unchanged	--	--	--	--	--	--	--	--	--	--	HMDB0000972	Organic compounds	Organoheterocyclic compounds	Pteridines and derivatives	Pterins and derivatives	Tetrahydrofolic acids	Endogenous;Food;Biological
neg_686	Astilbin	3.08098e-06	3.89931e-06	1.19626e-05	5.05747e-06	8.13531e-06	1.3166e-06	1.85215e-05	1.3166e-06	0.000269127	1.3433e-05	0.000174479	1.93452e-05	4.49416e-06	6.31121e-05	1.16725e-05	1.16725e-05	-3.41836	0.113772	0.944767	unchanged	C17449	Astilbin	--	--	--	--	--	--	--	--	HMDB0033850	Organic compounds	Phenylpropanoids and polyketides	Flavonoids	Flavonoid glycosides	Flavonoid-3-O-glycosides	Food;Biological
neg_687	2,5-Dimethylpyrazine	1.04533e-05	3.04972e-05	6.92406e-05	5.27998e-05	6.27134e-05	1.52745e-05	8.002e-05	1.52745e-05	9.38527e-05	7.08662e-05	6.70288e-05	4.33746e-05	2.69268e-05	5.02062e-05	9.21928e-05	9.21928e-05	-0.469447	0.231108	0.736122	unchanged	--	--	--	--	--	--	--	--	--	--	HMDB0035289	Organic compounds	Organoheterocyclic compounds	Diazines	Pyrazines	Pyrazines	Food;Biological
neg_688	2-Pyrocatechuic acid	2.33417e-05	1.15091e-05	0.000605823	2.88802e-05	8.94946e-06	5.1099e-06	0.00711797	5.1099e-06	0.0198433	0.000288755	0.0214482	0.00274039	0.00148407	0.00829587	0.00668019	0.00668019	-2.96178	0.0619514	1.10955	unchanged	--	--	--	--	--	--	--	--	--	--	HMDB0000397	Organic compounds	Benzenoids	Benzene and substituted derivatives	Benzoic acids and derivatives	Salicylic acids	Endogenous;Food;Biological
neg_689	tryptophanhydroxamate	8.42983e-07	4.58139e-06	1.19617e-05	1.1536e-05	1.21719e-05	2.37595e-06	1.61443e-05	2.37595e-06	7.77266e-06	1.25716e-05	9.30312e-06	1.07301e-05	4.80633e-06	5.56517e-06	1.45442e-05	1.45442e-05	-0.131274	0.760407	0.27705	unchanged	--	--	--	--	--	--	--	--	--	--	--	--	--	--	--	--	--
neg_690	Astringin	8.48975e-07	3.17231e-05	7.27995e-06	0	0	0	0	0	5.16959e-06	0	0	0	0	0	0	0	2.94653	0.31244	0.678692	unchanged	C10245	Astringin	--	LMPK13090007	Astringin	_	_	Polyketides [PK]	Aromatic polyketides [PK13]	Diphenyl ethers, biphenyls, dibenzyls and stilbenes [PK1309]	--	--	--	--	--	--	--
neg_691	2-Dehydro-D-gluconate	0	0	3.89171e-06	1.1184e-08	3.3797e-08	0	0.00032174	0	0.00105518	7.48539e-09	0.00315381	4.8941e-05	1.91383e-05	0.000369209	0.000242465	0.000242465	-3.90795	0.183206	0.790001	unchanged	C06473	2-Keto-D-gluconic acid; 2-Dehydro-D-gluconate; 2-Dehydro-D-gluconic acid; alpha-D-arabino-2-Hexulosonic acid	Pentose phosphate pathway(ko00030);;Metabolic pathways(ko01100);;Microbial metabolism in diverse environments(ko01120)	--	--	--	--	--	--	--	HMDB0011732	Organic compounds	Organic oxygen compounds	Organooxygen compounds	Carbohydrates and carbohydrate conjugates	Sugar acids and derivatives	Endogenous
neg_692	Kaempferol 3-O-glucoside	4.49772e-05	1.35144e-05	6.75535e-07	0	0	0	0	0	0	0	0	0	0	1.52034e-05	0	0	1.9604	0.380456	0.654686	unchanged	C12249	Kaempferol 3-O-glucoside; Kaempferol 3-O-beta-D-glucoside; Astragalin	Biosynthesis of secondary metabolites(ko01110)	--	--	--	--	--	--	--	--	--	--	--	--	--	--
neg_693	CDP-DG(16:0/22:3(10Z,13Z,16Z))	4.50814e-05	2.44178e-05	4.0664e-05	6.80163e-05	6.87242e-05	2.45694e-05	4.42146e-05	2.45694e-05	3.01923e-05	2.78721e-05	4.02445e-05	4.43246e-05	6.25079e-05	8.18226e-05	1.32369e-05	1.32369e-05	0.0725694	0.844859	0.00744748	unchanged	--	--	--	LMGP13010010	CDP-DG(16:0/22:3(10Z,13Z,16Z))	[({[(2R,3R,5R)-5-(4-amino-2-oxo-1,2-dihydropyrimidin-1-yl)-3,4-dihydroxyoxolan-2-yl]methoxy}(hydroxy)phosphoryl)oxy][(2R)-2-[(10Z,13Z,16Z)-docosa-10,13,16-trienoyloxy]-3-(hexadecanoyloxy)propoxy]phosphinic acid	CDP-DG(38:3); CDP-DG(16:0_22:3)	Glycerophospholipids [GP]	CDP-Glycerols [GP13]	CDP-diacylglycerols [GP1301]	HMDB0006975	Organic compounds	Lipids and lipid-like molecules	Glycerophospholipids	CDP-glycerols	CDP-diacylglycerols	Endogenous;Food;Biological
neg_694	2-Oxo-3-hydroxy-4-phosphobutanoic acid	0.00041529	0.000383204	0.000467572	0.000644613	0.000520205	0.000394132	0.000527309	0.000394132	0.00045411	0.000670534	0.000464566	0.000761058	0.000803635	0.000590413	0.000764426	0.000764426	-0.427563	0.0288206	1.47272	unchanged	--	--	--	--	--	--	--	--	--	--	HMDB0006801	Organic compounds	Organic acids and derivatives	Keto acids and derivatives	Short-chain keto acids and derivatives	Short-chain keto acids and derivatives	Endogenous;Food;Biological
neg_695	CDP-DG(16:0/22:6(4Z,7Z,10Z,13Z,16Z,19Z))	7.00765e-05	7.58227e-05	5.67593e-05	4.00872e-05	3.97141e-05	6.29954e-05	4.96669e-05	6.29954e-05	3.03675e-05	4.17464e-05	3.32053e-05	4.91584e-05	0.000142931	5.91435e-05	2.52295e-05	2.52295e-05	0.0495521	0.909877	0.0414905	unchanged	--	--	--	LMGP13010011	CDP-DG(16:0/22:6(4Z,7Z,10Z,13Z,16Z,19Z))	[({[(2R,3R,5R)-5-(4-amino-2-oxo-1,2-dihydropyrimidin-1-yl)-3,4-dihydroxyoxolan-2-yl]methoxy}(hydroxy)phosphoryl)oxy][(2R)-2-[(4Z,7Z,10Z,13Z,16Z,19Z)-docosa-4,7,10,13,16,19-hexaenoyloxy]-3-(hexadecanoyloxy)propoxy]phosphinic acid	CDP-DG(38:6); CDP-DG(16:0_22:6)	Glycerophospholipids [GP]	CDP-Glycerols [GP13]	CDP-diacylglycerols [GP1301]	HMDB0006976	Organic compounds	Lipids and lipid-like molecules	Glycerophospholipids	CDP-glycerols	CDP-diacylglycerols	Endogenous;Food;Biological
neg_696	DG(14:1(9Z)/16:1(9Z)/0:0)	0.00010799	5.797e-05	4.83237e-05	4.87174e-05	3.76684e-05	8.1063e-05	4.17689e-05	8.1063e-05	2.49506e-05	2.6105e-05	2.17594e-05	3.81679e-05	4.04758e-05	5.37326e-05	1.71903e-05	1.71903e-05	0.929329	0.0255293	1.4323	unchanged	--	--	--	--	--	--	--	--	--	--	HMDB0007041	Organic compounds	Lipids and lipid-like molecules	Glycerolipids	Diradylglycerols	1,2-diacylglycerols	Endogenous;Food;Biological
neg_697	Glutathione	4.96016e-07	4.97028e-05	1.61324e-05	9.60416e-06	2.99845e-05	3.15609e-07	2.36584e-05	3.15609e-07	2.85039e-05	2.19956e-05	2.82265e-05	9.35988e-06	4.43635e-06	2.96331e-05	0.000106243	0.000106243	-0.814217	0.355916	0.568552	unchanged	C00051	Glutathione; 5-L-Glutamyl-L-cysteinylglycine; N-(N-gamma-L-Glutamyl-L-cysteinyl)glycine; gamma-L-Glutamyl-L-cysteinyl-glycine; GSH; Reduced glutathione	Cysteine and methionine metabolism(ko00270);;Glutathione metabolism(ko00480);;Metabolic pathways(ko01100);;ABC transporters(ko02010)	--	--	--	--	--	--	--	HMDB0000125	Organic compounds	Organic acids and derivatives	Carboxylic acids and derivatives	Amino acids, peptides, and analogues	Peptides	Endogenous;Food;Synthetic;Biological
neg_698	Adenine	2.91641e-05	2.03392e-05	4.34921e-05	3.42173e-05	3.07243e-05	2.17424e-05	4.33738e-05	2.17424e-05	3.11014e-05	4.46331e-05	3.78924e-05	3.75839e-05	1.3303e-05	2.03666e-05	3.84439e-05	3.84439e-05	-0.00175286	0.994498	0.0721557	unchanged	C00147	Adenine; 6-Aminopurine	Purine metabolism(ko00230);;Metabolic pathways(ko01100)	--	--	--	--	--	--	--	HMDB0000034	Organic compounds	Organoheterocyclic compounds	Imidazopyrimidines	Purines and purine derivatives	6-aminopurines	Endogenous;Food;Biological
neg_699	Guanosine diphosphate mannose	1.86597e-05	7.70266e-05	1.40408e-05	2.67085e-05	6.87001e-05	0.00021367	1.9397e-05	0.00021367	1.41881e-05	6.79309e-06	1.01308e-05	6.55618e-06	3.70707e-05	4.24669e-05	0.000167706	0.000167706	0.621087	0.540461	0.46143	unchanged	--	--	--	--	--	--	--	--	--	--	HMDB0001163	Organic compounds	Nucleosides, nucleotides, and analogues	Purine nucleotides	Purine nucleotide sugars	Purine nucleotide sugars	Endogenous;Food;Biological
neg_700	Ribose	7.70152e-06	5.49889e-06	2.47373e-06	3.16208e-06	1.33658e-06	1.22684e-06	5.92992e-06	1.22684e-06	4.53013e-06	2.90307e-06	9.61701e-06	3.62821e-06	1.99914e-06	6.19874e-06	1.13361e-06	1.13361e-06	-0.134976	0.794893	0.127549	unchanged	C08353	beta-D-Ribopyranose; Ribose	--	--	--	--	--	--	--	--	HMDB0000283	Organic compounds	Organic oxygen compounds	Organooxygen compounds	Carbohydrates and carbohydrate conjugates	Pentoses	Endogenous;Food;Biological
neg_701	L-ribose	0.000412687	0.000110035	9.15788e-05	4.42597e-05	3.78552e-05	0.000312825	5.541e-05	0.000312825	1.76657e-05	3.86253e-05	2.75581e-05	2.75063e-05	4.91309e-05	2.35087e-05	1.60776e-05	1.60776e-05	2.41179	0.0708748	1.31134	unchanged	--	--	--	--	--	--	--	--	--	--	--	--	--	--	--	--	--
neg_702	AICAR	3.35398e-05	7.43973e-05	0.00010843	2.59545e-05	1.95416e-05	1.41057e-05	4.53854e-05	1.41057e-05	8.51111e-05	2.05186e-05	6.63209e-06	4.57436e-05	2.83398e-05	8.15387e-05	4.20401e-05	4.20401e-05	0.0522507	0.925517	0.205101	unchanged	C04677	1-(5'-Phosphoribosyl)-5-amino-4-imidazolecarboxamide; 5'-Phosphoribosyl-5-amino-4-imidazolecarboxamide; 5'-Phospho-ribosyl-5-amino-4-imidazole carboxamide; AICAR; 5-Aminoimidazole-4-carboxamide ribotide; 5-Phosphoribosyl-4-carbamoyl-5-aminoimidazole; 5-Amino-1-(5-phospho-D-ribosyl)imidazole-4-carboxamide	Purine metabolism(ko00230);;Histidine metabolism(ko00340);;Metabolic pathways(ko01100);;Biosynthesis of secondary metabolites(ko01110)	--	--	--	--	--	--	--	HMDB0001517	Organic compounds	Nucleosides, nucleotides, and analogues	Imidazole ribonucleosides and ribonucleotides	1-ribosyl-imidazolecarboxamides	1-ribosyl-imidazolecarboxamides	Endogenous;Food;Biological
neg_703	PA(16:1(9Z)/18:1(9Z))	0.0146479	0.0157393	0.0164642	0.0227551	0.020283	0.0127039	0.0188191	0.0127039	0.0176707	0.020786	0.0121842	0.0193307	0.0220098	0.0147395	0.0189845	0.0189845	-0.0501303	0.745666	0.452566	unchanged	--	--	--	LMGP10010903	PA(16:1(9Z)/18:1(9Z))	1-(9Z-hexadecenoyl)-2-(9Z-octadecenoyl)-glycero-3-phosphate	PA(34:2); PA(16:1_18:1)	Glycerophospholipids [GP]	Glycerophosphates [GP10]	Diacylglycerophosphates [GP1001]	--	--	--	--	--	--	--
neg_704	trans-Cinnamic acid	1.78164e-05	5.04825e-07	1.7346e-05	1.82319e-05	1.97816e-05	1.2171e-05	1.04997e-05	1.2171e-05	0	1.80581e-05	9.99467e-06	1.68649e-05	2.47429e-05	5.24529e-07	0	0	0.457141	0.435792	0.40969	unchanged	C00423	trans-Cinnamate; trans-Cinnamic acid; (E)-Cinnamate; (2E)-3-Phenylprop-2-enoate	Ubiquinone and other terpenoid-quinone biosynthesis(ko00130);;Phenylalanine metabolism(ko00360);;Metabolic pathways(ko01100);;Biosynthesis of secondary metabolites(ko01110);;Microbial metabolism in diverse environments(ko01120);;Degradation of aromatic compounds(ko01220)	--	--	--	--	--	--	--	HMDB0000930	Organic compounds	Phenylpropanoids and polyketides	Cinnamic acids and derivatives	Cinnamic acids	Cinnamic acids	Endogenous;Food;Biological
neg_705	N-amino DAP	0.00227576	0.00107994	0.00131465	0.00394556	0.00293354	0.00208284	0.00153211	0.00208284	0.000846917	0.00289874	0.0020866	0.00501506	0.00156969	0.00202041	0.000663704	0.000663704	0.00603288	0.989557	0.101277	unchanged	--	--	--	--	--	--	--	--	--	--	--	--	--	--	--	--	--
neg_706	S(8)-aminomethyldihydrolipoamide	0.000415291	0.00060833	5.91682e-05	2.09863e-07	0	1.51262e-05	0.000118232	1.51262e-05	8.92562e-05	3.24248e-05	0.000396331	3.64716e-05	6.726e-05	0.000347909	8.24961e-05	8.24961e-05	0.209228	0.832446	0.187895	unchanged	--	--	--	--	--	--	--	--	--	--	--	--	--	--	--	--	--
neg_707	a-Ketoisovaleric acid	0	2.34902e-07	2.3549e-06	2.53242e-07	8.2631e-07	0	6.95404e-05	0	0.000284459	2.112e-06	0.000179159	1.15587e-05	0	6.87371e-05	3.87702e-05	3.87702e-05	-2.99783	0.128468	0.912194	unchanged	--	--	--	--	--	--	--	--	--	--	HMDB0000019	Organic compounds	Organic acids and derivatives	Keto acids and derivatives	Short-chain keto acids and derivatives	Short-chain keto acids and derivatives	Endogenous;Food;Biological
neg_708	15(S)-HPETE	1.31101e-05	2.09212e-05	2.50486e-05	3.88404e-05	2.02904e-05	7.17125e-06	2.52037e-05	7.17125e-06	1.31548e-05	4.55827e-05	2.59839e-05	1.652e-05	1.89731e-06	1.62719e-05	3.1014e-05	3.1014e-05	0.00154374	0.997261	0.0202288	unchanged	C05966	15(S)-HPETE; (5Z,8Z,11Z,13E)-(15S)-15-Hydroperoxyicosa-5,8,11,13-tetraenoic acid; 15-Hydroperoxyeicosatetraenoate; 15-Hydroperoxyicosatetraenoate; 15-Hydroperoxyeicosatetraenoic acid; 15-Hydroperoxyicosatetraenoic acid; (5Z,8Z,11Z,13E)-(15S)-15-Hydroperoxyicosa-5,8,11,13-tetraenoate	Arachidonic acid metabolism(ko00590);;Metabolic pathways(ko01100)	--	--	--	--	--	--	--	HMDB0004244	Organic compounds	Lipids and lipid-like molecules	Fatty Acyls	Eicosanoids	Hydroperoxyeicosatetraenoic acids	Endogenous;Food;Biological
neg_709	4-guanidinobutanoic acid	2.25107e-06	1.1634e-05	2.66007e-05	2.53488e-05	2.27722e-05	4.22512e-06	5.18658e-05	4.22512e-06	0.000142146	3.22169e-05	0.000150086	3.39956e-05	1.1178e-05	5.03739e-05	5.65811e-05	5.65811e-05	-1.71967	0.066073	1.09213	unchanged	--	--	--	--	--	--	--	--	--	--	HMDB0031842	Organic compounds	Phenylpropanoids and polyketides	Stilbenes	_	Stilbenes	Endogenous;Food;Biological
neg_710	Butyl 2-methyl butanoate	8.59609e-06	3.4949e-05	8.64723e-05	7.16001e-05	8.08376e-05	1.69406e-05	0.000101518	1.69406e-05	0.000131408	9.61001e-05	0.000166581	9.319e-05	3.84126e-05	7.99487e-05	0.000113275	0.000113275	-0.842529	0.0481142	1.14921	unchanged	--	--	--	--	--	--	--	--	--	--	--	--	--	--	--	--	--
neg_711	dimethylsuberimidate	0.000139814	3.71375e-05	2.42015e-05	3.63467e-05	2.03349e-05	2.98151e-05	2.40325e-05	2.98151e-05	9.05183e-05	0.000453202	5.67256e-05	0.000195841	7.04156e-05	9.62563e-05	5.7048e-05	5.7048e-05	-1.71043	0.117038	1.06244	unchanged	--	--	--	--	--	--	--	--	--	--	--	--	--	--	--	--	--
neg_712	Heptenal	5.60485e-06	2.23245e-05	3.22588e-05	2.84798e-05	2.19024e-05	4.50738e-06	4.00984e-05	4.50738e-06	6.78171e-05	2.6775e-05	3.8826e-05	3.35276e-05	1.39161e-05	2.30125e-05	4.38635e-05	4.38635e-05	-0.674908	0.137944	0.890959	unchanged	--	--	--	--	--	--	--	--	--	--	--	--	--	--	--	--	--
neg_713	2-Methoxy-3-isobutylpyrazine	1.16688e-05	4.43478e-05	7.7747e-05	7.66154e-05	7.07913e-05	1.4703e-05	7.98592e-05	1.4703e-05	6.50947e-05	0.000113714	4.44066e-05	8.5753e-05	3.54338e-05	5.2937e-05	9.02918e-05	9.02918e-05	-0.376085	0.325097	0.705788	unchanged	--	--	--	--	--	--	--	--	--	--	HMDB0031860	Organic compounds	Organoheterocyclic compounds	Diazines	Pyrazines	Methoxypyrazines	Endogenous;Food;Biological
neg_714	Aminoacetone	0	0	0	0	0	0	5.31375e-06	0	2.2071e-05	0	3.06035e-05	8.98201e-07	0	5.67552e-06	4.94709e-06	4.94709e-06	-3.59466	0.119327	0.925367	unchanged	C01888	Aminoacetone; 1-Amino-2-propanone	Glycine, serine and threonine metabolism(ko00260)	--	--	--	--	--	--	--	HMDB0002134	Organic compounds	Organic oxygen compounds	Organooxygen compounds	Carbonyl compounds	Alpha-amino ketones	Endogenous;Food;Biological
neg_715	1-phospho-N-acetylmuramoyl-L-alanyl-D-glutamate	8.68094e-06	1.68273e-06	2.5271e-05	2.45623e-05	2.91445e-05	3.616e-07	1.88214e-05	3.616e-07	1.06277e-07	4.56699e-05	2.4605e-05	2.75657e-05	1.4541e-05	0	0	0	-0.0517487	0.944989	0.141475	unchanged	--	--	--	--	--	--	--	--	--	--	--	--	--	--	--	--	--
neg_716	3-Carboxy-2,3,4,9-tetrahydro-1H-pyrido[3,4-b]indole-1-propanoic acid	4.83474e-05	3.76466e-05	5.70344e-05	5.21259e-05	4.24464e-05	2.30566e-05	5.82126e-05	2.30566e-05	4.80225e-05	0.000158296	7.86022e-05	0.000108214	9.5977e-05	3.3331e-05	4.18908e-05	4.18908e-05	-0.823578	0.0845105	1.22623	unchanged	--	--	--	--	--	--	--	--	--	--	HMDB0034881	Organic compounds	Alkaloids and derivatives	Harmala alkaloids	_	Harmala alkaloids	Food;Biological
neg_717	hexanediol 1,6-bisphosphate	0	0	8.0862e-07	0	0	0	1.36286e-05	0	1.3619e-05	0	1.13574e-05	8.0427e-06	5.27059e-06	1.39388e-05	1.71583e-05	1.71583e-05	-2.26487	0.0209064	1.34261	unchanged	--	--	--	--	--	--	--	--	--	--	--	--	--	--	--	--	--
neg_718	2-methyl-3-methyldithiofuran	7.63615e-06	8.21259e-06	1.00708e-05	1.22017e-05	1.3125e-05	8.51294e-06	1.10728e-05	8.51294e-06	1.0577e-05	1.54917e-05	9.08235e-06	1.65021e-05	1.73021e-05	1.16208e-05	1.7557e-05	1.7557e-05	-0.470338	0.0305041	1.4642	unchanged	--	--	--	--	--	--	--	--	--	--	--	--	--	--	--	--	--
neg_719	Dehydroergosterol	2.38983e-05	1.17788e-05	1.0463e-05	9.67455e-06	3.64701e-06	1.91219e-05	1.2093e-05	1.91219e-05	1.99937e-06	1.36132e-05	8.4263e-06	9.91737e-06	1.25935e-05	1.45126e-05	2.07426e-06	2.07426e-06	0.522254	0.241762	0.774102	unchanged	--	--	--	LMST01031023	Dehydroergosterol	Ergosta-5,7,9(11),22-tetraen-3beta-ol	_	Sterol Lipids [ST]	Sterols [ST01]	Ergosterols and C24-methyl derivatives [ST0103]	--	--	--	--	--	--	--
neg_720	Folic acid	2.80638e-05	4.80825e-05	4.56221e-05	5.07392e-05	3.95703e-05	2.91995e-05	3.81711e-05	2.91995e-05	3.07831e-05	4.13423e-05	3.89071e-05	5.91826e-05	6.56628e-05	6.62998e-05	3.40221e-05	3.40221e-05	-0.266736	0.252673	0.88291	unchanged	C00504	Folate; Pteroylglutamic acid; Folic acid	One carbon pool by folate(ko00670);;Folate biosynthesis(ko00790);;Metabolic pathways(ko01100)	--	--	--	--	--	--	--	HMDB0000121	Organic compounds	Organic acids and derivatives	Carboxylic acids and derivatives	Amino acids, peptides, and analogues	Glutamic acid and derivatives	Food;Synthetic;Biological
neg_721	Canavanine	1.40638e-05	2.80116e-05	5.8947e-05	4.35036e-05	3.5775e-05	1.37523e-05	0.000338561	1.37523e-05	0.00177107	9.23058e-05	0.000914178	9.31182e-05	6.58635e-05	0.00032066	0.000258771	0.000258771	-2.72276	0.126798	0.922599	unchanged	C00308	Canavanine; L-Canavanine; 2-Amino-4-(guanidinooxy)butyric acid	--	--	--	--	--	--	--	--	HMDB0002706	Organic compounds	Organic acids and derivatives	Carboxylic acids and derivatives	Amino acids, peptides, and analogues	L-alpha-amino acids	Food;Biological
neg_722	PC(20:2(11Z,14Z)/14:1(9Z))	0.000152397	0.000102148	0.000119731	9.00601e-05	6.08158e-05	0.000136773	9.39362e-05	0.000136773	5.21627e-05	9.06587e-05	4.86471e-05	9.99358e-05	0.00012782	9.97788e-05	5.22379e-05	5.22379e-05	0.404019	0.135648	0.959818	unchanged	--	--	--	LMGP01011838	PC(20:2(11Z,14Z)/14:1(9Z))	1-(11Z,14Z-eicosadienoyl)-2-(9Z-tetradecenoyl)-glycero-3-phosphocholine	PC(34:3); PC(14:1_20:2)	Glycerophospholipids [GP]	Glycerophosphocholines [GP01]	Diacylglycerophosphocholines [GP0101]	HMDB0008329	Organic compounds	Lipids and lipid-like molecules	Glycerophospholipids	Glycerophosphocholines	Phosphatidylcholines	Endogenous;Food;Biological
neg_723	ergosta-5,7,24(28)-trien-3beta-ol	3.44661e-05	1.51527e-05	1.9042e-05	1.57354e-05	1.07085e-05	2.73904e-05	1.48815e-05	2.73904e-05	7.32142e-06	1.13331e-05	7.9334e-06	1.30368e-05	9.32344e-06	2.07585e-05	9.02367e-06	9.02367e-06	0.803146	0.0442453	1.36764	unchanged	C15778	5,7,24(28)-Ergostatrienol; Ergosta-5,7,24(28)-trien-3beta-ol	Steroid biosynthesis(ko00100);;Metabolic pathways(ko01100)	--	--	--	--	--	--	--	HMDB0006848	Organic compounds	Lipids and lipid-like molecules	Steroids and steroid derivatives	Ergostane steroids	Ergosterols and derivatives	Endogenous;Food;Biological
neg_724	L-2-Amino-3-oxobutanoic acid	0.000116563	3.11814e-05	8.68836e-06	0	0	4.48869e-06	4.95182e-05	4.48869e-06	7.92988e-06	2.17516e-06	3.30062e-05	2.75147e-06	9.38086e-06	7.65485e-05	2.78722e-06	2.78722e-06	0.644947	0.582511	0.409412	unchanged	C03508	L-2-Amino-3-oxobutanoic acid; L-2-Amino-3-oxobutanoate; L-2-Amino-acetoacetate; (S)-2-Amino-3-oxobutanoic acid	Glycine, serine and threonine metabolism(ko00260)	LMFA01060172	2S-amino-3-oxo-butanoic acid	2S-amino-3-oxo-butanoic acid	L-2-Amino-3-oxobutanoic acid	Fatty Acyls [FA]	Fatty Acids and Conjugates [FA01]	Oxo fatty acids [FA0106]	HMDB0006454	Organic compounds	Organic acids and derivatives	Carboxylic acids and derivatives	Amino acids, peptides, and analogues	L-alpha-amino acids	Endogenous
neg_725	E-2-Hexen-1-ol	1.05425e-05	3.98664e-05	0.000156987	4.72172e-05	9.30029e-05	2.29672e-05	0.000133639	2.29672e-05	4.31329e-05	4.26765e-05	3.56807e-05	3.97453e-05	1.65815e-05	4.41945e-05	6.13813e-05	6.13813e-05	0.831258	0.197046	0.893455	unchanged	--	--	--	--	--	--	--	--	--	--	--	--	--	--	--	--	--
neg_726	5-L-Glutamyl-taurine	0.00696399	0.00257783	0.000431803	0.000110149	9.69669e-05	0.00053428	0.00178767	0.00053428	0.00190403	0.000735015	0.00263059	0.000795445	0.000758331	0.00287297	0.000602414	0.000602414	0.279762	0.761796	0.284299	unchanged	C05844	5-L-Glutamyl-taurine; 5-Glutamyl-taurine; Glutaurine	Taurine and hypotaurine metabolism(ko00430)	--	--	--	--	--	--	--	HMDB0004195	Organic compounds	Organic acids and derivatives	Carboxylic acids and derivatives	Amino acids, peptides, and analogues	Glutamine and derivatives	Endogenous
neg_727	decoyinine	1.38046e-06	6.11347e-06	6.30621e-06	3.86175e-06	4.30237e-06	1.64511e-06	6.66055e-06	1.64511e-06	2.66006e-06	5.28867e-06	3.90944e-06	1.19889e-06	5.46547e-07	1.77959e-06	2.29813e-06	2.29813e-06	0.775658	0.108223	0.978803	unchanged	--	--	--	--	--	--	--	--	--	--	--	--	--	--	--	--	--
neg_728	L-Ala-D-Glu-meso-A2pm	0.000140336	3.70723e-05	8.70117e-05	0.000265275	0.000234999	0.00110516	0.000108439	0.00110516	0.000110219	6.84594e-05	0.000136082	9.03785e-05	0.000111132	2.6844e-05	0.000160126	0.000160126	1.49217	0.243923	0.843894	unchanged	--	--	--	--	--	--	--	--	--	--	--	--	--	--	--	--	--
neg_729	O-methylserine	1.67342e-05	7.01409e-06	1.02168e-05	1.12163e-05	8.2095e-06	1.12897e-05	1.03246e-05	1.12897e-05	6.71294e-06	6.03419e-06	6.08112e-06	6.3123e-06	7.16543e-06	8.93133e-06	1.16144e-05	1.16144e-05	0.50504	0.0464197	1.32877	unchanged	--	--	--	--	--	--	--	--	--	--	--	--	--	--	--	--	--
neg_730	D,L-cyclohexanephosphinothricin	8.11081e-06	1.70945e-05	2.60029e-05	1.04882e-05	3.91479e-06	7.01591e-06	1.51385e-05	7.01591e-06	5.29626e-05	1.04661e-05	2.22603e-05	8.67651e-06	6.88206e-06	3.19206e-05	1.25913e-05	1.25913e-05	-0.731862	0.264347	0.57758	unchanged	--	--	--	--	--	--	--	--	--	--	--	--	--	--	--	--	--
neg_731	delta-Octalactone	5.78352e-07	8.45177e-06	2.13098e-05	1.69837e-05	1.62453e-05	1.28113e-06	2.29192e-05	1.28113e-06	1.3675e-05	1.98442e-05	1.58079e-05	1.81562e-05	9.08831e-06	9.82068e-06	2.13847e-05	2.13847e-05	-0.296263	0.483236	0.508453	unchanged	--	--	--	--	--	--	--	--	--	--	--	--	--	--	--	--	--
neg_732	sn-glycerol-1-phosphate	1.16802e-05	1.5462e-05	1.49747e-05	2.03496e-05	2.29972e-05	1.19172e-05	1.41497e-05	1.19172e-05	1.57129e-05	2.18768e-05	1.26991e-05	2.37827e-05	2.654e-05	1.55872e-05	2.92949e-05	2.92949e-05	-0.383515	0.11818	1.13233	unchanged	--	--	--	--	--	--	--	--	--	--	--	--	--	--	--	--	--
neg_733	IPC 18:0;3/24:0;2	8.90991e-05	3.51251e-05	0.000171023	5.52595e-05	8.95691e-05	0.000152867	1.57632e-05	0.000152867	0	2.63862e-06	0	4.58875e-06	0	3.18959e-06	0	0	5.86874	0.00797844	1.84681	up	--	--	--	--	--	--	--	--	--	--	--	--	--	--	--	--	--
neg_734	L-Carnitine	0.000390984	0.000476768	0.00040244	0.000540582	0.000362113	0.000698521	0.000289972	0.000698521	0.000310527	0.000479546	0.000635551	0.000605327	0.000505927	0.000421079	0.000328663	0.000328663	-0.0560501	0.802074	0.14017	unchanged	C00318	L-Carnitine; L-gamma-Trimethyl-beta-hydroxybutyrobetaine; Vitamin BT; 3-Carboxy-2-hydroxy-N,N,N-trimethyl-1-propanaminium hydroxide, inner salt; Levocarnitine; (R)-Carnitine	--	--	--	--	--	--	--	--	HMDB0000062	Organic compounds	Organic nitrogen compounds	Organonitrogen compounds	Quaternary ammonium salts	Carnitines	Endogenous;Food;Synthetic;Biological
neg_735	Lanosterin	0.00040762	0.00227815	0.000264068	0.000286304	0.00057604	0.000357579	0.000614872	0.000357579	0.000720266	0.00180862	0.000297832	0.000558647	0.000798452	0.0011998	0.0014661	0.0014661	-0.517636	0.400838	0.641441	unchanged	--	--	--	--	--	--	--	--	--	--	HMDB0001251	Organic compounds	Lipids and lipid-like molecules	Prenol lipids	Triterpenoids	Triterpenoids	Endogenous;Food;Biological
neg_736	4,4-Dimethylcholesta-8,14,24-trienol	0.00341056	0.00432622	0.00150427	0.00252271	0.00108217	0.00369967	0.00459152	0.00369967	0.00179596	0.00445264	0.00328808	0.000766989	0.00302784	0.00172267	0.00235278	0.00235278	0.280114	0.454303	0.387374	unchanged	--	--	--	--	--	--	--	--	--	--	HMDB0001023	Organic compounds	Lipids and lipid-like molecules	Steroids and steroid derivatives	Cholestane steroids	Cholesterols and derivatives	Endogenous;Food;Biological
neg_737	4-alpha-Methyl-5-alpha-cholest-7-en-3-one	0.000117984	6.72296e-05	7.17728e-05	7.08488e-05	2.50058e-05	0.000120224	7.56472e-05	0.000120224	1.996e-05	1.28575e-05	1.08283e-05	9.36547e-06	1.53612e-05	2.54157e-05	2.5536e-05	2.5536e-05	2.20116	0.00223783	1.90895	up	--	--	--	--	--	--	--	--	--	--	HMDB0011606	Organic compounds	Lipids and lipid-like molecules	Steroids and steroid derivatives	Cholestane steroids	Cholesterols and derivatives	Endogenous;Food;Biological
neg_738	PC(18:0/22:5(7Z,10Z,13Z,16Z,19Z))	0.000181724	0.000133016	0.000147693	0.000244423	0.000172784	0.000138548	0.000124541	0.000138548	8.76296e-05	0.000150172	8.5254e-05	0.000160985	0.000167175	0.000138454	0.00015203	0.00015203	0.279144	0.182774	0.730937	unchanged	--	--	--	LMGP01010818	PC(18:0/22:5(7Z,10Z,13Z,16Z,19Z))	1-octadecanoyl-2-(7Z,10Z,13Z,16Z,19Z-docosapentaenoyl)-sn-glycero-3-phosphocholine	PC(18:0/22:5); PC(40:5); PC(18:0_22:5)	Glycerophospholipids [GP]	Glycerophosphocholines [GP01]	Diacylglycerophosphocholines [GP0101]	HMDB0008056	_	_	_	_	_	Endogenous;Food;Biological
neg_739	Pentanoic acid	5.0894e-05	5.05648e-05	4.13797e-05	3.9165e-05	2.94757e-05	3.66772e-05	5.45031e-05	3.66772e-05	0.000108407	3.96845e-05	3.38638e-05	3.39922e-05	3.3915e-05	8.12503e-05	8.90222e-05	8.90222e-05	-0.473159	0.222125	0.709261	unchanged	C00803	Pentanoate; Valerate; Pentanoic acid; Valeric acid; Valerianic acid; n-Pentanoate; n-Valeric acid	--	LMFA01010005	Valeric acid	Pentanoic acid	C5:0; Valerianic acid	Fatty Acyls [FA]	Fatty Acids and Conjugates [FA01]	Straight chain fatty acids [FA0101]	HMDB0000892	Organic compounds	Lipids and lipid-like molecules	Fatty Acyls	Fatty acids and conjugates	Straight chain fatty acids	Endogenous;Food;Biological
neg_740	L-Asparagine	0.000105387	0.000296967	0.000635712	0.000442483	0.000423407	0.000135503	0.000699247	0.000135503	0.00020248	0.000645226	0.000161797	0.000479972	0.000202873	0.000182964	0.00058466	0.00058466	0.154853	0.740649	0.150779	unchanged	C00152	L-Asparagine; 2-Aminosuccinamic acid	Alanine, aspartate and glutamate metabolism(ko00250);;Cyanoamino acid metabolism(ko00460);;Aminoacyl-tRNA biosynthesis(ko00970);;Metabolic pathways(ko01100);;Biosynthesis of secondary metabolites(ko01110);;Biosynthesis of amino acids(ko01230)	--	--	--	--	--	--	--	HMDB0000168	Organic compounds	Organic acids and derivatives	Carboxylic acids and derivatives	Amino acids, peptides, and analogues	Asparagine and derivatives	Endogenous;Food;Synthetic;Biological
neg_741	S-Acetyldihydrolipoamide	7.97778e-06	1.29489e-05	4.2109e-05	4.44088e-05	4.99808e-05	9.78192e-06	3.78902e-05	9.78192e-06	1.79936e-05	6.57287e-05	3.68278e-05	3.88397e-05	1.7e-05	1.66696e-05	2.75114e-05	2.75114e-05	-0.104934	0.821961	0.231474	unchanged	C01136	S-Acetyldihydrolipoamide; 6-S-Acetyldihydrolipoamide	--	LMFA08010023	S-Acetyldihydrolipoamide	6-(acetylsulfanyl)-8-sulfanyloctanamide	_	Fatty Acyls [FA]	Fatty amides [FA08]	Primary amides [FA0801]	HMDB0001526	Organic compounds	Lipids and lipid-like molecules	Fatty Acyls	Fatty amides	Fatty amides	Endogenous;Food;Biological
neg_742	1-Hydroxy-2-methyl-2-butenyl 4-diphosphate	2.67233e-05	4.69826e-05	7.40672e-05	2.29537e-05	3.68008e-05	1.63804e-05	2.83403e-05	1.63804e-05	2.41182e-05	1.06332e-05	3.31946e-06	9.28962e-06	6.21855e-06	1.55529e-05	2.248e-05	2.248e-05	1.46124	0.0203538	1.56217	unchanged	C11811	1-Hydroxy-2-methyl-2-butenyl 4-diphosphate; (E)-4-Hydroxy-3-methyl-but-2-enyl diphosphate; (E)-4-Hydroxy-3-methylbut-2-en-1-yl diphosphate	Terpenoid backbone biosynthesis(ko00900);;Metabolic pathways(ko01100);;Biosynthesis of secondary metabolites(ko01110)	LMPR01010009	(2E)-4-hydroxy-3-methylbut-2-en-1-yl trihydrogen diphosphate	(2E)-4-hydroxy-3-methylbut-2-en-1-yl trihydrogen diphosphate	(2E)-4-hydroxy-3-methylbut-2-en-1-yl diphosphate;(E)-4-Hydroxy-3-methylbut-2-enyl diphosphate; 1-Hydroxy-2-methyl-2-butenyl 4-diphosphate	Prenol Lipids [PR]	Isoprenoids [PR01]	C5 isoprenoids (hemiterpenes) [PR0101]	--	--	--	--	--	--	--
neg_743	beta-ketophosphonate	6.06409e-05	0.000153005	6.68872e-06	6.52941e-05	7.82327e-05	0.000432128	1.18773e-05	0.000432128	6.16168e-06	1.68993e-05	2.95864e-06	4.91663e-06	0.000141241	0.00011023	0.000271172	0.000271172	0.545328	0.603393	0.382175	unchanged	--	--	--	--	--	--	--	--	--	--	--	--	--	--	--	--	--
neg_744	5'-(p-nitrophenyl)thioadenosine	7.92391e-06	5.11417e-05	9.83704e-06	5.89661e-06	4.87965e-06	5.31517e-06	1.15155e-05	5.31517e-06	4.83498e-05	3.94359e-06	9.55033e-06	1.38694e-05	2.27683e-06	5.65338e-05	5.57258e-06	5.57258e-06	-0.537675	0.569153	0.34383	unchanged	--	--	--	--	--	--	--	--	--	--	--	--	--	--	--	--	--
neg_745	alpha-methylmethionine	2.20883e-05	3.76857e-05	8.82827e-05	7.0419e-05	7.50737e-05	1.68183e-05	0.000109527	1.68183e-05	0.000109318	0.000139369	0.000150707	0.000104792	5.34562e-05	6.8784e-05	0.000103443	0.000103443	-0.797612	0.0353095	1.26095	unchanged	--	--	--	--	--	--	--	--	--	--	--	--	--	--	--	--	--
neg_746	Pyrroline hydroxycarboxylic acid	7.23258e-06	1.28828e-05	1.51061e-05	8.78842e-06	1.32291e-05	1.15094e-05	2.11128e-05	1.15094e-05	1.46605e-05	1.55161e-05	6.24787e-06	1.65471e-05	7.43139e-06	1.9959e-05	1.74646e-05	1.74646e-05	-0.122528	0.669215	0.307011	unchanged	--	--	--	--	--	--	--	--	--	--	HMDB0001369	Organic compounds	Organic acids and derivatives	Carboxylic acids and derivatives	Amino acids, peptides, and analogues	Alpha amino acids and derivatives	Endogenous
neg_747	myxothiazol	3.91125e-05	3.92547e-05	3.80587e-05	1.73073e-05	2.62368e-05	4.1221e-05	1.12658e-05	4.1221e-05	1.26334e-05	1.85776e-05	5.78963e-06	1.30855e-05	1.89269e-05	5.71004e-06	7.10277e-06	7.10277e-06	1.37654	0.00557142	1.72068	up	--	--	--	--	--	--	--	--	--	--	--	--	--	--	--	--	--
neg_748	PA(16:0/18:1(9Z))	0.00300385	0.00339334	0.00338482	0.00462299	0.00416902	0.00240646	0.0029379	0.00240646	0.00277499	0.00357202	0.00247341	0.00440902	0.00448254	0.00298451	0.00420377	0.00420377	-0.0580418	0.746637	0.387189	unchanged	--	--	--	LMGP10010032	PA(16:0/18:1(9Z))	1-hexadecanoyl-2-(9Z-octadecenoyl)-sn-glycero-3-phosphate	9-Octadecenoic acid (Z)-, 1-[[(1-oxohexadecyl)oxy]methyl]-2-(phosphonooxy)ethyl ester, (R)-; PA(16:0/18:1); PA(34:1); PA(16:0_18:1)	Glycerophospholipids [GP]	Glycerophosphates [GP10]	Diacylglycerophosphates [GP1001]	HMDB0007859	Organic compounds	Lipids and lipid-like molecules	Glycerophospholipids	Glycerophosphates	1,2-diacylglycerol-3-phosphates	Endogenous;Food;Biological
neg_749	hydroxyl diethyl succinate	3.06888e-06	5.06134e-06	8.81827e-06	7.7018e-07	5.70532e-06	1.14561e-06	3.07537e-05	1.14561e-06	0.00014969	6.93985e-06	6.13387e-05	1.08508e-05	2.2223e-06	2.55538e-05	1.63384e-05	1.63384e-05	-2.30259	0.172616	0.819736	unchanged	--	--	--	--	--	--	--	--	--	--	--	--	--	--	--	--	--
neg_750	D-Cysteine	0	1.0527e-06	1.44959e-06	0	0	0	2.73174e-05	0	0.000294114	1.6809e-06	0.000276473	8.29338e-06	4.55081e-06	6.45109e-05	2.30846e-05	2.30846e-05	-4.49564	0.113476	0.942684	unchanged	C00793	D-Cysteine; D-Amino-3-mercaptopropionic acid	Cysteine and methionine metabolism(ko00270)	--	--	--	--	--	--	--	HMDB0003417	Organic compounds	Organic acids and derivatives	Carboxylic acids and derivatives	Amino acids, peptides, and analogues	Cysteine and derivatives	Endogenous;Food;Biological
neg_751	5-Formyltetrahydrofolic acid	2.42223e-06	2.02158e-05	1.01465e-06	0	0	2.14263e-05	0	2.14263e-05	0	3.70864e-08	0	0	0	2.20037e-06	1.41658e-06	1.41658e-06	3.62489	0.1644	0.96886	unchanged	--	--	--	--	--	--	--	--	--	--	HMDB0001562	Organic compounds	Organoheterocyclic compounds	Pteridines and derivatives	Pterins and derivatives	Tetrahydrofolic acids	Endogenous
neg_752	Citicoline	1.49772e-05	3.40286e-05	2.41718e-05	1.51959e-05	2.14323e-05	1.98889e-05	2.14397e-05	1.98889e-05	6.58976e-05	4.22299e-05	1.9099e-05	3.39681e-05	4.68948e-05	2.46254e-05	7.78821e-06	7.78821e-06	-0.670223	0.139866	1.02826	unchanged	C00307	CDP-choline; Cytidine 5'-diphosphocholine; Citicoline	Glycerophospholipid metabolism(ko00564);;Metabolic pathways(ko01100)	--	--	--	--	--	--	--	HMDB0001413	Organic compounds	Nucleosides, nucleotides, and analogues	Pyrimidine nucleotides	Pyrimidine ribonucleotides	Pyrimidine ribonucleoside diphosphates	Endogenous;Food;Biological
neg_753	L-Lyxose	0.000302201	4.12015e-05	4.90034e-05	0.000137746	0.000204953	0.000369639	5.26807e-05	0.000369639	8.09628e-06	4.04002e-05	1.29318e-05	2.01982e-06	2.79885e-05	4.92165e-06	6.94344e-05	6.94344e-05	2.80347	0.0293195	1.45854	unchanged	C01508	L-Lyxose	Pentose and glucuronate interconversions(ko00040)	--	--	--	--	--	--	--	HMDB0003402	Organic compounds	Organic oxygen compounds	Organooxygen compounds	Carbohydrates and carbohydrate conjugates	Glucuronic acid derivatives	Endogenous
neg_754	7,8-Dihydro-7-hydroxy-8-S-glutathionyl-benzo[a]pyrene	0	0	7.07181e-07	0	0	0	3.54748e-06	0	0	0	4.81617e-05	0	0	5.68128e-06	1.89707e-05	1.89707e-05	-4.09709	0.201614	0.749253	unchanged	C14856	7,8-Dihydro-7-hydroxy-8-S-glutathionyl-benzo[a]pyrene	--	--	--	--	--	--	--	--	--	--	--	--	--	--	--
neg_755	Kaempferol 3-O-glucuronide	3.52095e-05	5.52358e-06	2.61892e-05	7.34502e-05	6.8072e-05	4.22519e-05	3.13527e-05	4.22519e-05	2.21426e-06	5.55348e-05	2.53787e-05	7.04236e-05	3.52058e-05	1.41067e-05	1.19069e-05	1.19069e-05	0.393148	0.473152	0.321641	unchanged	--	--	--	--	--	--	--	--	--	--	HMDB0029500	Organic compounds	Phenylpropanoids and polyketides	Flavonoids	Flavonoid glycosides	Flavonoid-3-O-glucuronides	Endogenous;Food;Biological
neg_756	PI(16:1(9Z)/16:1(9Z))	0.00184736	0.00162281	0.00136259	0.00138563	0.000736556	0.000700686	0.00031168	0.000700686	0.000305613	0.000259051	0.000191664	0.000270132	0.00021759	0.000728192	0.000153406	0.000153406	1.90619	0.00669837	1.71864	up	--	--	--	LMGP06010938	PI(16:1(9Z)/16:1(9Z))	1,2-di-(9Z-hexadecenoyl)-sn-glycero-3-phospho-(1'-myo-inositol)	PI(32:2); PI(16:1/16:1)	Glycerophospholipids [GP]	Glycerophosphoinositols [GP06]	Diacylglycerophosphoinositols [GP0601]	HMDB0009798	Organic compounds	Lipids and lipid-like molecules	Glycerophospholipids	Glycerophosphoinositols	Phosphatidylinositols	Endogenous;Food;Biological
neg_757	FMNH	1.82032e-07	5.19758e-07	7.81653e-06	3.42326e-06	1.96974e-06	0	1.12705e-05	0	4.54058e-06	9.23289e-06	1.91944e-05	3.16311e-05	2.13702e-05	3.75921e-06	8.22407e-06	8.22407e-06	-1.9597	0.0397259	1.362	unchanged	--	--	--	--	--	--	--	--	--	--	HMDB0001142	Organic compounds	Nucleosides, nucleotides, and analogues	Flavin nucleotides	_	Flavin nucleotides	Endogenous
neg_758	Ethyl methionate	8.36908e-07	5.06001e-06	1.56844e-05	1.52574e-05	2.30445e-05	3.27368e-06	5.11322e-05	3.27368e-06	0.000104021	3.19458e-05	0.000120522	2.65271e-05	1.09055e-05	3.35786e-05	3.96877e-05	3.96877e-05	-1.68383	0.0690207	1.09462	unchanged	--	--	--	--	--	--	--	--	--	--	--	--	--	--	--	--	--
neg_759	Cytidine monophosphate	0	0	0	0	0	0	1.2206e-06	0	2.38311e-05	0	4.28865e-06	0	0	2.35563e-06	3.38076e-06	3.38076e-06	-4.79376	0.199905	0.769409	unchanged	--	--	--	--	--	--	--	--	--	--	HMDB0000095	Organic compounds	Nucleosides, nucleotides, and analogues	Pyrimidine nucleotides	Pyrimidine ribonucleotides	Pyrimidine ribonucleoside monophosphates	Endogenous;Food;Biological
neg_760	5-Phosphoribosylamine	2.64306e-07	2.77553e-05	2.40694e-05	8.13976e-05	5.81153e-05	1.75839e-05	7.52704e-05	1.75839e-05	5.35946e-05	2.40417e-05	1.07998e-05	4.39677e-05	3.09399e-05	5.09842e-05	0.000208393	0.000208393	-0.5715	0.498222	0.47759	unchanged	C03090	5-Phosphoribosylamine; 5-Phospho-beta-D-ribosylamine; 5-Phospho-D-ribosylamine; 5-Phosphoribosyl-1-amine	Purine metabolism(ko00230);;Alanine, aspartate and glutamate metabolism(ko00250);;Metabolic pathways(ko01100);;Biosynthesis of secondary metabolites(ko01110)	--	--	--	--	--	--	--	HMDB0001128	Organic compounds	Organic oxygen compounds	Organooxygen compounds	Carbohydrates and carbohydrate conjugates	Pentose phosphates	Endogenous
neg_761	urea-1-carboxylic acid	0	0	0	0	0	0	9.79027e-06	0	0.000112826	0	0.000158691	8.89414e-07	0	2.23366e-05	1.60157e-05	1.60157e-05	-4.9883	0.127881	0.898799	unchanged	--	--	--	--	--	--	--	--	--	--	--	--	--	--	--	--	--
neg_762	Hydrocinnamic acid	0.000295263	0.000270344	0.000197229	0.000111982	9.55804e-05	0.000145947	0.000192545	0.000145947	0.000168055	0.000203324	0.000128189	0.000277188	7.18592e-05	0.000128127	0.000108412	0.000108412	0.270446	0.423453	0.587148	unchanged	--	--	--	--	--	--	--	--	--	--	HMDB0000764	Organic compounds	Phenylpropanoids and polyketides	Phenylpropanoic acids	_	Phenylpropanoic acids	Endogenous;Food;Biological
neg_763	Leukotriene C4	1.41599e-05	2.40586e-05	1.76311e-05	2.90506e-05	1.69909e-05	1.66183e-05	1.98456e-05	1.66183e-05	1.99068e-05	2.68706e-05	1.86569e-05	1.78318e-05	3.80476e-05	2.09009e-05	2.84267e-05	2.84267e-05	-0.302591	0.198212	1.0056	unchanged	C02166	Leukotriene C4; LTC4	Arachidonic acid metabolism(ko00590);;Metabolic pathways(ko01100)	LMFA03020003	LTC4	5S-hydroxy,6R-(S-glutathionyl),7E,9E,11Z,14Z-eicosatetraenoic acid	Leukotriene C4	Fatty Acyls [FA]	Eicosanoids [FA03]	Leukotrienes [FA0302]	HMDB0001198	Organic compounds	Organic acids and derivatives	Carboxylic acids and derivatives	Amino acids, peptides, and analogues	Oligopeptides	Endogenous
neg_764	Hotrienol	4.74612e-05	2.03729e-05	2.31718e-05	2.64376e-05	1.83423e-05	4.26773e-05	2.26006e-05	4.26773e-05	4.97676e-06	1.80763e-05	1.58936e-05	1.77197e-05	2.05623e-05	2.28353e-05	7.91534e-06	7.91534e-06	0.896897	0.0251903	1.40577	unchanged	--	--	--	--	--	--	--	--	--	--	--	--	--	--	--	--	--
neg_765	Porphyrin-ring	1.39791e-05	1.22886e-05	2.28326e-05	1.28621e-05	9.86597e-06	1.2302e-05	3.53261e-05	1.2302e-05	1.39647e-05	1.82956e-05	2.52095e-05	1.88469e-05	1.15896e-05	2.57638e-05	1.469e-05	1.469e-05	-0.103712	0.757082	0.190853	unchanged	--	--	--	--	--	--	--	--	--	--	--	--	--	--	--	--	--
neg_766	Dihydrobiopterin	2.88384e-06	2.99509e-06	1.03668e-05	6.43108e-06	1.17444e-05	1.80142e-06	1.0758e-05	1.80142e-06	9.25625e-06	1.66953e-05	1.19898e-05	1.25966e-05	7.16356e-06	7.77523e-06	8.75394e-06	8.75394e-06	-0.65995	0.0825693	1.12865	unchanged	C00268	Dihydrobiopterin; 6,7-Dihydrobiopterin; Quinoid-dihydrobiopterin; (6R)-6-(L-erythro-1,2-Dihydroxypropyl)-7,8-dihydro-6H-pterin	Folate biosynthesis(ko00790);;Metabolic pathways(ko01100)	--	--	--	--	--	--	--	HMDB0000038	Organic compounds	Organoheterocyclic compounds	Pteridines and derivatives	Pterins and derivatives	Biopterins and derivatives	Endogenous
neg_767	Isorhamnetin 3-O-glucoside	1.80865e-05	2.42719e-06	1.25603e-05	3.02139e-05	1.65335e-05	2.2843e-05	1.19469e-05	2.2843e-05	1.68024e-05	1.51353e-05	9.31322e-06	2.92935e-05	2.85261e-05	1.25285e-05	5.63035e-06	5.63035e-06	-0.0325869	0.938945	0.155345	unchanged	--	--	--	--	--	--	--	--	--	--	--	--	--	--	--	--	--
neg_768	UDP-N-acetylmuramoyl-L-alanyl-gamma-D-glutamyl-L-lysine	4.46369e-06	9.2843e-06	1.31382e-05	8.35599e-06	8.35641e-06	2.49374e-06	1.13369e-05	2.49374e-06	1.68664e-05	1.68052e-05	8.87848e-06	1.58845e-05	5.63663e-06	8.91679e-06	1.6613e-05	1.6613e-05	-0.64173	0.0694316	1.0843	unchanged	C05892	UDP-N-acetylmuramoyl-L-alanyl-gamma-D-glutamyl-L-lysine; UDP-N-acetylmuramoyl-L-alanyl-D-glutamyl-L-lysine; UDP-N-acetyl-alpha-D-muramoyl-L-alanyl-gamma-D-glutamyl-L-lysine	Peptidoglycan biosynthesis(ko00550);;Metabolic pathways(ko01100);;Vancomycin resistance(ko01502)	--	--	--	--	--	--	--	--	--	--	--	--	--	--
neg_769	(2,3-Dihydroxybenzoyl)adenylate	1.37872e-06	6.93682e-06	2.19699e-06	2.84577e-06	7.15488e-06	5.47116e-06	1.37307e-05	5.47116e-06	2.80694e-05	0	5.05199e-08	3.8273e-06	0	1.42616e-05	3.04579e-05	3.04579e-05	-0.948915	0.355756	0.562763	unchanged	C04030	(2,3-Dihydroxybenzoyl)adenylate	--	--	--	--	--	--	--	--	--	--	--	--	--	--	--
neg_770	phenyl-1-thio-beta-D-galactopyranoside	3.85418e-07	7.98955e-07	4.39033e-06	2.32255e-06	2.11381e-06	2.58316e-07	1.39472e-05	2.58316e-07	1.76246e-05	1.81816e-05	1.70393e-05	2.04972e-05	1.44535e-05	1.73936e-05	1.51376e-05	1.51376e-05	-2.3129	0.00012171	2.04104	down	--	--	--	--	--	--	--	--	--	--	--	--	--	--	--	--	--
neg_771	Beta-1,4-D-Mannosylchitobiosyldiphosphodolichol	0.000229418	0.000144801	0.000119027	0.000122735	7.41448e-05	0.000141534	0.000104025	0.000141534	3.8817e-05	0.000111677	6.20022e-05	0.000147487	0.000106163	0.000135757	3.24747e-05	3.24747e-05	0.560683	0.115074	0.991722	unchanged	--	--	--	--	--	--	--	--	--	--	HMDB0011673	Organic compounds	Lipids and lipid-like molecules	Prenol lipids	Polyprenols	Polyprenyl phospho carbohydrates	Endogenous;Food;Biological
neg_772	PI(18:1(9Z)/0:0)	0.0145503	0.019762	0.0150049	0.0048638	0.013444	0.0237965	0.00379279	0.0237965	0.00629931	0.00445069	0.00322671	0.00313636	0.00306997	0.0061257	0.00288702	0.00288702	1.70542	0.0134698	1.67827	unchanged	--	--	--	LMGP06050005	PI(18:1(9Z)/0:0)	1-(9Z-octadecenoyl)-sn-glycero-3-phospho-(1'-myo-inositol)	PI(18:1/0:0); LPI(18:1)	Glycerophospholipids [GP]	Glycerophosphoinositols [GP06]	Monoacylglycerophosphoinositols [GP0605]	HMDB0061693	Organic compounds	Lipids and lipid-like molecules	Glycerophospholipids	Glycerophosphoinositols	1-acyl-sn-glycerol-3-phosphoinositols	Food;Endogenous;Biological
neg_773	PG(18:1(11Z)/16:0)	0.000118925	0.000238089	1.45966e-05	5.39204e-06	1.80008e-06	1.30251e-05	4.85479e-05	1.30251e-05	4.95347e-05	2.316e-06	1.68443e-05	1.13954e-05	1.80827e-05	0.000172902	3.17154e-05	3.17154e-05	0.540412	0.632482	0.313019	unchanged	--	--	--	--	--	--	--	--	--	--	HMDB0010615	Organic compounds	Lipids and lipid-like molecules	Glycerophospholipids	Glycerophosphoglycerols	Phosphatidylglycerols	Endogenous;Food;Biological
neg_774	Piperonal	0.000160829	4.14892e-05	0.000100759	0.000105138	7.89385e-05	0.000116919	0.000209107	0.000116919	1.05375e-05	8.13971e-05	5.79754e-05	9.69366e-05	0.00013177	5.09218e-05	3.72218e-05	3.72218e-05	0.800892	0.0799838	0.96845	unchanged	C10812	Piperonal	--	--	--	--	--	--	--	--	HMDB0032612	Organic compounds	Organoheterocyclic compounds	Benzodioxoles	_	Benzodioxoles	Food;Biological
neg_775	D-mannosamine	0	2.94337e-06	1.16387e-05	3.14396e-06	4.43048e-06	1.14763e-06	1.33711e-05	1.14763e-06	2.58406e-05	8.55217e-06	2.26693e-05	8.14843e-06	8.37116e-07	1.33581e-05	9.23455e-06	9.23455e-06	-1.27316	0.0839456	0.96843	unchanged	--	--	--	--	--	--	--	--	--	--	--	--	--	--	--	--	--
neg_776	1-Propenylpyrazine	1.24945e-05	2.17001e-05	2.577e-05	3.47264e-05	2.95504e-05	7.0587e-06	4.0137e-05	7.0587e-06	2.42209e-05	6.81948e-05	6.80459e-05	4.42562e-05	2.7439e-05	3.03814e-05	4.5096e-05	4.5096e-05	-0.843537	0.0392304	1.31902	unchanged	--	--	--	--	--	--	--	--	--	--	HMDB0040124	Organic compounds	Organoheterocyclic compounds	Diazines	Pyrazines	Pyrazines	Food;Biological
neg_777	L-Acetylcarnitine	5.0313e-06	2.24511e-05	1.51281e-05	1.48066e-05	1.1327e-05	1.01653e-05	3.944e-05	1.01653e-05	1.84521e-05	0.00015969	0.000113981	4.56182e-05	2.03964e-05	3.4084e-05	3.00745e-05	3.00745e-05	-1.8352	0.0815336	1.17097	unchanged	--	--	--	LMFA07070050	Acetyl-L-carnitine	(3R)-3-acetyloxy-4-(trimethylazaniumyl)butanoate	L-Acetylcarnitine	Fatty Acyls [FA]	Fatty esters [FA07]	Fatty acyl carnitines [FA0707]	HMDB0000201	Organic compounds	Lipids and lipid-like molecules	Fatty Acyls	Fatty acid esters	Acyl carnitines	Endogenous;Food;Biological
neg_778	Pantetheine 4'-phosphate	4.14472e-05	4.92467e-05	6.21103e-05	6.42763e-05	5.95575e-05	2.45127e-05	6.79398e-05	2.45127e-05	5.86994e-05	0.000110374	8.33063e-05	7.80709e-05	7.17178e-05	5.25059e-05	7.38519e-05	7.38519e-05	-0.518001	0.0296787	1.39701	unchanged	C01134	Pantetheine 4'-phosphate; 4'-Phosphopantetheine; Phosphopantetheine; D-Pantetheine 4'-phosphate	Carbapenem biosynthesis(ko00332);;Pantothenate and CoA biosynthesis(ko00770);;Metabolic pathways(ko01100)	--	--	--	--	--	--	--	HMDB0001416	Organic compounds	Organic acids and derivatives	Organic phosphoric acids and derivatives	Phosphate esters	Monoalkyl phosphates	Endogenous
neg_779	Ethylcinnamate	0	3.8055e-07	6.05736e-06	5.89854e-06	6.15189e-06	0	5.89104e-06	0	5.48561e-06	6.17585e-06	5.52768e-06	4.61399e-06	0	1.77219e-06	5.49408e-06	5.49408e-06	-0.25384	0.659431	0.283376	unchanged	C06359	Ethyl cinnamate; 3-Phenylpropenoic acid ethyl	--	--	--	--	--	--	--	--	--	--	--	--	--	--	--
neg_780	stearic acid	1.78256e-05	6.05927e-05	3.3543e-07	1.29757e-05	6.25402e-06	6.34229e-06	5.723e-06	6.34229e-06	0.000241703	0	0	9.48181e-06	1.19902e-05	0.000504006	0.000817	0.000817	-3.84752	0.134428	0.910581	unchanged	C01530	Octadecanoic acid; Stearate; Stearic acid	Fatty acid biosynthesis(ko00061);;Biosynthesis of unsaturated fatty acids(ko01040)	LMFA01010018	Stearic acid	octadecanoic acid	Cetylacetic acid; Stearate; n-Octadecanoic acid; Octadecanoate; C18:0; Lactaric acid; Talgic acid; Bassinic acid; Stearophanic acid	Fatty Acyls [FA]	Fatty Acids and Conjugates [FA01]	Straight chain fatty acids [FA0101]	HMDB0000827	Organic compounds	Lipids and lipid-like molecules	Fatty Acyls	Fatty acids and conjugates	Long-chain fatty acids	Endogenous;Food;Synthetic;Biological
neg_781	p-aminobenzoyl glutamate	9.21328e-06	3.0921e-05	7.34892e-05	6.81584e-05	6.58953e-05	1.31114e-05	0.000102058	1.31114e-05	0.000159363	0.00010084	0.000425646	9.55169e-05	3.89972e-05	7.76517e-05	0.000127952	0.000127952	-1.49955	0.102964	0.984175	unchanged	--	--	--	--	--	--	--	--	--	--	--	--	--	--	--	--	--
neg_782	L-Proline	7.19316e-07	3.83894e-06	6.14917e-06	7.54992e-06	6.56011e-06	0	1.201e-05	0	5.65113e-06	3.19106e-05	3.22553e-05	1.58375e-05	7.27178e-06	6.33471e-06	1.15881e-05	1.15881e-05	-1.58974	0.0555849	1.25493	unchanged	C00148	L-Proline; 2-Pyrrolidinecarboxylic acid	Arginine and proline metabolism(ko00330);;Carbapenem biosynthesis(ko00332);;Prodigiosin biosynthesis(ko00333);;Novobiocin biosynthesis(ko00401);;Staurosporine biosynthesis(ko00404);;Aminoacyl-tRNA biosynthesis(ko00970);;Metabolic pathways(ko01100);;Biosynthesis of secondary metabolites(ko01110);;Biosynthesis of amino acids(ko01230);;ABC transporters(ko02010)	--	--	--	--	--	--	--	HMDB0000162	Organic compounds	Organic acids and derivatives	Carboxylic acids and derivatives	Amino acids, peptides, and analogues	Proline and derivatives	Endogenous;Food;Synthetic;Biological
neg_783	Mevalonic acid-5P	0	0	0	0	0	0	0	0	1.62186e-05	0	2.06505e-05	0	0	2.54821e-06	1.99749e-07	1.99749e-07	#NAME?	0.142259	0.862928	unchanged	--	--	--	--	--	--	--	--	--	--	HMDB0001343	Organic compounds	Organic acids and derivatives	Organic phosphoric acids and derivatives	Phosphate esters	Monoalkyl phosphates	Endogenous;Food;Biological
neg_784	di-trans,poly-cis-pentaprenyl diphosphate	8.78313e-06	1.44003e-05	1.20795e-05	1.29981e-05	1.53165e-05	5.12678e-06	1.7969e-05	5.12678e-06	1.17956e-05	1.03049e-05	1.77194e-05	1.50539e-05	8.29853e-06	1.76813e-05	1.31301e-05	1.31301e-05	-0.116826	0.63067	0.390191	unchanged	--	--	--	--	--	--	--	--	--	--	--	--	--	--	--	--	--
neg_785	4-guanidinobutanamide	1.10061e-05	2.01415e-05	2.29336e-05	1.33007e-05	9.42465e-06	6.45246e-06	2.71529e-05	6.45246e-06	2.71516e-05	4.9804e-05	2.65636e-05	2.81016e-05	1.25888e-05	1.55475e-05	2.07312e-05	2.07312e-05	-0.709009	0.0954027	1.06132	unchanged	--	--	--	--	--	--	--	--	--	--	--	--	--	--	--	--	--
neg_786	PC(20:2(11Z,14Z)/P-18:1(11Z))	0.00247422	0.000643194	0.00363898	0.0010713	0.00181993	0.0012182	0.000493395	0.0012182	4.90383e-05	0.000439308	0.000337702	0.000349393	0.00036679	0.000143792	5.24675e-05	5.24675e-05	2.70796	0.0173049	1.68964	unchanged	--	--	--	--	--	--	--	--	--	--	HMDB0008359	Organic compounds	Lipids and lipid-like molecules	Glycerophospholipids	Glycerophosphocholines	1-acyl,2-(1Z-alkenyl)-glycerophosphocholines	Endogenous;Food;Biological
neg_787	Ubiquinol-6	0.00040762	9.95684e-05	0.000131264	9.0868e-05	8.20173e-05	0.000159768	8.63675e-05	0.000159768	3.69477e-05	1.45346e-05	4.78166e-05	4.41209e-05	4.7645e-05	9.74865e-05	1.70493e-05	1.70493e-05	1.7909	0.0511572	1.37668	unchanged	--	--	--	--	--	--	--	--	--	--	HMDB0012299	Organic compounds	Lipids and lipid-like molecules	Prenol lipids	Polyprenylphenols	2-polyprenyl-6-methoxyphenols	Endogenous;Food;Biological
neg_788	Butyl octanoate	4.39149e-05	3.19004e-05	7.93185e-06	1.17585e-05	6.28643e-06	4.37172e-05	2.22734e-05	4.37172e-05	2.03579e-05	1.29703e-06	1.63526e-05	1.1726e-05	1.53879e-05	4.53198e-05	3.25541e-05	3.25541e-05	0.230626	0.673556	0.375724	unchanged	--	--	--	--	--	--	--	--	--	--	--	--	--	--	--	--	--
neg_789	2-octaprenyl-3-methyl-5-hydroxy-6-methoxy-1,4-benzoquinone	0.000396995	0.000238796	0.000140669	0.000163813	9.50925e-05	0.000245038	0.000173152	0.000245038	7.29576e-05	0.000278446	0.000302633	0.000141011	0.000269288	0.000283245	9.57735e-05	9.57735e-05	0.0101615	0.978435	0.0299135	unchanged	--	--	--	--	--	--	--	--	--	--	--	--	--	--	--	--	--
neg_790	2-Heptanol	0.000128767	0.000232823	0.000107619	8.41334e-05	7.4566e-05	0.000203701	9.37136e-05	0.000203701	0.000183035	6.35824e-05	3.62471e-05	8.10548e-05	0.000130308	0.000330587	0.000126522	0.000126522	-0.0399972	0.934373	0.00473592	unchanged	--	--	--	LMFA05000615	2-Heptanol	heptan-2-ol	_	Fatty Acyls [FA]	Fatty alcohols [FA05]	_	--	--	--	--	--	--	--
neg_791	S-(Hydroxymethyl)glutathione	2.94475e-05	2.4428e-05	3.60843e-05	4.55475e-05	4.35678e-05	3.43017e-05	5.05273e-05	3.43017e-05	4.53471e-05	6.39541e-05	3.98642e-05	6.79622e-05	3.70131e-05	3.2803e-05	4.19551e-05	4.19551e-05	-0.317631	0.164777	0.997148	unchanged	C14180	S-(Hydroxymethyl)glutathione	Methane metabolism(ko00680);;Microbial metabolism in diverse environments(ko01120)	--	--	--	--	--	--	--	HMDB0004662	Organic compounds	Organic acids and derivatives	Carboxylic acids and derivatives	Amino acids, peptides, and analogues	Oligopeptides	Endogenous
neg_792	Pyridoxine 5'-phosphate	6.43856e-07	3.77904e-07	3.9576e-07	3.80828e-07	1.93352e-07	2.43287e-08	1.77857e-06	2.43287e-08	0.000268089	1.14526e-06	7.01598e-05	4.11008e-06	3.73183e-06	1.36171e-05	1.84655e-06	1.84655e-06	-6.57869	0.217658	0.738385	unchanged	C00627	Pyridoxine phosphate; Pyridoxine 5-phosphate; Pyridoxine 5'-phosphate; Pyridoxol 5'-phosphate	Vitamin B6 metabolism(ko00750);;Metabolic pathways(ko01100)	--	--	--	--	--	--	--	HMDB0001319	Organic compounds	Organoheterocyclic compounds	Pyridines and derivatives	Pyridoxines	Pyridoxine-5'-phosphates	Endogenous
neg_793	2-[(Methylthio)methyl]-2-butenal	9.98723e-07	7.01674e-06	1.48802e-05	1.1967e-05	1.25732e-05	5.65684e-07	2.32992e-05	5.65684e-07	1.56216e-05	2.58562e-05	2.97563e-05	2.03848e-05	3.97658e-06	8.09439e-06	1.7777e-05	1.7777e-05	-0.768575	0.146514	0.929583	unchanged	--	--	--	--	--	--	--	--	--	--	HMDB0031370	Organic compounds	Organic oxygen compounds	Organooxygen compounds	Carbonyl compounds	Enals	Endogenous;Food;Biological
neg_794	Molybdopterin	2.48628e-05	6.36249e-05	1.56773e-05	1.98489e-05	1.75613e-05	0.000103707	4.27926e-06	0.000103707	1.32267e-05	8.60401e-06	8.88964e-06	6.8964e-06	2.87571e-05	4.36216e-05	0.00010805	0.00010805	0.194768	0.818534	0.241195	unchanged	C05924	Molybdopterin; Pyranopterin; H2Dtpp-mP	Folate biosynthesis(ko00790);;Metabolic pathways(ko01100);;Sulfur relay system(ko04122)	--	--	--	--	--	--	--	--	--	--	--	--	--	--
neg_795	Benzaldehyde-cyanohydrin	1.83088e-05	1.45974e-05	2.77082e-05	2.15674e-05	2.11817e-05	1.41478e-05	3.86233e-05	1.41478e-05	7.08048e-05	3.19405e-05	9.89294e-05	3.47363e-05	1.233e-05	3.38262e-05	2.88816e-05	2.88816e-05	-0.996205	0.099571	0.969464	unchanged	--	--	--	--	--	--	--	--	--	--	--	--	--	--	--	--	--
neg_796	Thiophene	0	0	0	0	0	0	8.88715e-07	0	1.50793e-05	0	1.004e-05	0	0	2.22408e-06	0	0	-4.94332	0.154866	0.846335	unchanged	--	--	--	--	--	--	--	--	--	--	HMDB0029718	Organic compounds	Organoheterocyclic compounds	Heteroaromatic compounds	_	Heteroaromatic compounds	Endogenous;Food
neg_797	globomycin	2.08379e-05	1.62131e-05	1.00314e-05	1.74374e-05	5.26631e-06	1.75451e-05	1.27701e-05	1.75451e-05	3.27617e-06	9.24418e-06	1.46842e-05	9.14229e-06	1.07287e-05	1.47245e-05	7.99631e-07	7.99631e-07	0.677234	0.0829944	1.06763	unchanged	C01700	Globomycin	--	--	--	--	--	--	--	--	--	--	--	--	--	--	--
neg_798	di-trans,poly-cis-hexaprenyl diphosphate	6.70445e-05	3.12587e-05	9.13337e-05	0.000122843	6.29525e-05	5.56908e-05	0.000113506	5.56908e-05	9.96004e-06	8.81521e-05	7.4837e-05	6.3006e-05	7.43089e-05	2.39175e-05	1.46379e-05	1.46379e-05	0.642796	0.135676	0.821197	unchanged	--	--	--	--	--	--	--	--	--	--	--	--	--	--	--	--	--
neg_799	(2-Naphthyl)methanol	0.00046619	0.000335437	0.000376084	0.000504016	0.000421674	0.000383797	0.000430786	0.000383797	0.000424242	0.000492845	0.000317913	0.000571767	0.000460814	0.000393776	0.000421095	0.000421095	-0.0791062	0.539828	0.544525	unchanged	C02909	(2-Naphthyl)methanol; 2-Naphthalenemethanol; 2-Hydroxymethylnaphthalene	Naphthalene degradation(ko00626);;Microbial metabolism in diverse environments(ko01120);;Degradation of aromatic compounds(ko01220)	--	--	--	--	--	--	--	--	--	--	--	--	--	--
neg_800	1,1-Diethoxy ethane	1.12257e-05	2.74557e-05	5.85917e-05	5.81216e-05	5.52598e-05	1.52336e-05	6.48884e-05	1.52336e-05	8.68859e-05	6.34598e-05	7.70491e-05	6.06175e-05	3.24309e-05	5.05141e-05	7.7415e-05	7.7415e-05	-0.624787	0.0662306	1.10826	unchanged	--	--	--	--	--	--	--	--	--	--	--	--	--	--	--	--	--
neg_801	L-Kynurenine	1.39089e-05	1.67986e-05	3.27536e-05	3.19276e-05	2.49037e-05	5.07761e-06	8.08372e-05	5.07761e-06	0.000136865	6.16479e-05	0.000219633	6.62934e-05	3.21232e-05	6.85763e-05	5.57122e-05	5.57122e-05	-1.63589	0.0469375	1.19682	unchanged	C00328	L-Kynurenine; 3-Anthraniloyl-L-alanine	Tryptophan metabolism(ko00380);;Metabolic pathways(ko01100)	--	--	--	--	--	--	--	HMDB0000684	Organic compounds	Organic oxygen compounds	Organooxygen compounds	Carbonyl compounds	Alkyl-phenylketones	Endogenous;Food;Biological
neg_802	Pteridine	1.92415e-07	1.27931e-06	2.09175e-06	2.95842e-06	3.41722e-06	4.33711e-07	2.01377e-06	4.33711e-07	3.69607e-07	2.0805e-05	4.20764e-06	4.82513e-06	5.72704e-06	6.6471e-08	4.73207e-07	4.73207e-07	-1.55809	0.260472	0.862573	unchanged	C07581	Pteridine	--	--	--	--	--	--	--	--	--	--	--	--	--	--	--
neg_803	Nonanoylcarnitine	0.00548311	0.0054352	0.00560034	0.00833796	0.00709491	0.00553048	0.00581781	0.00553048	0.00513548	0.00634498	0.00408103	0.00726708	0.00658161	0.00653569	0.00724104	0.00724104	0.00376614	0.979287	0.149962	unchanged	--	--	--	LMFA07070082	Nonanoylcarnitine	3-(nonanoyloxy)-4-(trimethylazaniumyl)butanoate	_	Fatty Acyls [FA]	Fatty esters [FA07]	Fatty acyl carnitines [FA0707]	HMDB0013288	Organic compounds	Organic acids and derivatives	Hydroxy acids and derivatives	Beta hydroxy acids and derivatives	Beta hydroxy acids and derivatives	Endogenous;Food;Biological
neg_804	3-Hexaprenyl-4-hydroxybenzoic acid	0.000404856	0.000239203	0.000149471	0.000188634	0.000245236	0.000196591	9.0745e-05	0.000196591	0.000664486	1.78902e-05	7.97778e-06	0.000111382	0.000199498	0.000257	0.000434501	0.000434501	-0.16029	0.800507	0.072374	unchanged	C13425	3-Hexaprenyl-4-hydroxybenzoate; 3-Hexaprenyl-4-hydroxybenzoic acid	Ubiquinone and other terpenoid-quinone biosynthesis(ko00130);;Biosynthesis of secondary metabolites(ko01110)	LMPR02010045	_	3-Hexaprenyl-4-hydroxybenzoic acid	_	Prenol Lipids [PR]	Quinones and hydroquinones [PR02]	Ubiquinones [PR0201]	HMDB0006816	Organic compounds	Lipids and lipid-like molecules	Prenol lipids	Polyprenylphenols	Polyprenylphenols	Endogenous;Food;Biological
neg_805	DG(12:0/16:0/0:0)	3.82762e-05	2.32551e-05	1.79685e-05	2.12479e-05	1.59526e-05	2.9878e-05	3.03556e-05	2.9878e-05	1.52045e-05	2.96397e-05	1.46933e-05	2.20554e-05	3.17693e-05	3.72138e-05	3.1843e-05	3.1843e-05	-0.0440452	0.864103	0.160887	unchanged	--	--	--	--	--	--	--	--	--	--	HMDB0093067	Organic compounds	Lipids and lipid-like molecules	Glycerolipids	Diradylglycerols	1,2-diacylglycerols	Endogenous;Food;Biological
neg_806	Phenylethylacetate	2.27884e-05	3.2358e-05	2.94596e-05	4.96118e-05	4.49692e-05	2.44648e-05	2.97177e-05	2.44648e-05	4.76098e-05	3.40812e-05	2.1424e-05	4.64692e-05	5.99219e-05	4.62044e-05	7.39582e-05	7.39582e-05	-0.498401	0.0953372	1.14943	unchanged	--	--	--	--	--	--	--	--	--	--	--	--	--	--	--	--	--
neg_807	Phylloquinone	9.9794e-05	5.67468e-05	5.35746e-05	5.70251e-05	4.02179e-05	7.37929e-05	4.68049e-05	7.37929e-05	1.81041e-05	3.58773e-05	3.79933e-05	3.91873e-05	5.1464e-05	5.61177e-05	1.64747e-05	1.64747e-05	0.745731	0.0239329	1.38155	unchanged	C02059	Phylloquinone; Vitamin K1; Phytonadione; 2-Methyl-3-phytyl-1,4-naphthoquinone	Ubiquinone and other terpenoid-quinone biosynthesis(ko00130);;Metabolic pathways(ko01100);;Biosynthesis of secondary metabolites(ko01110)	LMPR02030028	phylloquinone	2-methyl-3-[(2E,7R,11R)-3,7,11,15-tetramethylhexadec-2-en-1-yl]naphthalene-1,4-dione	2-Methyl-3-phytyl-1,4-naphthoquinone; PHYLLOQUINONE; Phylloquinone; Phytonadione; Vitamin K1	Prenol Lipids [PR]	Quinones and hydroquinones [PR02]	Vitamin K [PR0203]	HMDB0015157	Organic compounds	Lipids and lipid-like molecules	Prenol lipids	Quinone and hydroquinone lipids	Vitamin K compounds	Food;Synthetic
neg_808	PC(o-16:1(9Z)/22:0)	4.33107e-05	4.74532e-05	3.82459e-05	5.7563e-06	1.25225e-05	2.74044e-05	6.04784e-06	2.74044e-05	1.85583e-08	1.52057e-06	0	1.84766e-06	0	9.57923e-06	0	0	3.80111	0.0114319	1.72258	unchanged	--	--	--	LMGP01020260	PC(O-16:1(9Z)/22:0)	1-(9Z-hexadecenyl)-2-docosanoyl-sn-glycero-3-phosphocholine	PC(O-38:1); PC(O-16:1/22:0)	Glycerophospholipids [GP]	Glycerophosphocholines [GP01]	1-alkyl,2-acylglycerophosphocholines [GP0102]	HMDB0013416	Organic compounds	Lipids and lipid-like molecules	Glycerophospholipids	Glycerophosphocholines	1-alkyl,2-acylglycero-3-phosphocholines	Endogenous;Food;Biological
neg_809	Ethyl 9-decenoate	0.000128163	4.6822e-05	5.23193e-05	9.57145e-05	7.07129e-05	7.90797e-05	4.48672e-05	7.90797e-05	1.29672e-05	6.49568e-05	5.21328e-05	0.000144046	3.50842e-05	4.37795e-05	1.42821e-05	1.42821e-05	0.495299	0.315114	0.636998	unchanged	--	--	--	--	--	--	--	--	--	--	--	--	--	--	--	--	--
neg_810	Ethyl 3-hydroxy hexanoate	1.68013e-07	6.77244e-06	1.45126e-05	1.12797e-05	1.26299e-05	1.05623e-06	1.85419e-05	1.05623e-06	1.50717e-05	1.97175e-05	1.66582e-05	1.28501e-05	2.53787e-06	1.03515e-05	1.80248e-05	1.80248e-05	-0.551571	0.229301	0.773551	unchanged	--	--	--	--	--	--	--	--	--	--	--	--	--	--	--	--	--
neg_811	D-Leucic acid	7.61445e-07	4.24199e-07	7.3935e-07	4.02477e-07	1.06131e-07	1.63098e-11	3.42909e-05	1.63098e-11	0.000141793	8.61218e-07	0.000156329	7.39797e-06	1.58806e-06	4.70016e-05	3.1427e-05	3.1427e-05	-3.39527	0.0952053	0.993939	unchanged	--	--	--	LMFA01050402	D-Leucic acid	2R-hydroxy-4-methyl-pentanoic acid	_	Fatty Acyls [FA]	Fatty Acids and Conjugates [FA01]	Hydroxy fatty acids [FA0105]	HMDB0000624	Organic compounds	Lipids and lipid-like molecules	Fatty Acyls	Fatty acids and conjugates	Hydroxy fatty acids	Endogenous;Food;Biological
neg_812	5-Aminoimidazole ribonucleotide	7.05612e-05	0.000112782	5.09459e-05	5.37732e-05	5.39709e-05	0.0001199	3.14361e-05	0.0001199	2.24257e-05	2.43504e-05	2.34706e-05	1.02485e-05	1.034e-05	3.89235e-05	3.77589e-05	3.77589e-05	1.55836	0.00929768	1.65908	up	--	--	--	--	--	--	--	--	--	--	HMDB0001235	Organic compounds	Organic oxygen compounds	Organooxygen compounds	Carbohydrates and carbohydrate conjugates	Pentose phosphates	Endogenous;Food;Biological
neg_813	Geosmin	0.000471786	0.00026684	0.000178917	0.000240707	0.000192504	0.000440279	0.000225525	0.000440279	9.31044e-05	8.37623e-05	8.74192e-05	0.00014066	0.000223977	0.000276245	0.000141328	0.000141328	0.94633	0.025542	1.37688	unchanged	C16286	Geosmin; (-)-Geosmin; trans-1,10-Dimethyl-trans-9-decalol	Sesquiterpenoid and triterpenoid biosynthesis(ko00909);;Biosynthesis of secondary metabolites(ko01110)	--	--	--	--	--	--	--	HMDB0036461	Organic compounds	Organic oxygen compounds	Organooxygen compounds	Alcohols and polyols	Tertiary alcohols	Endogenous;Food;Biological
neg_814	PI(14:1(9Z)/18:0)	0.000241503	0.00061958	0.00142548	0.00101135	0.000755912	0.000524645	0.000733662	0.000524645	0.00114432	0.000691801	0.000363287	0.000514333	0.000617228	0.000526868	0.000557282	0.000557282	0.266838	0.468769	0.540604	unchanged	--	--	--	LMGP06010087	PI(14:1(9Z)/18:0)	1-(9Z-tetradecenoyl)-2-octadecanoyl-glycero-3-phospho-(1'-myo-inositol)	PI(32:1); PI(14:1_18:0)	Glycerophospholipids [GP]	Glycerophosphoinositols [GP06]	Diacylglycerophosphoinositols [GP0601]	--	--	--	--	--	--	--
neg_815	PA(16:1(9Z)/16:1(9Z))	2.94028e-05	8.36798e-06	1.07979e-05	2.1036e-05	1.19116e-05	2.00918e-05	3.00537e-05	2.00918e-05	1.05372e-05	2.91135e-05	3.60991e-05	2.39055e-05	3.89888e-05	3.16297e-05	3.23393e-05	3.23393e-05	-0.621892	0.0601447	1.22414	unchanged	--	--	--	LMGP10010969	PA(16:1(9Z)/16:1(9Z))	1,2-di-(9Z-hexadecenoyl)-sn-glycero-3-phosphate	PA(32:2); PA(16:1_16:1)	Glycerophospholipids [GP]	Glycerophosphates [GP10]	Diacylglycerophosphates [GP1001]	--	--	--	--	--	--	--
neg_816	L-Cystathionine	1.87431e-05	2.45477e-05	9.78222e-08	0	0	1.70859e-06	4.82658e-06	1.70859e-06	9.39694e-06	1.35449e-06	1.4092e-05	2.97618e-06	3.40063e-06	1.11899e-05	2.07889e-06	2.07889e-06	0.166275	0.861098	0.15384	unchanged	C02291	L-Cystathionine	Glycine, serine and threonine metabolism(ko00260);;Cysteine and methionine metabolism(ko00270);;Metabolic pathways(ko01100);;Biosynthesis of secondary metabolites(ko01110);;Biosynthesis of amino acids(ko01230)	--	--	--	--	--	--	--	HMDB0000099	Organic compounds	Organic acids and derivatives	Carboxylic acids and derivatives	Amino acids, peptides, and analogues	L-cysteine-S-conjugates	Endogenous;Food;Biological
neg_817	4-Hexenyl acetate	0.00268804	0.00655128	0.0117733	0.0127736	0.0125502	0.00323603	0.0118019	0.00323603	0.00724609	0.0136816	0.00941646	0.0149319	0.00870371	0.00848688	0.0157426	0.0157426	-0.349706	0.286557	0.777089	unchanged	--	--	--	--	--	--	--	--	--	--	--	--	--	--	--	--	--
neg_818	Tyramine	4.77156e-06	9.06342e-06	7.7016e-06	7.6546e-06	8.4004e-06	5.611e-06	6.39963e-06	5.611e-06	7.64021e-06	7.63213e-06	1.55542e-06	7.52842e-06	5.89145e-06	9.0994e-06	1.29649e-05	1.29649e-05	-0.0767356	0.79182	0.197691	unchanged	C00483	Tyramine; 2-(p-Hydroxyphenyl)ethylamine	Tyrosine metabolism(ko00350);;Methane metabolism(ko00680);;Biosynthesis of secondary metabolites(ko01110)	--	--	--	--	--	--	--	HMDB0000306	Organic compounds	Benzenoids	Benzene and substituted derivatives	Phenethylamines	Phenethylamines	Endogenous;Food;Biological
neg_819	16-hydroxy hexadecanoic acid	0.00996217	0.0093378	0.00598016	0.00663955	0.00633896	0.011465	0.00616829	0.011465	0.0105224	0.00342278	0.00230476	0.00522331	0.0141784	0.0148074	0.0140968	0.0140968	-0.207905	0.593746	0.340812	unchanged	--	--	--	--	--	--	--	--	--	--	HMDB0006294	Organic compounds	Lipids and lipid-like molecules	Fatty Acyls	Fatty acids and conjugates	Long-chain fatty acids	Endogenous;Food;Biological
neg_820	Confertifoline	0.0297147	0.0329157	0.0377697	0.0509312	0.046135	0.0306122	0.0370241	0.0306122	0.0351141	0.0504011	0.0292301	0.0482859	0.0551064	0.0361434	0.0568205	0.0568205	-0.230835	0.223029	0.944331	unchanged	--	--	--	--	--	--	--	--	--	--	--	--	--	--	--	--	--
neg_821	9,10-DiHOME	0.00794749	0.00527935	0.0044593	0.00422867	0.00398161	0.00535463	0.00448989	0.00535463	0.00117212	0.00395782	0.00470099	0.00527578	0.00665468	0.00532013	0.00422122	0.00422122	0.191288	0.456314	0.461933	unchanged	--	--	--	LMFA02000229	9,10-DiHOME	9,10-dihydroxy-12Z-octadecenoic acid	(12Z)-9,10-Dihydroxyoctadec-12-enoic acid; Leukotoxin diol	Fatty Acyls [FA]	Octadecanoids [FA02]	Other Octadecanoids [FA0200]	HMDB0031679	Organic compounds	Lipids and lipid-like molecules	Fatty Acyls	Fatty acids and conjugates	Long-chain fatty acids	Endogenous;Food;Biological
neg_822	Allopurinol	0.000109445	0.000371773	0.000326476	0.000162858	0.000124868	0.000119399	0.000137801	0.000119399	0.000200077	0.000134819	0.00011072	9.15453e-05	2.45371e-05	0.000104501	4.5314e-05	4.5314e-05	0.926796	0.0799354	1.20208	unchanged	--	--	--	--	--	--	--	--	--	--	--	--	--	--	--	--	--
neg_823	Undecanedioic acid	0.00169777	0.00388192	0.00621454	0.00560941	0.00498188	0.00187553	0.00720161	0.00187553	0.00644202	0.00671677	0.00486898	0.00504847	0.00342559	0.00374275	0.00710651	0.00710651	-0.247509	0.405271	0.579458	unchanged	--	--	--	LMFA01170007	Undecanedioic acid	Undecanedioic acid	Undecandioic acid; 1,11-Undecanedioic acid	Fatty Acyls [FA]	Fatty Acids and Conjugates [FA01]	Dicarboxylic acids [FA0117]	HMDB0000888	Organic compounds	Lipids and lipid-like molecules	Fatty Acyls	Fatty acids and conjugates	Medium-chain fatty acids	Endogenous;Food;Biological
neg_824	2-Hydroxyadenine	3.15797e-05	3.54107e-05	1.82665e-05	3.06754e-05	1.63955e-05	4.80715e-05	3.60642e-05	4.80715e-05	1.70298e-05	1.4042e-05	1.69312e-05	1.18929e-05	1.40754e-05	1.84682e-05	2.29848e-05	2.29848e-05	0.907178	0.0118886	1.55173	unchanged	--	--	--	--	--	--	--	--	--	--	HMDB0000403	Organic compounds	Organoheterocyclic compounds	Imidazopyrimidines	Purines and purine derivatives	6-aminopurines	Endogenous
neg_825	8-Hydroxy-2'-deoxyguanosine	1.52443e-06	1.2336e-05	2.10495e-06	9.84933e-07	0	4.21875e-07	6.79824e-07	4.21875e-07	4.69377e-06	6.62523e-06	2.61207e-06	2.73315e-06	0	1.32686e-06	0	0	0.00488157	0.996415	0.0123045	unchanged	--	--	--	--	--	--	--	--	--	--	HMDB0003333	Organic compounds	Nucleosides, nucleotides, and analogues	Purine nucleosides	Purine 2'-deoxyribonucleosides	Purine 2'-deoxyribonucleosides	Endogenous
neg_826	Oleanolic acid	0.0288186	0.0246157	0.01655	0.0229723	0.0143869	0.0271106	0.0298589	0.0271106	0.0187476	0.0294102	0.0223925	0.0118481	0.0316548	0.0206313	0.0201267	0.0201267	0.0859368	0.695724	0.136777	unchanged	C17148	Oleanolic acid; 3beta-Hydroxyolean-12-en-28-oic acid; Astrantiagenin C; Caryophyllin; Oleanolate	--	LMPR0106150004	oleanolic acid	3beta-hydroxyolean-12-en-28-oic acid	Astrantiagenin C; Caryophyllin; Giganteumgenin C; Oleanic acid; Virgaureagenin B	Prenol Lipids [PR]	Isoprenoids [PR01]	C30 isoprenoids (triterpenes) [PR0106]	HMDB0002364	Organic compounds	Lipids and lipid-like molecules	Prenol lipids	Triterpenoids	Triterpenoids	Endogenous;Food;Biological
neg_827	Prolyl-Asparagine	0.00846723	0.00440475	0.0177368	0.0131891	0.00948904	0.011556	0.00527016	0.011556	0.00391589	0.00553021	0.00614635	0.0023204	0.00150458	0.000831431	0.00320279	0.00320279	1.57999	0.00787855	1.74357	up	--	--	--	--	--	--	--	--	--	--	HMDB0029012	Organic compounds	Organic acids and derivatives	Carboxylic acids and derivatives	Amino acids, peptides, and analogues	Dipeptides	Endogenous
neg_828	13(S)-HODE	0.0161067	0.0156639	0.00868806	0.0114089	0.0105053	0.0199532	0.0152602	0.0199532	0.00565348	0.00977086	0.00983244	0.0122016	0.0227469	0.0227549	0.00939513	0.00939513	0.0794833	0.806372	0.0491229	unchanged	C14762	13(S)-HODE; (13S)-Hydroxyoctadecadienoic acid; (9Z,11E)-(13S)-13-Hydroxyoctadeca-9,11-dienoic acid	Linoleic acid metabolism(ko00591)	--	--	--	--	--	--	--	--	--	--	--	--	--	--
neg_829	2'-O-methylguanosine	9.39255e-05	0.000237152	0.000170759	0.000155451	0.000148206	0.000376297	0.000449061	0.000376297	4.86273e-05	3.35529e-05	3.36039e-05	1.06472e-05	7.4323e-05	3.59198e-05	0.000321253	0.000321253	1.54748	0.0353506	1.23327	unchanged	--	--	--	--	--	--	--	--	--	--	--	--	--	--	--	--	--
neg_830	Scopolamine	0	0	1.0273e-07	0	0	0	1.13467e-05	0	4.97119e-05	7.09325e-07	8.95325e-05	6.70438e-07	1.7286e-08	1.56287e-05	1.05529e-05	1.05529e-05	-3.86497	0.134312	0.888566	unchanged	C01851	Scopolamine; (-)-Hyoscine	Metabolic pathways(ko01100);;Biosynthesis of secondary metabolites(ko01110)	--	--	--	--	--	--	--	HMDB0003573	Organic compounds	Organic acids and derivatives	Hydroxy acids and derivatives	Beta hydroxy acids and derivatives	Beta hydroxy acids and derivatives	Biological
neg_831	1-Deoxynojirimycin	9.81745e-06	2.33449e-05	5.18373e-05	5.52756e-05	7.25983e-05	1.21668e-05	5.93761e-05	1.21668e-05	3.3e-05	9.21143e-05	5.88937e-05	6.53188e-05	3.23935e-05	3.6842e-05	9.34236e-05	9.34236e-05	-0.53459	0.210524	0.862967	unchanged	--	--	--	--	--	--	--	--	--	--	HMDB0035359	Organic compounds	Organoheterocyclic compounds	Piperidines	_	Piperidines	Food;Biological
neg_832	Methadone	0.000803768	0.000608628	0.000458975	0.000685169	0.000297511	0.000685583	0.000725579	0.000685583	0.00112436	0.00344135	0.00306253	0.00281872	0.00710302	0.0043808	0.0005414	0.0005414	-2.39745	0.0191658	1.62226	unchanged	C07163	Methadone	--	--	--	--	--	--	--	--	HMDB0014477	Organic compounds	Benzenoids	Benzene and substituted derivatives	Diphenylmethanes	Diphenylmethanes	Environmental
neg_833	Dihydrojasmonic Acid	1.73972e-05	2.97064e-05	5.18114e-05	5.00071e-05	3.37107e-05	1.89855e-05	7.34891e-05	1.89855e-05	7.53321e-05	5.21809e-05	4.31222e-05	5.75216e-05	3.98785e-05	4.06559e-05	7.23003e-05	7.23003e-05	-0.469764	0.1381	0.965498	unchanged	--	--	--	--	--	--	--	--	--	--	HMDB0033601	Organic compounds	Lipids and lipid-like molecules	Lineolic acids and derivatives	Jasmonic acids	Jasmonic acids	Endogenous;Food;Biological
neg_834	Arachidonic acid	0.000433606	0.000561379	0.000437908	0.000455894	0.000465933	0.000470226	0.000349027	0.000470226	0.000303328	0.000365737	0.000246004	0.00040519	0.000531202	0.000400702	0.000537985	0.000537985	0.185948	0.274734	0.63903	unchanged	C00219	Arachidonate; Arachidonic acid; (5Z,8Z,11Z,14Z)-Icosatetraenoic acid; cis-5,8,11,14-Eicosatetraenoic acid	Arachidonic acid metabolism(ko00590);;Linoleic acid metabolism(ko00591);;Biosynthesis of unsaturated fatty acids(ko01040);;Metabolic pathways(ko01100)	LMFA01030001	Arachidonic acid	5Z,8Z,11Z,14Z-eicosatetraenoic acid	5Z,8Z,11Z,14Z-icosatetraenoic acid; AA; Arachidonate; cis-5,8,11,14-Eicosatetraenoic acid; (all-Z)-5,8,11,14-Eicosatetraenoic acid; all-cis-5,8,11,14-Eicosatetraenoic acid	Fatty Acyls [FA]	Fatty Acids and Conjugates [FA01]	Unsaturated fatty acids [FA0103]	HMDB0001043	Organic compounds	Lipids and lipid-like molecules	Fatty Acyls	Fatty acids and conjugates	Long-chain fatty acids	Endogenous;Food;Biological
neg_835	RU-0211	0	0	0	0	0	0	4.14943e-06	0	0.00051993	0	0.000547065	0	0	1.71569e-05	0	0	-8.02944	0.165862	0.81352	unchanged	C13707	RU-0211; Lubiprostone	--	--	--	--	--	--	--	--	HMDB0015180	Organic compounds	Lipids and lipid-like molecules	Fatty Acyls	Eicosanoids	Prostaglandins and related compounds	Food
neg_836	Gabapentin	2.87242e-05	1.43184e-05	1.26648e-05	1.96576e-05	8.62708e-06	1.38927e-05	2.29068e-05	1.38927e-05	6.60171e-06	9.08605e-06	1.39881e-05	1.65807e-05	3.82248e-05	1.81507e-05	8.57732e-06	8.57732e-06	0.119242	0.782411	0.0431769	unchanged	C07018	Gabapentin	--	--	--	--	--	--	--	--	HMDB0005015	Organic compounds	Organic acids and derivatives	Carboxylic acids and derivatives	Amino acids, peptides, and analogues	Gamma amino acids and derivatives	Environmental
neg_837	2'-O-methylinosine	0.000124082	9.41395e-05	0.000187611	0.000211994	0.000145628	0.000144014	0.000280782	0.000144014	0.000288495	0.000299279	0.000338293	0.000194504	9.85256e-05	0.000180696	0.000277537	0.000277537	-0.497328	0.105551	0.956816	unchanged	--	--	--	--	--	--	--	--	--	--	--	--	--	--	--	--	--
neg_838	13,14-dihydro-15-keto-PGF2alpha	1.11816e-06	0	7.88305e-07	0	0	3.27542e-07	4.41937e-06	3.27542e-07	0.000201916	0	6.45466e-05	9.49377e-07	3.63804e-07	0	1.70995e-06	1.70995e-06	-5.33998	0.238536	0.69886	unchanged	--	--	--	LMFA03010027	13,14-dihydro-15-keto-PGF2alpha	9S,11S-dihydroxy-15-oxo-5Z-prostenoic acid	13,14-dihydro-15-keto-Prostaglandin F2alpha	Fatty Acyls [FA]	Eicosanoids [FA03]	Prostaglandins [FA0301]	HMDB0004685	Organic compounds	Lipids and lipid-like molecules	Fatty Acyls	Eicosanoids	Prostaglandins and related compounds	Endogenous;Food;Biological
neg_839	11-Keto-.beta.-boswellic acid	8.8208e-05	4.89263e-05	4.46714e-05	2.87133e-05	7.45387e-05	5.90857e-05	3.97834e-05	5.90857e-05	6.46375e-06	2.76054e-05	1.53195e-05	2.32736e-05	9.82645e-06	2.18013e-05	1.03383e-05	1.03383e-05	1.74387	0.00193104	1.81013	up	--	--	--	--	--	--	--	--	--	--	--	--	--	--	--	--	--
neg_840	18alpha.-Glycyrrhetinic acid	0.000699214	0.000563461	0.000398541	0.000438078	0.000308545	0.00061515	0.000490852	0.00061515	0.000334282	0.000336346	0.00029374	0.000303218	0.000339489	0.000480998	0.000222354	0.000222354	0.604889	0.0155365	1.47456	unchanged	--	--	--	--	--	--	--	--	--	--	--	--	--	--	--	--	--
neg_841	Fusidic acid	0.00127277	0.00076548	0.000885438	0.000881748	0.000695766	0.00116025	0.000880203	0.00116025	0.000404327	0.000620907	0.00058269	0.000731991	0.0010178	0.00105939	0.000314681	0.000314681	0.467272	0.0777733	1.08182	unchanged	C06694	Fusidic acid	--	--	--	--	--	--	--	--	HMDB0015570	Organic compounds	Lipids and lipid-like molecules	Steroids and steroid derivatives	Steroid esters	Steroid esters	Food
[truncated: 327 more rows]
